# Supplementary material for: Dynamically expressed genes provide candidate viability biomarkers in a model coccidian
Source: PLoS One. 2021 Oct 1;16(10):e0258157. doi: 10.1371/journal.pone.0258157 (PMC8486141; doi:10.1371/journal.pone.0258157)
Supplement: S1 Table — Gene names and annotated protein descriptions (columns A, B), oligonucleotide sequence (column C), and suggested final concentration (nM, nanomolar) for use (column D) are included. All sequences are novel to this work. (XLSX) [file pone.0258157.s003.xlsx]

## Sheet: _xltb_storage_
XL Toolbox Settings
	export_preset	<?xml version="1.0" encoding="utf-16"?>_x000D_ <Preset xmlns:xsi="http://www.w3.org/2001/XMLSchema-instance" xmlns:xsd="http://www.w3.org/2001/XMLSchema">_x000D_ <Name>Png, 300 dpi, RGB, Transparent canvas</Name>_x000D_ <Dpi>300</Dpi>_x000D_ <FileType>Png</FileType>_x000D_ <ColorSpace>Rgb</ColorSpace>_x000D_ <Transparency>TransparentCanvas</Transparency>_x000D_ <UseColorProfile>false</UseColorPro…
	export_path	D:\Documents\Manuscripts\Figures\24-0 genes graph-mod.png

## Sheet: S1 Table
E. acervulina gene	Protein description	Sequence (5'-3')	Concentration (nM)
EAH_00006010 F-2	Beta tubulin	CACTGGTACACCGGTGAGGG	200
EAH_00006010 R-2	Beta tubulin	CGGTGGCGTCCTGGTACTG	200
Ea 18S rRNA F-3	18S rRNA	CAATTGGAGGGCAAGTCTGGTGC	200
Ea 18S rRNA R-3	18S rRNA	CAGCCCACGCAATTAAGCGCAGG	200
EAH_00006770 F-2	hypothetical protein	CTTATAGGGAGACTGGCTCTTCTG	300
EAH_00006770 R-2	hypothetical protein	GTGTGGATTACCCCTTGATGGA	300
EAH_0050370 F-2	hypothetical protein	GGCTGGAATTAGATATGGAGGACG	200
EAH_0050370 R-2	hypothetical protein	CACCCAACTTCGAGACATTCTAGG	200
EAH_00032920 F-2	hypothetical protein	CCGTACAGCAGCCTCTACCC	400
EAH_00032920 R-2	hypothetical protein	GCAGCTTCCTGTCCTTGCAC	400
EAH_00007450 F-1	glyceraldehyde-3-phosphate dehydrogenase	TGAAGTGGAAGTCGTCGCAGT	200
EAH_00007450 R-1	glyceraldehyde-3-phosphate dehydrogenase	CACCAGTTGACTCGCACACG	200
EAH_00004110 F-2	hypothetical protein	CTCCTCGCCAGAGCAAAGGA	200
EAH_00004110 R-2	hypothetical protein	GCTCCCACATGCGATGCAC	200
EAH_00033530 F-2	hypothetical protein	CCCACCCGGATACACGGAAA	200
EAH_00033530 R-2	hypothetical protein	CGAAGCGTACCCTCGAAGCAT	200
