# Supplementary material for: Dynamically expressed genes provide candidate viability biomarkers in a model coccidian
Source: PLoS One. 2021 Oct 1;16(10):e0258157. doi: 10.1371/journal.pone.0258157 (PMC8486141; doi:10.1371/journal.pone.0258157)
Supplement: S3 Table — Included are the E. acervulina annotated genes (column A), and mean TPM (columns B-H) and SD (columns I-O) for biological replicates at each time point. (XLSX) [file pone.0258157.s005.xlsx]

## Sheet: S3 Table
E. acervulina gene	Mean TPM T0	Mean TPM T4	Mean TPM T8	Mean TPM T12	Mean TPM T16	Mean TPM T20	Mean TPM T24	SD T0	SD T4	SD T8	SD T12	SD T16	SD T20	SD T24
EAH_00000010	2.94	2.13333	1.24	1.94	2.775	1.755	1.40333	0.756241	0.198578	0.305123	0.570351	1.23744	0.473762	0.384361
EAH_00000020	11.6033	5.49333	3.93333	5.68667	7.92	7.725	6.72667	1.56941	1.26342	0.532572	1.12167	0.480833	1.32229	1.28578
EAH_00000030	422.183	143.407	305.5	226.103	218.135	211.995	182.607	104.127	14.0939	82.5813	40.5505	15.1109	24.7417	8.47429
EAH_00000040	9.40667	7.17667	3.57	3.84667	5.195	8.205	11.03	2.72658	1.09546	1.14669	0.21362	0.190919	0.657609	1.53502
EAH_00000050	6.91667	4.14667	2.23667	1.94667	3.125	7.45	5.05667	0.308599	0.629788	0.817394	0.352326	0.106066	3.77595	1.79004
EAH_00000060	150.773	67.7933	83.55	69.9067	88.54	99.98	93.4167	28.8039	14.5209	8.11451	1.34794	15.5988	43.0628	30.9893
EAH_00000070	10.57	22.32	73.16	56.0767	65.615	37.35	38.4467	0.707672	5.79231	27.1586	4.44578	1.16673	12.5299	5.80104
EAH_00000080	0.5	0.456667	0.553333	2.05	5.39	9.81	19.4833	0.25632	0.080829	0.170098	1.51337	1.0748	1.68291	1.25914
EAH_00000090	3.67333	33.0333	396.987	1938.06	2959.88	2123.34	2715.57	2.64394	28.9586	333.934	1181.41	1518.3	85.1922	545.703
EAH_00000100	1.00333	0.786667	0.656667	0.753333	1.08	2.82	2.50333	0.0650641	0.052915	0.147309	0.168622	0.700036	0.431335	1.13001
EAH_00000110	9.96667	4.1	2.54	2.56667	3.385	4.59	3.77667	0.550485	0.714213	0.725052	0.573963	1.35057	0.86267	1.71188
EAH_00000120	6.11667	2.74	1.61333	1.89	2.24	2.16	2.18	0.732211	0.168226	0.0986577	0.449333	0.806102	0.452548	0.219317
EAH_00000130	29.9733	20.33	12.7	13.57	15.51	19.155	17.3733	1.30615	1.71079	2.89902	2.30363	0.353553	0.431335	2.84381
EAH_00000140	0.253333	0.343333	0.216667	0.46	0.835	0.765	1.07	0.046188	0.0321455	0.080829	0.104403	0.0212132	0.388909	0.353695
EAH_00000150	0.223333	0.05	0.3	0.3	0.34	0.705	0.793333	0.158219	0.0173205	0.147986	0.115326	0.0424264	0.275772	0.288675
EAH_00000160	22.0533	28.9133	87.77	214.597	212.35	130.15	126.11	2.2263	3.7854	43.1253	93.1065	51.7602	13.4633	18.1304
EAH_00000170	10.73	37.23	180.287	476.97	403.02	222.65	179.69	1.97886	18.1572	111.562	183.433	27.1105	83.6224	51.4642
EAH_00000180	34.5733	6.21333	13.17	48.6467	64.165	58.105	61.87	4.89741	0.440719	7.34812	27.9574	33.3542	12.1976	1.09343
EAH_00000190	11.71	5.44333	37.5	158.177	186.815	119.365	126.787	0.937443	2.26663	30.008	93.8739	66.2206	12.9754	22.4595
EAH_00000200	73.8567	327.96	1850.81	2500.41	1565.38	847.73	611.067	30.2796	173.236	945.213	769.117	567.856	497.054	228.414
EAH_00000210	1379.93	1222.69	986.97	830.16	951.63	1368.38	1262.95	50.0523	26.572	170.48	179.548	96.4494	76.2898	162.025
EAH_00000220	17.9967	13.2033	9.85333	12.4733	16.2	26.005	22.1867	2.43099	1.43183	1.53533	1.33665	2.72943	6.965	5.38091
EAH_00000230	16.5067	14.3	10.26	15.2	17.305	26.595	24.7833	0.811316	1.92455	1.47367	3.11275	2.35467	6.30032	5.77697
EAH_00000240	22.24	23.7667	20.4233	37.12	34.705	29.7	31.6433	4.82009	4.0837	8.33809	14.0871	8.1388	5.52958	4.84502
EAH_00000250	614.8	562.487	591.597	480.55	515.05	510.88	428.433	60.8362	51.6272	82.76	109.16	48.9884	37.4908	127.514
EAH_00000260	52.52	8.04667	7.01667	11.2033	18.39	31.15	31.3967	13.9034	2.73453	0.63264	4.26502	11.3844	11.5683	11.4707
EAH_00000270	17.64	4.25333	2.45	3.53	4.47	6.24	6.23667	1.86977	0.715821	0.275379	2.22698	4.45477	3.3234	2.59831
EAH_00000280	0.343333	0.27	0.24	0.64	1.88	2.565	6.67	0.046188	0.13	0.04	0.3	0.806102	0.33234	1.20652
EAH_00000290	0.486667	0.42	0.396667	0.92	2.69	5.975	17.5067	0.282902	0.150997	0.245832	0.944616	0.975807	0.940452	3.4191
EAH_00000300	68.9167	19.26	15.0633	24.69	55.18	62.99	91.6667	14.7911	3.76453	1.20106	9.06384	30.7874	14.0007	15.5622
EAH_00000310	2.27	0.52	0.266667	0.59	1.05	0.575	0.526667	0.887637	0.147986	0.0550757	0.199249	0.678823	0.190919	0.160728
EAH_00000320	9.19	5.45	2.51667	3.03	3.905	3.41	2.76667	1.83229	1.2311	0.949333	0.229129	0.982878	0.183848	0.607069
EAH_00000330	21.21	5.03	8.5	17.9267	35.115	39.63	66.1333	2.21113	0.190788	2.88785	9.18954	17.1191	12.8269	19.3576
EAH_00000340	0.226667	0.286667	0.55	0.78	0.94	0.34	0.453333	0.0814453	0.0305505	0.153948	0.185203	0.127279	0.0282843	0.237136
EAH_00000350	73.5233	61.2167	54.7067	62.0333	55.785	32.55	28.3333	8.35559	4.61122	5.65735	2.77289	10.6985	8.16001	7.98139
EAH_00000360	1363.42	329.35	162.43	211.943	307.885	212.915	162.78	353.234	149.233	64.628	47.3763	97.2767	52.8704	28.0704
EAH_00000370	31.1833	32.6833	43.5567	64.1633	63.67	45.505	45.3667	5.02554	2.61947	7.13363	16.245	0.608112	13.9371	18.4795
EAH_00000380	4.24667	2.31333	1.38667	1.97	2.16	2.03	3.24667	0.668755	0.359212	0.464579	0.32909	0.0565685	0.296985	2.1137
EAH_00000390	10.6867	3.34	5.48	14.0067	13.735	8.185	16.78	3.04902	0.294618	2.09215	4.56458	1.64756	0.431335	8.07933
EAH_00000400	0.0833333	0.06	0.0333333	0.06	0.085	0.04	0.156667	0.0251661	0.0264575	0.0057735	0.01	0.0212132	0.0424264	0.12897
EAH_00000410	1.17667	1.02667	0.39	0.486667	0.57	0.375	0.383333	0.269506	0.254231	0.08	0.0873689	0.0424264	0.148492	0.115036
EAH_00000420	0.676667	0.526667	0.176667	0.186667	0.325	0.27	0.223333	0.207926	0.235018	0.0288675	0.0763763	0.148492	0	0.158219
EAH_00000430	0.236667	0.396667	0.233333	0.2	0.195	0.2	0.176667	0.0378594	0.0832666	0.090185	0.072111	0.106066	0.0141421	0.141892
EAH_00000440	0.17	0.393333	1.09	1.36	1.435	0.63	0.77	0.0173205	0.196554	0.434856	0.156205	0.120208	0.212132	0.167033
EAH_00000450	2.3	0.533333	0.59	1.02	1.64	1.08	1.12667	0.103923	0.0585947	0.173494	0.294449	0.777817	0.212132	0.518106
EAH_00000460	0.563333	0.356667	0.726667	2.73	2.6	1.22	1.61	0.011547	0.133167	0.24173	1.10145	0.169706	0.0424264	0.926769
EAH_00000470	0.203333	0.156667	0.236667	1.25667	0.705	0.145	0.6	0.0907377	0.0351188	0.092376	0.574224	0.00707107	0.0212132	0.649692
EAH_00000480	8.89	2.97667	8.95333	17.1967	13.61	4.5	5.73	2.30645	0.772161	3.6266	4.93929	1.45664	0.169706	3.27156
EAH_00000490	6.53667	2.97667	6.87	16.9133	13.975	10.225	12.5667	0.531539	0.816476	3.28096	7.09032	0.403051	3.5426	1.89056
EAH_00000500	0.4	0.163333	0.126667	0.38	0.555	0.645	0.523333	0.145258	0.0404145	0.0450925	0.141774	0.346482	0.162635	0.0907377
EAH_00000510	4.76333	9.77667	19.0967	14.0733	19.43	24.03	50.31	0.946907	1.69246	4.40391	2.6298	2.60215	4.63862	18.9813
EAH_00000520	0.11	0.2	1.14	5.94667	15.165	12.93	19.63	0.04	0.01	1.16773	4.03555	8.86005	3.33754	3.27432
EAH_00000530	288.267	60.3467	57.08	77.4833	105.345	137.325	133.637	70.1642	14.8888	3.6532	26.0468	49.2783	51.145	45.6422
EAH_00000540	0.94	1.76333	1.31	2.80333	3.75	3.23	2.97667	0.08	0.181475	0.30315	0.487887	0.650538	0.707107	0.462313
EAH_00000550	0.233333	0.23	0.393333	0.773333	0.8	0.755	0.44	0.011547	0.0472582	0.0793725	0.132791	0.0141421	0.233345	0.968108
EAH_00000560	0.143333	0.303333	0.786667	0.87	0.845	0.715	0.466667	0.083865	0.0896289	0.402036	0.122882	0.0353553	0.275772	0.281129
EAH_00000570	0.853333	0.526667	1.24	1.35	1.345	1.51	0.903333	0.230723	0.202073	0.59925	0.623618	0.247487	0.19799	0.520032
EAH_00000580	19.7833	38.3933	162.023	83.69	59.52	40.28	43.3833	3.72011	15.8992	69.8884	14.7037	40.1354	13.534	11.6023
EAH_00000590	22.77	67.96	337.393	179.12	126.95	65.3	57.1967	8.01766	31.2036	139.625	54.0328	99.9	45.3397	16.0355
EAH_00000600	1.82667	2.31333	13.46	11.56	9.33	5	4.63	0.352184	0.983073	7.00835	0.86	5.76999	2.05061	0.48775
EAH_00000610	1.03333	0.89	6.96667	8.88667	6.42	3.55	3.02	0.3177	0.155242	4.50379	1.00808	3.30926	2.00818	1.21618
EAH_00000620	6.28333	2.39667	3.46	11.95	21.85	18.81	24.1167	1.02773	0.423596	1.61081	6.0025	12.0067	1.79605	1.75745
EAH_00000630	268.333	117.863	84.4067	155.857	210.135	306.485	322.383	45.099	33.4576	14.7394	48.1144	69.7561	77.4353	56.6906
EAH_00000640	23.6433	98.91	518.74	477.28	321.75	138.31	92.3767	8.6277	49.7549	245.231	142.461	196.83	90.1561	26.8622
EAH_00000650	2523.63	2505.37	4225.89	8210.99	9668.2	7324.26	8164.27	96.6626	316.169	1187.19	2846.03	2542.89	1155.97	668.842
EAH_00000660	0	0.00333333	0.00666667	0.0266667	0.04	0.09	0.0866667	0	0.0057735	0.011547	0.0378594	0.0141421	0.127279	0.0208167
EAH_00000670	0	0	0.0166667	0.136667	0.255	0.12	0.16	0	0	0.0152753	0.0635085	0.0212132	0.0848528	0.0556776
EAH_00000680	0.1	0.14	0.553333	3.00333	5.615	4.775	10.1867	0.0556776	0.0458258	0.442869	2.255	2.72236	0.417193	6.92265
EAH_00000690	0.563333	0.256667	0.173333	0.303333	0.43	0.52	0.42	0.350048	0.0802081	0.0351188	0.0404145	0.240416	0.19799	0.195192
EAH_00000700	0.243333	0.126667	0.106667	0.26	0.16	0.33	0.256667	0.124231	0.0550757	0.0152753	0.157162	0.0141421	0.226274	0.185562
EAH_00000710	144.977	160.45	87.32	93.0167	112.415	53.54	50.5833	26.3883	12.0403	30.4504	13.4698	4.57498	6.56195	14.6064
EAH_00000720	15.3533	13.5567	3.71	4.22	6.19	3.41	2.31	4.22843	4.69142	2.30632	0.59	1.10309	0.876812	0.545069
EAH_00000730	17.24	2.57333	1.69667	2.34667	3.15	3.15	2.19333	6.27043	0.970069	0.39145	1.30067	2.68701	1.00409	1.35942
EAH_00000740	12.3667	1.1	0.85	1.08	1.27	1.195	0.92	2.82426	0.12	0.01	0.42	0.650538	0.33234	0.278747
EAH_00000750	95.2467	14.6233	12.5533	21.08	41.565	68.42	127.88	12.4666	2.51271	1.3567	8.99634	22.1395	26.5448	38.2096
EAH_00000760	59.7933	68.55	135.663	80.9333	84.45	81.11	85.88	2.48508	16.8859	25.681	29.7558	20.2798	13.7462	6.74803
EAH_00000770	32.3033	33.6667	55.6067	35.0233	36.33	26.05	27.01	5.70916	2.66085	9.55903	13.4169	9.29138	4.44063	4.44288
EAH_00000780	0.06	0.0633333	0.276667	0.31	0.55	0.48	0.473333	0.0288675	0.051316	0.0305505	0.122882	0.219203	0.120208	0.240069
EAH_00000790	0.07	0.0566667	0.0733333	0.0266667	0.025	0.065	0.0566667	0.02	0.0251661	0.061101	0.0152753	0.0212132	0.0494975	0.0568624
EAH_00000800	0.0933333	0.0366667	0.0833333	0.0333333	0.07	0.1	0.12	0.0208167	0.0288675	0.0650641	0.0152753	0.0707107	0.0848528	0.052915
EAH_00000810	2.12	0.41	0.226667	0.593333	0.97	1.015	1.97	0.1253	0.0519615	0.106927	0.296704	0.650538	0.473762	1.39438
EAH_00000820	0.1	0.01	0.0166667	0.08	0.045	0.075	0.0766667	0.06	0.0173205	0.0288675	0.0793725	0.0636396	0.00707107	0.0416333
EAH_00000830	116.483	17.4033	18.9767	38.0533	51.005	78.17	79.1433	33.8368	5.11318	3.91651	18.0472	22.1961	34.7897	37.1064
EAH_00000840	34.2	11.2367	6.48333	8.28667	9.74	10.455	8.75	5.56183	1.91615	1.22132	1.13165	3.49311	1.29401	4.30303
EAH_00000850	79.05	460.967	2518.71	2880.27	1984.49	898.17	606.767	56.6281	250.28	1305.68	863.073	922.011	631.248	281.601
EAH_00000860	0.366667	0.31	0.326667	0.863333	0.56	0.585	0.73	0.04	0.12741	0.011547	0.185203	0.0494975	0.0424264	0.560119
EAH_00000870	1.12667	0.966667	2.06	7.36333	8.175	4.385	3.51667	0.24379	0.083865	1.15052	2.84254	0.643467	1.05359	1.05097
EAH_00000880	67.75	70.5567	248.963	245.41	200.76	126.34	106.937	8.48792	21.0342	91.2043	35.6521	52.241	37.3918	20.2401
EAH_00000890	5.88667	3.38	2.67	6.26333	13.83	13.575	17.61	1.15001	1.03928	0.766877	3.01089	7.36805	2.28395	3.9968
EAH_00000900	5.67667	1.33	1.77333	5.65	13.88	14.83	22.44	1.462	0.266646	0.705006	2.94046	8.42871	3.79009	5.6388
EAH_00000910	17.1867	11.14	7.09667	11.87	26.585	21.46	34.7167	2.87187	1.3403	2.29857	2.9298	18.3494	7.74989	7.08825
EAH_00000920	12.61	7.97667	6.51667	9.21333	17.99	19.05	33.65	2.09578	0.863153	0.811316	3.74754	7.38219	2.19203	10.757
EAH_00000930	11.0667	2.52	6.03	20.3067	50.27	66.545	122.623	3.51676	0.291033	4.61459	16.8259	30.3349	19.5091	41.2062
EAH_00000940	1.30333	0.75	0.63	0.756667	1.715	2.375	3.39333	0.318957	0.216564	0.111355	0.328684	0.374767	0.120208	0.388887
EAH_00000950	4.01333	8.52	9.63667	14.1467	19.61	20.87	20.1767	0.430387	2.24502	2.72649	3.30851	2.03647	8.40043	7.02015
EAH_00000960	3.44667	7.26	33.8633	98.9767	157.46	149.705	271.763	0.609289	3.667	19.3693	44.1304	78.2626	53.1956	90.4006
EAH_00000970	0.823333	0.663333	0.516667	0.97	1.5	1.415	1.33	0.194251	0.0251661	0.0288675	0.236432	0.268701	0.13435	0.697782
EAH_00000980	91.34	50.64	25.7267	24.2133	36.44	43.12	48.79	13.7656	9.16336	9.45627	2.3606	12.2895	7.02864	5.38176
EAH_00000990	5.17333	13.9667	53.0967	170.083	185.055	85.245	97.7533	0.402036	6.68364	27.8686	65.4629	45.3892	20.9516	35.2129
EAH_00001000	23.3867	35.61	79.0433	180.303	176.87	99.31	90.27	3.56307	3.80304	35.993	57.0818	12.5724	24.3952	20.1574
EAH_00001010	13.4367	6.26667	3.99	3.73	4.805	9.23	7.03333	1.55693	1.23127	1.38597	0.147309	0.912168	2.60215	2.28336
EAH_00001020	5.42333	2.15667	1.26333	2.00667	2.63	4.09	2.97333	0.920018	0.0832666	0.251064	0.170392	0.410122	0.141421	0.0986577
EAH_00001030	21.5433	8.12667	5.32	5.23	6.105	9.46	8.37333	4.02746	1.10138	0.725465	0.259808	1.29401	3.77595	2.64315
EAH_00001040	71.03	43.1767	44.2	34.72	40.94	55.6	45.0233	9.65665	3.68355	6.22354	6.36694	2.27688	0.933381	9.86504
EAH_00001050	123	58.2933	33.0267	34.6367	44.05	54.61	45.0733	20.0564	10.6339	7.86028	0.570117	13.5765	12.0208	19.7354
EAH_00001060	83.8267	43.3667	24.4333	24.7367	29.305	35.25	27.4133	16.6501	6.72015	5.10729	2.39237	6.93672	7.43876	12.9492
EAH_00001070	58.8467	31.6733	19.13	20.38	22.4	25.56	22.5133	13.2237	3.63397	3.92107	2.72666	6.22254	7.29734	11.3791
EAH_00001080	53.23	14.9433	13.3467	16.1867	20.475	56.115	55.3933	7.4098	3.02292	2.60385	3.20787	0.572756	22.2385	14.7852
EAH_00001090	127.093	80.9033	57.2367	58.06	79.825	102.48	124.693	15.6174	6.13469	12.7708	7.23422	16.5534	8.78227	17.6643
EAH_00001100	84.5933	622.953	4186.26	10149.7	7691.76	3695.72	2853.19	66.9502	406.617	2668.26	4132.35	7.89131	1913.87	1001.24
EAH_00001110	81.79	41.1333	140.71	317.927	227.25	139.875	114.543	12.6678	5.69324	78.2293	123.362	30.0238	62.8264	25.809
EAH_00001120	14.5967	50.5633	206.853	258.38	258.95	137.77	203.633	5.70089	20.4034	88.2211	45.2357	15.2452	43.0204	61.2579
EAH_00001130	7.48	7.81667	13.0133	18.9667	19.565	13.925	12.4	0.505668	0.827305	4.14886	1.18323	5.69221	6.72459	3.59329
EAH_00001140	132.883	77.0567	50.9433	50.6067	63.07	94.465	71.1433	14.0082	14.1642	15.5697	3.59873	8.14587	6.63973	26.0344
EAH_00001150	58.1533	36	11.9867	20.7333	20.88	9.32	6.60667	20.9544	0.659621	5.37435	4.17235	0.183848	0.86267	2.67474
EAH_00001160	3.04	1.8	0.853333	1.60667	3.845	4.57	7.96333	0.417253	0.232594	0.326548	0.748755	2.8355	1.8809	3.85539
EAH_00001170	54.1533	13.8633	8.39667	9.88667	12.125	21.865	18.05	9.43655	2.98185	1.11074	3.5621	5.6215	9.53887	7.75194
EAH_00001180	1.35	2.96333	9.77333	9.29	7.265	3.235	3.99667	0.405956	1.76585	3.82218	0.43715	0.72832	0.502046	1.415
EAH_00001190	34.1733	57.5667	26.2167	24.2667	27.665	32.655	35.41	3.7494	3.71406	10.015	4.8296	1.33643	2.2981	6.55801
EAH_00001200	42.72	102.35	39.51	34.8567	42.685	57.03	55.4967	3.22442	7.11247	19.2843	6.83411	6.08819	4.72347	11.5436
EAH_00001210	27.6567	251.77	1811.43	4276.57	4355.19	2484.32	2213.42	18.4813	149.461	1178.16	1867.11	906.186	447.295	581.643
EAH_00001220	2532.83	1778.85	1415.65	1437.08	1782.61	2141.03	1906.11	185.066	137.774	262.838	163.714	24.6427	391.652	358.125
EAH_00001230	144.277	93.6633	65.1333	62.45	83.97	108.42	91.81	31.1565	17.7937	20.3614	9.99158	15.9665	24.4376	44.2569
EAH_00001240	10.55	13.3933	14.15	16.22	20.605	20.825	16.59	3.84	3.56716	3.82906	5.29465	5.86192	6.20133	4.68312
EAH_00001250	15.4867	24.5433	122.433	533.5	945.4	663.085	816.48	1.07337	9.66388	98.5214	324.77	505.426	8.18123	61.9848
EAH_00001260	2.15	1.94	2.62333	3.49667	4.625	3.63	4.19	0.137477	0.23516	0.22942	0.543722	0.304056	1.62635	1.25491
EAH_00001270	12.18	3.51667	2.62333	3.88	5.86	7.52	7.13667	4.24226	0.856582	0.193993	0.942974	2.10718	2.41831	2.29012
EAH_00001280	31.14	12.2333	6.75	8.13333	9.995	17.875	15.39	8.16721	3.86504	0.465081	2.27663	5.48008	8.49235	8.04799
EAH_00001290	3.40333	1.50667	1.44667	2.32333	4.62	6.515	11.01	0.313741	0.22301	0.160728	0.799521	1.89505	1.53442	2.75158
EAH_00001300	0.0866667	0.193333	0.136667	0.27	0.295	0.775	0.876667	0.125033	0.119304	0.126623	0.151327	0.00707107	0.0919239	0.0873689
EAH_00001310	1.15667	0.843333	0.966667	0.986667	1.35	1.56	1.81333	0.538733	0.310698	0.333067	0.265016	0.353553	0.424264	0.279702
EAH_00001320	467.377	455.607	412.833	371.723	381.89	282.375	223.51	73.3431	27.3582	33.4749	40.3943	31.8057	35.815	46.4731
EAH_00001330	121.047	103.707	89.4467	97.5933	145.28	225.74	312.6	21.1285	16.3217	4.44511	4.95514	24.7346	70.1591	123.233
EAH_00001340	0.57	0.166667	0.0666667	0.15	0.135	0.21	0.136667	0.034641	0.0351188	0.0321455	0.052915	0.13435	0.127279	0.0750555
EAH_00001350	0.5	0.39	0.173333	0.133333	0.215	0.26	0.0666667	0.14	0.115326	0.147422	0.0404145	0.0212132	0.127279	0.046188
EAH_00001360	0.723333	0.513333	0.236667	0.3	0.76	1.14	1.95667	0.414287	0.205994	0.105987	0.202978	0.339411	0.989949	0.674487
EAH_00001370	1.27667	1.16333	0.893333	1.10667	1.225	0.845	1.06333	0.130512	0.132035	0.150444	0.241937	0.0777817	0.374767	0.532572
EAH_00001380	1.54667	0.52	0.223333	0.323333	0.38	0.23	0.143333	0.47648	0.0781025	0.0986577	0.123423	0.169706	0.141421	0.0305505
EAH_00001390	256.793	252.593	107.623	117.513	138.17	76.68	66.2633	65.9856	46.6784	52.8104	25.1358	10.4793	17.0696	22.9795
EAH_00001400	10.3367	7.26333	2.77667	3.22	3.985	3.775	3.12333	0.85804	0.485215	1.29067	0.508626	0.954594	0.106066	0.661539
EAH_00001410	2.73333	1.00333	0.61	0.83	1.935	1.95	2.46	0.271539	0.117189	0.0264575	0.295127	1.54856	1.23037	0.84006
EAH_00001420	32.38	30.3533	13.4933	13.52	15.12	12.995	12.22	5.59968	7.87028	6.11981	2.34783	1.66877	1.70413	4.90661
EAH_00001430	2.55	1.51	1.38333	1.79	2.06	2.155	2.09667	0.527162	0.185203	0.293655	0.173494	0.19799	0.190919	1.21911
EAH_00001440	66.7167	15.28	9.31667	13.0733	16.415	20.135	19.3433	10.4101	2.91614	1.55722	3.04385	7.21956	9.00147	8.78749
EAH_00001450	92.9267	72.78	37.3867	33.6	36.71	63.31	55.4533	11.5926	4.22993	9.47579	1.23406	5.17602	15.4715	15.9936
EAH_00001460	20752.8	27449.6	18451	12282.9	11426.4	20763	19718.6	2766.26	1220.44	4851.2	4875.49	4741.53	2167.03	1627.58
EAH_00001470	1.09333	0.54	0.243333	0.383333	0.465	0.39	0.25	0.364737	0.104403	0.102632	0.110604	0.0636396	0.0989949	0.0360555
EAH_00001480	1.96333	1.03333	0.54	0.83	1.075	0.565	0.55	0.646323	0.28589	0.28931	0.09	0.233345	0.0353553	0.112694
EAH_00001490	2.13667	0.313333	0.31	0.816667	2.555	2.055	5.99667	0.545924	0.162891	0.04	0.614356	1.63342	1.26572	4.36766
EAH_00001500	59.1933	48.06	19.0133	20.9933	26.575	19.745	15.95	13.9362	8.67858	8.94708	2.77002	3.28805	2.01525	2.55834
EAH_00001510	4.83333	4.37333	7.95667	13.94	9.61	3.25	2.61	0.988956	1.04146	2.70186	3.72903	3.54968	1.20208	0.946942
EAH_00001520	5.57667	3.42667	1.20667	1.41667	2.03	1.455	1.22	1.8443	1.2303	0.33828	0.436845	0.905097	0.855599	0.705479
EAH_00001530	49.75	3.57	3.32333	5.75	9.215	10.55	13.0967	15.8001	1.5401	0.213854	1.87385	7.81353	5.98212	7.66621
EAH_00001540	78.3167	76.3367	56.6133	48.64	59.095	71.82	62.5367	14.4946	11.719	15.0416	9.01669	0.770746	16.7867	11.4543
EAH_00001550	4.66333	18.0133	72.0267	103.697	143.86	93.965	159.12	1.27005	9.76763	28.8573	22.3844	60.8678	6.99329	72.4368
EAH_00001560	22.8733	4.52	3.26	4.85	5.27	8.435	8.23	3.52015	0.330454	0.751798	2.10815	1.85262	1.1243	2.83132
EAH_00001570	4.41	1.5	1.13667	3.19333	7.59	7.425	12.1233	0.841606	0.112694	0.207445	2.07023	4.3982	0.700036	4.07942
EAH_00001580	0.0633333	0.47	2.79667	12.69	19.405	12.5	14.8767	0.0503322	0.242693	1.31933	5.85526	4.4477	5.76999	3.04055
EAH_00001590	16.74	38.2367	113.153	80.6267	61.355	31.02	24.3067	4.25261	13.5703	32.6294	19.9473	41.5001	20.8455	4.1855
EAH_00001600	9.07333	12.1633	29.8067	55.35	121.695	141.38	294.503	1.35183	1.2122	10.9462	26.8144	51.1592	41.5496	101.408
EAH_00001610	2.77333	1.91667	4.34	15.1	23.775	20.055	24.6367	0.512478	0.164418	2.4511	8.08225	8.54892	1.36472	4.66976
EAH_00001620	3.43667	3.53333	23.8833	122.887	215.61	173.82	253.673	0.48645	1.36654	19.2815	83.4972	130.489	32.6966	90.7867
EAH_00001630	0.913333	0.71	1.63	7.62667	22.545	23.59	29.99	0.175024	0.245764	1.20503	5.20816	13.7674	3.11127	2.70838
EAH_00001640	0.48	1.03	1.67	4.61	13.275	19.44	42.9	0.0916515	0.636946	0.897385	2.98498	5.60736	6.70337	17.581
EAH_00001650	21.9867	72.8667	298.163	170.04	123.47	71.565	59.46	11.0552	28.5746	108.089	51.4903	87.5115	46.1811	17.3666
EAH_00001660	7.49667	23.5867	73.87	45.3267	32.315	15.415	12.2033	1.62279	7.17525	27.049	16.5989	21.1637	4.43356	3.67073
EAH_00001670	14.84	47.38	170.1	86.55	65.4	44.175	33.2867	5.24378	15.1492	58.9616	27.9681	43.6143	23.1295	4.78053
EAH_00001680	8.17667	2.14667	4.72	12.5633	15.97	8.345	12.55	1.44929	0.541695	1.95847	5.33687	2.64458	1.94454	3.6137
EAH_00001690	895.157	186.763	144.747	173.743	194.58	298.41	261.58	77.853	32.4058	33.1032	17.4743	27.761	86.6913	147.264
EAH_00001700	30.1467	5.74333	4.08667	4.90333	6.27	10.72	7.90333	1.63506	1.23452	0.600528	0.955737	3.3234	6.02455	4.45368
EAH_00001710	15.81	5.06	4.07667	3.9	4.915	8.01	7.28333	0.395854	0.485077	0.368556	0.443058	1.9304	1.72534	2.57248
EAH_00001720	23.0933	17.23	13.6633	14.34	21.435	23.145	25.02	0.670025	0.928601	1.85893	1.37808	5.50836	2.25567	0.972471
EAH_00001730	181.957	186.063	117.103	107.457	113.755	86.735	65.38	30.8134	8.50551	36.684	28.0978	25.5619	20.2303	10.3871
EAH_00001740	3.82667	5.35667	14.3267	16.32	11.655	3.515	3.47	0.587906	1.86923	4.41091	3.73506	5.66393	1.393	1.29734
EAH_00001750	35.3	100.057	21.3867	34.34	27.025	62.755	101.27	13.9395	138.992	4.21002	19.4553	0.700036	23.9073	25.7621
EAH_00001760	4.67	2.57667	23.7967	108.393	175.5	179.88	243.743	1.13934	2.0667	21.7034	74.225	109.531	63.2295	74.1456
EAH_00001770	71.4567	51.49	37.0433	69.1733	81.135	64.055	59.78	13.0783	8.03261	6.15342	15.7147	13.9654	5.49422	14.3655
EAH_00001780	5.11667	1.98	1.21333	1.66	1.525	2.355	2.29333	0.487887	0.21	0.359212	0.205183	0.0212132	0.431335	0.67159
EAH_00001790	1.52333	1.06667	1.16667	2.85667	5.46	6.44	12.6233	0.295014	0.170392	0.249466	1.15526	2.5173	1.78191	3.94867
EAH_00001800	68.9833	59.89	32.5567	32.7	43.5	62.37	47.1133	13.3336	14.8587	10.7397	2.08545	1.14551	10.9177	12.0283
EAH_00001810	0.38	0.183333	0.28	1.55	2.465	2.34	3.53667	0.196977	0.0416333	0.257099	0.870172	1.05359	0.551543	1.13778
EAH_00001820	0.0333333	0.0333333	0.03	0.23	0.535	0.35	0.33	0.057735	0.0305505	0.01	0.147309	0.176777	0.282843	0.227156
EAH_00001830	56.0867	21.4733	17.2033	46.9833	91.805	119.77	158.797	5.00654	1.72552	5.9434	27.4195	53.4926	39.0889	37.1368
EAH_00001840	0.103333	0.02	0.0166667	0.406667	0.17	0.23	1.43333	0.064291	0.034641	0.0288675	0.100664	0.0282843	0.325269	0.74144
EAH_00001850	74.7	30.7867	39.17	53.1267	61.81	54.98	48.7733	14.2351	1.55349	5.96998	8.70692	0.975807	0.0424264	16.9778
EAH_00001860	20.22	17.7667	31.7567	43.98	45.805	27.855	28.97	2.32792	0.8903	7.35419	8.45039	0.487904	8.52064	5.47419
EAH_00001870	160.763	37.0333	26.5	42.3967	57.53	65.575	65.8567	20.6943	7.40581	4.3077	8.25094	15.2452	9.38331	20.9093
EAH_00001880	352.023	228.743	184.147	262.697	289.995	259.92	234.297	64.2049	26.3988	16.9906	37.0184	30.7096	21.3971	69.3725
EAH_00001890	99.6	75.3033	71.5667	83.9633	88.005	120.935	119.627	15.8284	10.614	4.40011	8.6777	4.57498	8.56306	17.2293
EAH_00001900	0.0966667	0.09	0.206667	0.606667	0.91	0.785	0.913333	0.0305505	0.0264575	0.105987	0.188768	0.325269	0.0777817	0.317857
EAH_00001910	875.83	616.053	487.283	547.233	633.445	972.435	898.253	61.5133	78.75	74.513	32.6597	29.2954	32.039	114.397
EAH_00001920	58.45	216.023	1132.05	1359.07	893.245	415.975	286.66	21.0072	106.442	547.67	340.902	440.52	280.785	121.151
EAH_00001930	17.65	9.04	6.49333	9.68333	10.345	12.035	10.33	1.11906	0.497896	0.653631	2.18324	2.28395	0.13435	1.66325
EAH_00001940	2.76333	1.16	2.23	5.85	6.185	6.32	5.51333	0.253837	0.130767	0.965039	2.09227	1.16673	1.58392	0.231589
EAH_00001950	10.99	3.47	1.50667	2.02667	2.895	2.27	1.93333	3.4773	1.15182	0.691544	0.593492	1.23744	0.296985	0.448367
EAH_00001960	68.7467	33.0433	19.6167	19.5167	25.845	46.765	53.8867	13.0148	7.00276	5.44693	0.771838	2.86378	8.78934	7.6233
EAH_00001970	6.06333	0.946667	0.87	1.28333	1.315	1.54	1.29667	0.81347	0.138684	0.219317	0.748487	0.671751	0.353553	0.59079
EAH_00001980	12.7967	4.46	3.15667	5.23667	7.81	5.605	9.37	2.60133	0.815414	0.174738	1.42634	4.32749	0.190919	4.47215
EAH_00001990	0.536667	0.583333	0.553333	0.56	0.375	0.485	0.8	0.150444	0.115036	0.0152753	0.209523	0.26163	0.0919239	0.315119
EAH_00002000	965.147	877.497	440.06	502.847	654.7	489.7	410.203	159.787	159	146.854	58.2725	49.9642	114.141	60.2344
EAH_00002010	190.217	126.603	129.227	259.943	337.64	326.66	379.923	22.5113	8.74793	25.3086	83.7633	80.8364	7.00036	25.8905
EAH_00002020	1.6	1.79	4.99333	17.8033	33.525	24.825	39.4267	0.121244	0.538424	2.59469	10.5356	15.6766	1.22329	10.2019
EAH_00002030	10.34	46.0167	188.99	171.513	136.865	86.345	85.7233	6.50535	17.5977	71.3239	23.6065	49.1793	38.5727	17.9814
EAH_00002040	18.0133	8.33	8.96	11.6167	12.08	10.64	8.91667	2.77954	1.10322	2.01789	0.812055	1.40007	0.155563	3.64359
EAH_00002050	195.187	32.4633	27.39	50.93	83.725	101.51	111.093	42.2176	12.0433	1.83442	20.1108	52.0784	45.2407	27.6915
EAH_00002060	44.5633	6.24667	6.60667	10.2433	11.155	15.08	12.94	9.0283	1.12349	2.22019	4.70632	4.99924	6.94379	3.83767
EAH_00002070	30.45	6.57333	8.29	27.58	50.575	44.545	64.0267	9.10229	2.69092	2.71711	14.7893	28.1782	11.4056	17.8319
EAH_00002080	19.7267	10.1833	3.13	3.79333	4.045	2.855	1.89	5.09235	1.97186	1.9	0.661236	0.601041	0.770746	0.781025
EAH_00002090	0.42	0.266667	0.323333	0.963333	0.985	0.865	0.683333	0.105357	0.161658	0.023094	0.011547	0.346482	0.431335	0.526245
EAH_00002100	8.29667	3.33	1.15333	1.40333	1.39	1.205	0.876667	1.45885	0.219317	0.522047	0.105987	0.509117	0.219203	0.306649
EAH_00002110	245.933	196.917	133.63	113.097	144.7	127.29	111.05	42.8734	23.9011	51.4333	41.0379	1.32936	9.12168	9.0172
EAH_00002120	111.183	89.6567	57.2133	51.5333	66.815	44.035	35.82	23.2068	7.20154	21.8906	18.5847	3.71231	5.55079	3.56697
EAH_00002130	0.0666667	0.03	0.0966667	0.383333	0.925	0.42	0.866667	0.0057735	0.01	0.0814453	0.347898	0.473762	0.0141421	0.58731
EAH_00002140	7.23667	5.26	2.65667	3.43333	6.49	6.75	8.05333	1.78635	0.975961	0.619058	0.969553	3.23855	2.95571	1.58863
EAH_00002150	0.326667	0.42	0.406667	0.623333	1.25	0.795	0.906667	0.120554	0.10583	0.0568624	0.326548	0.66468	0.233345	0.411987
EAH_00002160	1238.38	773.377	320.567	318.067	354.245	198.055	163.837	294.055	190.46	148.436	50.0828	80.0516	107.6	41.086
EAH_00002170	1.08333	2.66667	5.86667	4.56	4.495	1.525	2.58667	0.313422	0.875462	1.51507	0.875386	1.08187	0.318198	2.55612
EAH_00002180	0.82	0.25	0.173333	0.263333	0.275	0.21	0.146667	0.255147	0.08544	0.0650641	0.0635085	0.176777	0.0424264	0.0152753
EAH_00002190	398.883	415.92	249.423	209.263	248.415	183.775	154.363	57.6379	21.0806	83.2918	43.4918	41.7122	45.2619	29.9381
EAH_00002200	0.166667	0.03	0.496667	3.2	9.865	5.495	7.01667	0.0986577	0.0360555	0.298719	2.418	6.27204	0.742462	2.39784
EAH_00002210	1.4	1.33333	0.426667	0.486667	0.665	0.485	0.27	0.149332	0.200333	0.208167	0.0802081	0.0494975	0.120208	0.087178
EAH_00002220	1.03667	1.17333	0.343333	0.473333	0.335	0.6	0.143333	0.234592	0.568888	0.145029	0.115902	0.318198	0.59397	0.0737111
EAH_00002230	2.49	1.62667	0.56	0.513333	0.455	1.035	1.25333	1.03184	0.658357	0.355387	0.16563	0.374767	0.148492	1.06025
EAH_00002240	0.633333	0.316667	0.623333	1.33	1.185	1.205	1.22	0.223681	0.148436	0.450037	0.696348	0.0919239	0.0212132	0.495681
EAH_00002250	6.28	43.8467	183.86	74.1767	57.65	60.925	46.8533	1.22135	18.971	44.3814	67.1314	42.7375	34.4149	28.1169
EAH_00002260	38.4533	9.43333	8.50667	9.17667	10.405	17.955	12.9433	5.02277	1.41994	0.67545	3.62105	6.04576	10.6985	3.21438
EAH_00002270	3.24333	11.7467	4.92333	3.37	3.01	3.765	3.66333	0.475009	0.520801	3.04265	1.22992	0.579828	0.205061	0.593745
EAH_00002280	129.047	94.1367	59.2967	53.8467	59.98	92.36	73.3867	21.4873	13.3235	18.3166	9.573	0.608112	22.7123	26.2254
EAH_00002290	197.753	138.85	65.2233	68.2467	83.435	148.75	140.943	13.6784	25.2226	25.8629	4.63071	20.2869	32.9087	38.8363
EAH_00002300	15.4933	9	7.42667	8.27667	10.83	12.705	10.5733	4.86255	1.21008	1.30967	1.30523	0.890955	2.04354	5.40419
EAH_00002310	19.0167	23.56	10.98	11.2333	13.645	21.66	18.6	0.905557	1.90549	3.45675	0.916206	2.52437	7.45291	7.25316
EAH_00002320	19335	24412.1	16384.8	9656.47	9168.66	12839	11526.8	1943.31	712.186	4749.37	5036.11	2646.49	413.162	3222.25
EAH_00002330	405.417	404.26	299.843	321.803	330.595	286.085	234.68	56.7001	17.4651	62.622	29.0779	48.161	56.519	48.7175
EAH_00002340	2.81	2.72667	1.89333	2.28	2.91	4.54	4.10667	0.467012	0.411866	0.631216	0.266271	0.226274	2.22032	1.18682
EAH_00002350	8.20333	8.16333	8.16	17.4033	47.92	48.785	88.5633	0.175594	1.01155	6.33483	13.9778	18.9787	10.9107	25.8137
EAH_00002360	19.2533	3.23	3.36667	6.63333	12.435	9.325	12.3167	3.35524	0.399625	0.573963	3.72143	6.20133	0.671751	1.18989
EAH_00002370	3.90667	4.19	6.81	30.71	58.355	42.955	67.0433	0.718146	0.903715	2.58261	19.2154	45.6579	20.8809	24.252
EAH_00002380	1.97333	0.93	0.64	1.05333	1.805	3.075	3.97667	0.37072	0.599083	0.2	0.39145	0.403051	1.35057	0.617198
EAH_00002390	1.29	0.756667	0.423333	0.453333	0.54	0.42	0.343333	0.226053	0.106927	0.110604	0.0305505	0.0282843	0.0424264	0.0585947
EAH_00002400	63.1233	27.9167	14.8167	15.1767	20.755	16.055	13.4633	9.84705	3.29741	3.22319	1.92656	5.60736	1.56271	3.59319
EAH_00002410	0.16	0.0866667	0.0633333	0.06	0.165	0.075	0.0866667	0.0556776	0.0057735	0.0152753	0.0264575	0.0919239	0.106066	0.0351188
EAH_00002420	0.0633333	0.03	0.0666667	0.143333	0.265	0.175	0.286667	0.0264575	0.0781025	0.0472582	0.0608276	0.106066	0.0353553	0.351615
EAH_00002430	11.1533	9.28333	4.78667	4.1	5.22	4.925	4.09	2.35001	1.80145	1.95308	1.29047	0.381838	0.304056	0.368646
EAH_00002440	0.89	0.64	1.12667	2.57667	4.66	5.73	12.5133	0.06245	0.185203	0.148436	0.698737	1.56978	0.59397	4.34172
EAH_00002450	0.223333	0.61	0.303333	0.683333	1.315	2.005	2.84	0.116762	0.0458258	0.0550757	0.115902	0.275772	0.275772	1.15858
EAH_00002460	13.35	4.64667	3.33333	5.19	7.81	15.035	33.9667	1.96296	0.762911	2.01659	2.49024	2.39002	3.31633	15.5532
EAH_00002470	8.56	3.26333	1.61	1.99667	2.58	3.55	3.20333	1.64791	0.52176	0.642573	0.405504	1.0748	0.608112	1.13425
EAH_00002480	0.1	0.133333	0.476667	1.81333	5.34	5.405	6.55667	0.0655744	0.0472582	0.50362	0.695725	2.53144	0.13435	3.1528
EAH_00002490	104.23	46.62	23.6533	27.6167	37.22	47.68	35.9967	22.3057	13.5689	9.56109	4.54018	10.4652	6.63266	17.8776
EAH_00002500	2933.45	2130.7	1913.06	1646.91	1925.27	2406.24	1970.58	269.298	155.705	333.808	283.191	154.68	287.467	603.42
EAH_00002510	5.15333	6.64	7.99	24.0833	45.15	62.71	84.5867	1.06002	1.28791	2.23175	15.2384	29.2177	11.8087	31.0482
EAH_00002520	1.25	2.46	2.32667	6.17333	14.54	18.515	33.81	0.138924	0.484974	0.514036	3.8238	6.85894	2.48194	14.5186
EAH_00002530	7.18667	2.98	2.59667	5.25333	9.07	9.24	8.49333	3.73726	1.11509	0.575847	1.29549	1.08894	3.28098	1.82308
EAH_00002540	43.0833	113.73	488.783	254.657	164.21	83.66	62.65	17.4442	45.1013	203.986	75.5727	133.049	59.0293	25.9634
EAH_00002550	6.17	1.67667	1.13	1.50333	1.755	1.73	1.31	2.17263	0.434319	0.282135	0.327465	0.445477	0.367696	0.556507
EAH_00002560	0.03	0	0.02	0.143333	0.34	0.155	0.256667	0.0360555	0	0.034641	0.130512	0.0707107	0.219203	0.26839
EAH_00002570	0.0533333	0.0366667	0.0866667	0.11	0.27	0.21	0.193333	0.0416333	0.0152753	0.011547	0.0173205	0.0707107	0.0707107	0.125033
EAH_00002580	0.01	0	0.0366667	0.206667	0.31	0.415	0.566667	0.01	0	0.0321455	0.110151	0.0424264	0.0212132	0.0602771
EAH_00002590	0.0233333	0	0	0	0	0	0.0166667	0.0404145	0	0	0	0	0	0.0288675
EAH_00002600	3.54667	2.52667	0.94	0.916667	1.195	0.805	0.583333	0.502129	0.355293	0.440341	0.132035	0.445477	0.0777817	0.111505
EAH_00002610	45.52	9.64333	91.8867	542.073	986.535	845.695	1091.62	25.3166	6.35082	71.5621	345.567	687.301	326.719	449.57
EAH_00002620	5.48	0.72	0.54	0.863333	0.85	0.875	2.13	0.654828	0.330454	0.0953939	0.3646	0.339411	0.657609	1.05128
EAH_00002630	0.95	0.286667	0.26	0.243333	0.515	0.28	0.603333	0.242487	0.148436	0.111355	0.0472582	0.205061	0.0989949	0.225019
EAH_00002640	5.83333	1.15667	0.553333	0.73	1.125	0.835	0.613333	1.62143	0.375411	0.210792	0.2498	0.700036	0.558614	0.092376
EAH_00002650	26.4533	14.0233	5.75	5.81	7.235	5.685	3.54667	7.11484	3.88307	3.0105	1.32284	1.0253	1.85969	0.760022
EAH_00002660	136.717	53.1833	125	116.683	94.305	46.345	45.4533	42.0608	8.87261	37.0342	18.1941	14.3896	0.487904	9.37558
EAH_00002670	8.19333	1.64	0.77	0.896667	1.31	1.22	0.806667	2.14302	0.484974	0.298664	0.341223	0.707107	0.721249	0.566598
EAH_00002680	188.5	24.7967	23.01	31.6933	34.57	48.98	42.4633	33.9973	5.25274	2.41646	7.79156	6.71751	7.35391	8.8306
EAH_00002690	44.7533	85.72	403.39	856.853	1543.03	1982.88	4400.23	6.5227	28.0049	200.735	432.915	769.092	635.074	2058.14
EAH_00002700	184.07	37.3933	26.9733	33.69	41.51	83.075	65.89	40.3175	13.222	5.915	6.24212	16.0089	34.2169	35.2789
EAH_00002710	2.70667	1.00667	0.603333	0.993333	1.195	2.985	2.31333	0.847604	0.46694	0.170098	0.532572	0.827315	1.94454	1.44293
EAH_00002720	75.78	74.8	62.4267	47.3933	52.055	44.65	35.4633	10.1393	1.50403	11.0371	14.3481	10.8965	8.28729	10.2679
EAH_00002730	0.653333	0.133333	0.123333	0.133333	0.25	0.33	0.243333	0.185562	0.0404145	0.0057735	0.0585947	0.0141421	0.0565685	0.0321455
EAH_00002740	48.82	20.9867	12.8367	13.3267	12.86	23.77	17.2733	3.317	1.90288	3.5938	1.46124	1.3435	10.4086	2.33618
EAH_00002750	28.4667	4.34333	3.85333	4.9	5.99	9.36	6.31	7.55652	0.977053	0.26839	1.87752	3.6911	7.02864	5.2131
EAH_00002760	74.5033	486.717	2898.99	5292.34	3243.49	1588.2	1373.3	41.612	304.311	1663	1978.67	742.872	831.805	526.803
EAH_00002770	311.993	239.503	111.36	121.137	122.805	274.225	282.81	51.8918	57.2468	53.7151	23.4301	5.40937	41.09	131.34
EAH_00002780	0.286667	0.07	0.113333	0.176667	0.305	0.35	0.483333	0.080829	0.0264575	0.0251661	0.0152753	0.219203	0.0848528	0.416693
EAH_00002790	2.32333	2.89	1.96	1.61	1.91	3.135	1.99667	0.802766	0.690217	0.471593	0.427551	0.325269	0.33234	0.861936
EAH_00002800	5.7	3.58667	2.31667	1.82	1.44	2.3	3.33	2.00731	1.18035	0.480451	0.336006	0.367696	0.494975	0.828191
EAH_00002810	975.04	868.95	987.627	1094.58	1293.51	1718.32	2117.58	73.3387	8.13863	62.9313	97.7859	97.2908	94.6109	365.302
EAH_00002820	15281.4	18754.7	12276.7	8199.5	8930.92	12679.1	10862	765.983	1336.47	3996.62	2886.86	789.492	167.21	3570.2
EAH_00002830	4.15333	5.62333	6.24333	6.31667	7.18	8.64	7.83	0.472264	1.42128	1.50673	1.50766	0.919239	2.09304	0.43
EAH_00002840	165.353	175.693	292.47	368.487	375.75	263.05	248.077	14.8472	6.80836	63.0116	54.6228	12.3602	74.3028	27.059
EAH_00002850	7.9	4.53	3.40333	3.48333	4.275	5.795	4.90667	0.28688	0.14	0.561278	0.330051	1.40714	2.35467	2.48719
EAH_00002860	48.4333	23.12	24.4067	29.53	32.82	35.115	33.27	6.20404	1.82	3.14468	2.75311	2.17789	3.35876	5.72073
EAH_00002870	43.5233	30.8533	28.2	39.22	44.38	52.455	45.26	7.39682	6.42477	1.23984	6.52117	4.1295	3.9103	7.2453
EAH_00002880	0.00333333	0.01	0.0233333	0.116667	0.205	0.135	0.166667	0.0057735	0.01	0.0321455	0.0907377	0.13435	0.0636396	0.0832666
EAH_00002890	0	0.00666667	0.00666667	0.0366667	0.055	0.025	0.103333	0	0.011547	0.011547	0.0305505	0.0353553	0.0353553	0.123423
EAH_00002900	0	0	0.0133333	0.08	0.095	0.075	0.283333	0	0	0.023094	0.072111	0.13435	0.106066	0.120554
EAH_00002910	0	0.0133333	0	0.09	0.015	0.04	0.0933333	0	0.023094	0	0.108167	0.0212132	0.0565685	0.0288675
EAH_00002920	0.3	0.0866667	0.123333	0.2	0.32	0.41	0.516667	0.0173205	0.0152753	0.0404145	0.10583	0.226274	0.240416	0.170392
EAH_00002930	0.196667	0.08	0.22	0.396667	1.19	0.545	1.29	0.0585947	0.0888819	0.112694	0.211266	0.622254	0.00707107	0.36756
EAH_00002940	3.78667	3.54	20.7467	33.3567	32.53	20.275	19.8333	0.507379	1.95469	10.1383	7.59803	6.39225	9.80757	7.06015
EAH_00002950	3.88	1.19667	1.12333	2.22333	3.88	3.745	3.37333	0.391535	0.152753	0.395011	1.03713	1.41421	0.615183	0.0750555
EAH_00002960	1.34333	0.59	0.446667	0.583333	0.535	0.46	0.683333	0.525389	0.115326	0.200083	0.248261	0.233345	0.0141421	0.0665833
EAH_00002970	5.82	2.38667	1.80667	2.25	2.705	3.005	3.45	1.1609	0.566157	0.435928	0.896047	0.685894	0.431335	0.405832
EAH_00002980	3.23	2.93	3.67	5.87667	5.165	5.29	4.61	0.272213	0.425793	1.19616	1.55802	0.120208	0.311127	0.56107
EAH_00002990	0.0133333	0.05	0.0233333	0.0366667	0.06	0.105	0.16	0.011547	0.01	0.0057735	0.0305505	0.0565685	0.00707107	0.043589
EAH_00003000	0.0866667	0.0833333	0.0133333	0.0666667	0.245	0.22	0.193333	0	0	0	0.0608276	0.26163	0.169706	0.219621
EAH_00003010	0.0933333	0.0533333	0.0533333	0.09	0.17	0.15	0.226667	0.0702377	0.0321455	0.0251661	0.0655744	0.0565685	0.0424264	0.0378594
EAH_00003020	0.596667	0.49	0.56	0.763333	1.485	1.55	1.78333	0.175594	0.113578	0.225167	0.215019	0.572756	0.381838	0.379781
EAH_00003030	106.02	87.3067	91.8967	62.41	68.605	66.295	56.5567	1.42979	2.15458	15.113	16.1088	5.77706	3.38704	10.8668
EAH_00003040	0.94	0.32	0.286667	0.453333	0.68	0.795	0.523333	0.236432	0.08544	0.085049	0.155671	0.494975	0.0636396	0.440038
EAH_00003050	6.05	2.08667	2.59667	6.03	12.475	10.535	14.1133	1.5016	0.287112	1.32806	3.31469	6.76701	0.827315	2.22462
EAH_00003060	0.816667	0.373333	0.233333	0.583333	1.515	2.765	5.61	0.261598	0.119304	0.0450925	0.204287	0.671751	1.30815	1.6029
EAH_00003070	140.523	19.0967	16.3433	33.5867	52.735	58.56	60.7067	22.2599	6.94172	2.59885	15.7426	28.8712	13.4067	13.468
EAH_00003080	38.8167	6.46333	4.15667	5.76667	7.925	10.53	7.86	14.1331	2.45207	1.05642	2.86163	4.9851	6.51952	7.13583
EAH_00003090	936.817	867.79	868.69	672.533	741.41	781.505	662.007	41.0209	38.6963	67.0133	148.779	125.865	176.246	176.502
EAH_00003100	1323.03	1128.25	927.27	847.617	997.635	1822.63	1721.11	146.064	161.788	157.352	132.839	182.455	121.41	335.236
EAH_00003110	49.8333	58.4533	195.183	393.47	330.885	223.84	195.11	7.23868	9.8423	98.9587	131.123	3.2739	50.8127	29.3631
EAH_00003120	38.0167	21.6267	18.55	17.53	20.055	33.095	27.1067	2.89512	3.05605	3.33702	0.887637	0.671751	11.2076	9.55006
EAH_00003130	15.52	4.58	5.20333	17.0033	37.62	29.78	44.01	3.3917	0.271846	1.85193	9.5207	21.4819	3.5921	8.15151
EAH_00003140	265.753	42.9133	41.9933	57.78	78.495	177.915	148.577	63.3169	10.0142	4.92658	21.7662	44.5407	107.247	95.3726
EAH_00003150	30.0567	12.4367	20.8967	52.1	94.74	83.08	169.537	2.82288	1.22737	8.63118	20.3536	43.6426	4.7659	86.4837
EAH_00003160	17.6433	9.16667	10.4833	22.5667	31.605	33.915	35.19	2.1159	1.22087	1.6197	10.3291	11.7026	2.92035	1.61093
EAH_00003170	80.9533	43.5667	37.83	69.23	90.065	66.43	49.6467	11.4745	2.93458	2.53083	18.6369	24.4305	0.169706	17.1834
EAH_00003180	6.70667	8.54	28.8067	128.837	225.85	200.93	259.293	1.0929	1.98593	17.7399	71.5933	118.638	15.0755	67.2532
EAH_00003190	314.487	146.387	115.833	117.273	139.725	288.175	276.29	31.2658	28.129	21.147	12.7624	12.4946	53.5351	84.0109
EAH_00003200	15.0633	8.52333	4.88	5.62	7.47	6.36	6.71	0.615332	1.26021	1.61753	0.43715	0.565685	1.4425	0.338083
EAH_00003210	0.143333	0.416667	0.666667	1.06667	1.21	1.665	1.47	0.061101	0.123423	0.155027	0.070946	0.424264	0.106066	0.3751
EAH_00003220	5.63333	2.68	1.81333	2.95	5.43	5.965	8.32667	0.903346	0.528867	0.41138	0.812958	2.06475	0.13435	2.11599
EAH_00003230	52.8867	15.9067	10.0233	11.8533	15.67	21.945	26.45	10.0623	4.69068	3.03194	3.55472	5.1336	5.77706	9.36279
EAH_00003240	197.42	103.92	46.8633	53.0867	63.52	72.765	56.2167	28.9951	24.8286	18.9316	5.40878	2.95571	15.5493	14.7727
EAH_00003250	198.533	41.8033	142.817	140.7	108.92	80.28	57.42	61.4696	9.15258	62.9729	36.4352	36.7837	11.045	13.0092
EAH_00003260	317.667	156.347	120.7	121.09	121.675	180.8	150.66	32.464	1.82563	15.6561	6.92615	2.51023	26.4175	45.8362
EAH_00003270	11.5167	11.5033	5.8	6.92	9.195	5.835	6.06333	1.9137	0.626844	1.2619	0.727942	0.72832	0.403051	1.16148
EAH_00003280	0.36	0.2	0.24	0.16	0.13	0.44	0.286667	0.111355	0.155242	0.069282	0.087178	0.0989949	0.296985	0.215484
EAH_00003290	0.706667	0.533333	0.276667	0.35	0.585	0.35	0.406667	0.061101	0.0814453	0.162583	0.0655744	0.374767	0.19799	0.133167
EAH_00003300	0.403333	4.32667	31.65	126.513	114.38	39.97	25.9933	0.251462	3.76463	21.8952	64.9155	42.6385	14.9624	16.9442
EAH_00003310	8.55	3.60667	9.30333	56.0067	144.495	140.525	231.793	2.81384	0.986019	6.70167	41.4414	101.067	47.2418	112.946
EAH_00003320	0.406667	0.256667	0.323333	1.34333	2.81	1.675	3.70667	0.0929157	0.0351188	0.0472582	0.861646	1.65463	0.33234	2.81674
EAH_00003330	115.833	42.66	21.0367	22.31	31.125	40.7	29.2867	24.8664	10.4883	6.34502	5.24998	15.6907	21.6233	17.368
EAH_00003340	19.8833	6.62667	3.74	4.71667	5.465	6.785	5.26667	2.10571	1.53474	0.530283	0.535288	2.72236	4.29214	3.5769
EAH_00003350	97.3967	34.3333	15.8767	19.27	26.105	27.285	19.4767	19.1363	8.01478	4.3122	7.12109	15.6907	13.4138	11.5165
EAH_00003360	13.6	50.8167	224.927	249.573	169.84	90.37	75.0467	4.92476	25.5788	99.12	61.2015	40.5455	32.9087	27.7123
EAH_00003370	1.29667	1.31667	1.34333	1.35667	1.565	1.55	1.68	0.0929157	0.169214	0.113725	0.185023	0.00707107	0.268701	0.696348
EAH_00003380	0.02	0.04	0.0366667	0.06	0.155	0.07	0.11	0.01	0.0264575	0.023094	0.0360555	0.00707107	0.0282843	0.08
EAH_00003390	0.573333	0.356667	0.183333	0.173333	0.425	0.175	0.25	0.15308	0.0493288	0.0665833	0.109697	0.106066	0.0353553	0.150997
EAH_00003400	8.39667	1.28	0.98	1.50333	2.285	2.885	2.26667	1.93712	0.409268	0.334215	0.525579	1.54856	1.0253	0.508953
EAH_00003410	3.97333	0.86	0.503333	0.78	1.61	1.57	1.39667	0.792107	0.175214	0.166533	0.346987	1.6122	0.240416	0.879337
EAH_00003420	1.26	0.55	0.28	0.276667	0.345	0.31	0.163333	0.269072	0.0556776	0.09	0.0288675	0.13435	0.113137	0.0568624
EAH_00003430	2.61667	2.85333	5.27	3.76333	4.405	2.89	6.00333	0.205508	0.765267	1.17461	0.764875	0.657609	0.66468	3.75575
EAH_00003440	107.557	51.14	138.223	92.1667	81.24	69.89	74.82	21.6256	7.65524	46.7876	21.2959	16.3907	11.837	5.0787
EAH_00003450	457.963	349.88	163.593	151.593	188.3	302	253.6	70.348	87.8921	68.7607	32.5083	25.173	112.218	152.646
EAH_00003460	1945.84	1974.98	1982.3	1414.34	1542.71	1684.74	1379.54	136.933	55.129	198.065	326.833	276.875	410.468	326.104
EAH_00003470	2.67667	0.48	0.41	0.78	1.105	1.59	1.44667	0.213854	0.250599	0.08	0.314325	1.06773	0.494975	0.335609
EAH_00003480	0.0233333	0.02	0.0266667	0.0966667	0.19	0.15	0.0966667	0.083865	0.0351188	0.0321455	0.0873689	0.0565685	0.169706	0.221133
EAH_00003490	9.03667	20.0667	10.4467	8.84667	11.12	15.55	12.9233	2.80316	2.78371	4.9363	3.15681	1.51321	5.48715	8.0907
EAH_00003500	17.8467	23.2	43	118.63	103.905	52.485	40.3667	5.86239	1.12787	16.3404	44.9588	9.65201	7.38927	9.95615
EAH_00003510	88.8767	44.3967	43.86	51.7767	60.025	30.285	30.9233	18.0084	9.83922	3.06394	5.73807	9.56715	8.97319	8.33829
EAH_00003520	0	0	0.273333	1.27667	2.21	2.87	9.55667	0	0	0.178979	0.770216	0.777817	1.25865	5.84786
EAH_00003530	0.0566667	0.05	0.03	0.203333	0.36	0.285	0.64	0.0472582	0.0264575	0.03	0.104083	0.509117	0.0919239	0.558659
EAH_00003540	0.00666667	0.0233333	0.2	0.476667	1.1	0.965	2.59333	0.011547	0.0152753	0.174356	0.330807	0	0.176777	1.54299
EAH_00003550	2.44333	2.29333	0.936667	0.83	1.27	0.855	1.20667	0.551483	0.739617	0.25697	0.135277	0.19799	0.374767	0.241937
EAH_00003560	0.963333	1.46	2.70333	1.92667	1.92	0.725	1.11667	0.198578	0.13	0.587055	0.326548	0.311127	0.00707107	0.852897
EAH_00003570	2.34333	10.5333	55.7833	101.82	106.425	33.87	26.8	0.765005	5.68753	23.8882	29.4233	17.515	19.0777	11.1487
EAH_00003580	27.0233	36.2133	24.8533	32.4967	31.325	12.185	12.85	6.64362	8.81017	5.16156	6.15308	4.08001	0.26163	6.6811
EAH_00003590	47.28	64.16	49.4333	53.5533	43.24	30.87	34.2167	13.3553	15.3647	6.20999	9.86764	11.7521	9.29138	14.7232
EAH_00003600	1.10333	1.71	1.43	2.31333	2.88	1.415	1.49333	0.255799	0.44238	0.236432	0.681934	0.169706	0.0636396	0.864079
EAH_00003610	405.517	134.773	67.7533	75.3333	91.11	142.435	110.263	61.8051	37.6353	22.9098	5.01734	27.8459	29.1823	48.9414
EAH_00003620	1.88667	0.83	0.933333	1.49333	1.465	1.11	1	0.306159	0.217025	0.305669	0.44411	0.0353553	0.0282843	0.105357
EAH_00003630	99.3833	23.8833	20.1833	25.2233	25.375	25.65	20.5067	20.2156	0.781302	3.55697	4.95345	2.1991	0.806102	5.94415
EAH_00003640	114.56	31.7467	27.3167	32.36	37.605	57.63	44.59	21.9316	5.31953	4.46539	5.47756	7.64382	18.0595	17.6513
EAH_00003650	20.7033	83.3433	457.98	1021.71	842.915	414.115	354.74	7.99726	46.8183	271.944	355.65	72.9239	232.292	93.3069
EAH_00003660	6.23	41.8733	225.89	534.313	422.815	187.17	147.637	3.19642	26.6282	134.561	193.155	31.3602	105.571	52.1562
EAH_00003670	157.89	112.907	88.9167	97.6067	118.38	133	120.61	21.7677	13.7219	13.7257	9.66276	0.424264	26.6014	34.9052
EAH_00003680	1859.61	1665.54	1551.11	1270.39	1404.17	2323.85	2351.05	113.242	136.697	123.318	296.6	315.85	385.211	198.836
EAH_00003690	32.88	113.273	628.483	844.617	551.06	287.65	255.213	21.1114	58.1749	344.179	265.692	140.078	160.131	95.017
EAH_00003700	26.35	35.6967	77.2267	83.09	65.01	44.05	33.3733	1.20528	3.65711	26.2311	20.6089	22.8395	12.134	7.52743
EAH_00003710	22.9133	5.46333	4.63333	7.27667	9.595	11.765	10.1167	4.95097	1.44722	0.746481	2.08135	4.09415	3.72645	4.26002
EAH_00003720	480.08	218.17	160.85	214.447	293.43	437.375	391.307	63.483	55.9801	41.1114	10.5727	55.3947	18.7171	83.1067
EAH_00003730	1007.17	877.537	641.473	585.757	673	1092.7	994.433	83.762	54.1242	127.222	107.09	3.73352	2.13546	124.239
EAH_00003740	45.96	260.337	1317.6	1492.36	960.02	397.96	263.227	30.8277	136.568	679.314	399.28	431.816	303.434	114.291
EAH_00003750	12.1633	51.6267	261.777	482.16	354.285	161.165	116.61	5.05324	27.2214	140.016	173.359	48.8823	93.2179	40.1273
EAH_00003760	103.987	76.3233	325.587	211.623	145.585	111.095	81.14	16.0812	24.3899	146.522	47.9909	76.3605	23.4123	8.76966
EAH_00003770	320.36	64.4467	90.1233	166.04	194.605	137.745	135.25	87.2675	6.0448	22.7804	52.9595	52.3613	16.7655	32.5833
EAH_00003780	5.93333	6.5	33.3933	176.557	333.435	283.445	568.93	0.665006	1.64791	24.8085	110.122	184.251	42.9426	162.604
EAH_00003790	0.186667	0.2	0.176667	0.243333	0.45	0.795	0.993333	0.106927	0.147309	0.0981495	0.0288675	0.254558	0.176777	0.0404145
EAH_00003800	3.7	2.85667	2.42333	2.31667	3.07	3.27	3.83667	0.875043	1.162	0.897905	0.43062	0.523259	0.0565685	0.195021
EAH_00003810	1.62667	1.45	1.02667	0.97	1.37	2.795	2.45667	0.717101	0.507149	0.116762	0.314325	0.961665	1.13844	1.48143
EAH_00003820	1.56	1.87667	1.05	1.11333	2.055	2.33	2.49333	0.425793	0.217332	0.19975	0.268576	1.18087	1.23037	1.36654
EAH_00003830	1.80333	2.19667	1.61667	2.15	3.655	3.58	3.39	0.299555	0.35019	0.240069	0.311929	1.60513	0.933381	0.939521
EAH_00003840	1.17667	0.786667	0.503333	0.586667	0.845	0.675	0.7	0.398037	0.0737111	0.198578	0.023094	0.106066	0.120208	0.111355
EAH_00003850	75.1667	13.6033	17.1533	21.08	37.815	57.515	66.8467	8.41641	0.781558	2.07676	7.27827	20.4707	28.3196	17.8544
EAH_00003860	672.977	570.673	440.703	476.093	526.935	590.695	587.68	24.9504	32.5623	59.0566	44.5614	21.885	24.176	25.9871
EAH_00003870	0	0	0	0.0333333	0.085	0	0.196667	0	0	0	0.057735	0.120208	0	0.223681
EAH_00003880	0.00333333	0	0.00666667	0.03	0.085	0.095	0.24	0.0057735	0	0.0057735	0.03	0.120208	0.0919239	0.0953939
EAH_00003890	16.4	4.09	5.13333	15.4433	31.32	33.365	46.5367	1.96115	0.743034	2.57078	7.94695	13.8734	3.28805	10.8808
EAH_00003900	0.00666667	0	0.00333333	0.05	0.065	0.02	0.0266667	0	0	0	0	0	0.13435	0.0665833
EAH_00003910	0	0	0	0.03	0.075	0.14	0.0733333	0.0208167	0.0173205	0.0152753	0.0057735	0.0494975	0.0565685	0.06245
EAH_00003920	61.0633	43.6733	36.2033	37.2	48.57	66.275	57.0167	21.961	13.4556	10.4847	8.46937	1.55563	5.45179	21.3246
EAH_00003930	2.39	3.16667	7.01	7.14667	6.74	7.18	6.49667	0.570351	0.340343	2.37228	1.2155	0.523259	0.155563	1.04314
EAH_00003940	8.48333	2.62667	2.16667	3.86667	6.485	9.38	12.2	1.9424	0.817333	0.628517	0.94986	3.16077	3.81838	2.58025
EAH_00003950	0.04	0.08	0.17	0.28	0.695	0.495	1.00333	0.052915	0.0360555	0.0360555	0.0264575	0.558614	0.148492	0.477109
EAH_00003960	0.383333	0.616667	2.82	2.33	2.105	2.195	2.32667	0.177858	0.223681	0.883346	0.681102	0.120208	0.558614	0.341516
EAH_00003970	1.03	0.666667	1.89333	6.75667	8.705	4.865	6.2	0.226053	0.0550757	0.809959	3.11965	2.2981	0.459619	2.14893
EAH_00003980	6.46	2.41667	1.22667	1.37	1.755	1.815	1.62	1.80286	0.830803	0.515396	0.313209	0.289914	0.205061	0.59808
EAH_00003990	1.34	0.813333	0.666667	2.5	5.485	5.085	9.24667	0.20664	0.085049	0.31628	1.96135	2.70822	0.601041	4.2963
EAH_00004000	291.173	50.1067	35.3733	40.36	55.64	83.12	60.5167	90.504	14.6696	5.40231	17.1915	33.9553	47.7721	49.8494
EAH_00004010	2.03333	0.786667	0.48	0.716667	0.985	1.71	2.36	0.439242	0.179258	0.1249	0.061101	0.318198	0.650538	0.335112
EAH_00004020	0.00666667	0.0133333	0.00333333	0.0133333	0.015	0.02	0.0133333	0.011547	0.0057735	0.0057735	0.0057735	0.0212132	0.0282843	0.0152753
EAH_00004030	203.053	118.227	67.49	74.2067	89.495	107.955	79.9133	44.9367	18.6951	21.5421	11.4552	3.9103	7.88424	34.9871
EAH_00004040	647.743	349.657	224.397	229.41	313.715	393.535	332.833	92.8573	59.9199	82.4231	26.7929	80.0798	44.0315	100.313
EAH_00004050	32.37	13.37	9.76333	12.1433	14.045	24.73	22.9967	1.65581	3.30329	1.54461	4.26985	5.90434	8.88126	6.55013
EAH_00004060	15.8533	4.10667	8.13333	32.3333	29.845	14.97	18.5067	3.67005	1.46302	3.53681	13.3743	1.09602	0.551543	1.56212
EAH_00004070	0.0366667	0.0266667	0.0233333	0.04	0.035	0.005	0.0633333	0.011547	0.0057735	0.011547	0.02	0.0353553	0.00707107	0.0680686
EAH_00004080	2.18333	0.986667	0.663333	0.58	0.64	1.03	1.10333	0.618088	0.265016	0.159478	0.112694	0.0282843	0.127279	0.118462
EAH_00004090	5.07	3.09667	1.12	1.30667	1.52	1.245	0.986667	0.810185	0.578302	0.533573	0.236291	0.424264	0.33234	0.434665
EAH_00004100	35275	40730.9	26016.7	16017.4	15128.5	24828.6	21295.9	4504.41	280.514	9174.01	7968.82	3986	2589.59	5372.05
EAH_00004110	42933.8	52966.3	34862.8	21313.1	20545.4	30653.8	27905.9	4300.99	2155.64	10890.3	10152	5616.91	2111.87	6755.25
EAH_00004120	4.68667	4.65333	6.15	17.85	34.52	39.62	58.0033	1.40976	1.10731	2.73342	7.89988	13.0532	2.91328	7.66612
EAH_00004130	8.73	2.65	5.08333	18.6067	30.925	26.925	36.0933	1.43429	0.485386	2.29857	6.24311	5.46594	3.48604	4.99832
EAH_00004140	167.427	135.037	154.827	131.097	163.845	234.14	277.963	15.7654	7.17943	16.7468	17.1971	5.49422	4.42649	37.0067
EAH_00004150	60.8367	43.6267	32.4967	32.35	37.56	58.035	51.9233	3.5277	1.81429	10.0508	3.44527	4.42649	10.1046	6.30016
EAH_00004160	55.2567	20.26	15.85	17.99	20.08	30.395	24.8067	7.58093	2.01129	1.77542	1.04456	3.73352	0.13435	3.62029
EAH_00004170	8.22	5.55333	3.87	6.51667	9.805	15.63	24.74	1.28573	1.61135	0.602246	2.83241	1.35057	5.91141	5.34003
EAH_00004180	61.9467	8.66333	5.95667	8.42	11.705	16.38	14.7567	17.9303	2.32726	0.494099	3.45977	7.36098	10.55	9.34646
EAH_00004190	8.98	2.22	6.28333	30.7533	86.17	111.96	208.33	0.619919	0.550545	4.5363	26.1183	57.8979	25.6255	76.927
EAH_00004200	5.24333	1.80333	1.64333	1.87667	2.61	3.4	5.22667	2.05072	0.566157	0.214554	0.46929	1.10309	1.01823	1.65868
EAH_00004210	147.283	30.7567	33.1767	64.7533	103.31	104.165	123.55	25.0543	2.34509	6.42998	26.954	52.5805	20.2586	21.5297
EAH_00004220	4.22	3.23667	7.07	20.1233	41.6	37.155	50.89	0.692892	0.867256	3.21887	10.4112	19.4313	3.01935	5.66667
EAH_00004230	2.66667	3.22	20.0033	102.713	147.275	80.895	87.76	0.621316	2.39125	15.1605	56.662	57.5797	13.0885	23.141
EAH_00004240	58.0333	51.95	77.16	207.577	310.655	204.69	231.41	4.72667	8.94329	30.3889	98.3938	99.794	40.0081	27.9725
EAH_00004250	102.53	47.2533	40.6733	41.72	48.315	70.205	68.0867	21.8137	11.3271	8.65975	9.97182	4.9851	10.4015	22.1454
EAH_00004260	2.65667	1.49667	1.04333	0.883333	1.085	1.23	1.17	0.725902	0.156312	0.215019	0.217332	0.0777817	0.183848	0.294449
EAH_00004270	39.6333	31.8533	19.3467	15.3733	18.63	21.38	21.02	9.1247	4.05835	4.56378	2.71246	3.3234	2.72943	1.35532
EAH_00004280	6.36667	3.55333	2.55	2.62667	3	3.675	2.91667	2.00001	0.675747	1.08291	0.310054	0.735391	0.53033	0.356417
EAH_00004290	38.63	17.9667	10.07	9.82667	11.445	18.775	13.95	10.8553	3.61	3.00185	0.778802	4.78711	6.68216	5.51405
EAH_00004300	5.01333	3.69	2.27667	3.17	4.875	12.19	59.8867	0.408697	0.31225	0.633114	1.84008	0.615183	0.0424264	36.6371
EAH_00004310	2.75333	2.37667	1.9	2.92	3.815	4.305	4.5	0.767224	0.473533	0.5003	0.304467	0.275772	0.982878	0.841487
EAH_00004320	8.62667	28.8533	129.533	135.133	118.02	64.315	65.83	2.91589	11.8579	47.6107	17.6116	15.7543	27.0468	11.6107
EAH_00004330	0.873333	1.17	8.67	18.04	30.32	45.49	161.803	0.172143	0.571664	4.91362	6.0985	2.54558	2.41831	85.9805
EAH_00004340	0	0	0	0.0166667	0.06	0.16	0.703333	0	0	0	0.0288675	0.0848528	0.226274	0.427824
EAH_00004350	0.0266667	0.02	0.0166667	0.0733333	0.07	0.245	0.16	0.0305505	0.01	0.0152753	0.0680686	0.0707107	0.0212132	0.1253
EAH_00004360	2.07	0.82	0.68	1.74	1.985	1.915	1.93667	0.476235	0.157162	0.31225	0.864349	0.346482	0.304056	0.214554
EAH_00004370	34.0067	8.47667	6.40667	8.96667	11.545	21.16	17.22	3.85156	1.46739	2.2783	2.63823	3.38704	3.90323	2.71568
EAH_00004380	5.01	21.9233	94.2367	94.8567	85.575	54.73	81.2667	2.50342	8.14107	36.7069	9.87357	16.6665	16.1362	24.5387
EAH_00004390	3.33667	18.1833	94.0833	97.7	87.715	46.31	62.2567	2.00435	10.7577	39.1368	8.8062	10.7551	11.7097	16.353
EAH_00004400	1.87	1.25667	1.04	2.92667	7.48	15.735	40.7433	0.478435	0.175024	0.377492	2.22217	3.71938	7.29027	13.8181
EAH_00004410	198.81	46.82	29.2967	46.4467	69.785	87.21	80.22	48.1667	16.4417	5.82766	13.7891	35.6594	32.2016	31.5041
EAH_00004420	0.0433333	0.156667	0.95	1.43667	2.285	1.135	1.62333	0.0251661	0.17673	0.697782	0.681934	0.502046	0.00707107	0.500633
EAH_00004430	0.00333333	0.00333333	0.0166667	0.09	0.11	0.145	0.16	0.0057735	0.0057735	0.0208167	0.0458258	0.0141421	0.0494975	0.072111
EAH_00004440	0	0	0.01	0.0133333	0.23	0.305	0.206667	0	0	0.0173205	0.023094	0.325269	0.304056	0.142945
EAH_00004450	0.00333333	0.04	0.0866667	0.04	0.115	0.235	0.203333	0.0057735	0.0360555	0.0450925	0.02	0.0212132	0.26163	0.153731
EAH_00004460	0.00333333	0	0.00666667	0.0133333	0.135	0.04	0.0733333	0.0057735	0	0.011547	0.0152753	0.148492	0.0424264	0.0208167
EAH_00004470	13.3433	5.10333	6.29333	9.67	11.365	15.96	17.7767	2.33303	0.591974	1.6467	3.86586	5.01339	2.82843	3.81649
EAH_00004480	6.64333	0.753333	0.816667	1.57667	2.095	3.295	3.47667	0.291605	0.112398	0.318172	0.771643	1.13844	1.71827	0.367741
EAH_00004490	14.15	10.4467	18.1667	24.1867	28.9	22.25	26.1833	1.09412	1.70486	2.79895	4.57701	4.62448	2.72943	3.68
EAH_00004500	206.007	168.643	144.777	138.583	170.29	182.565	154.79	20.6355	16.5561	14.0829	14.3625	1.8809	37.4554	34.2762
EAH_00004510	34.2533	88.8467	376.73	487.48	411.165	207.545	179.053	15.7099	38.7648	144.103	94.0494	45.6013	92.8502	57.522
EAH_00004520	1.34667	3.36667	14.7567	46.3667	45.48	23.7	23.7567	0.215019	1.36067	10.2354	22.1588	10.1116	5.4023	4.3798
EAH_00004530	4.67667	1.31333	2.47333	7.03	11.72	11.715	17	1.25165	0.189033	1.28493	4.03657	4.83661	2.08597	3.11559
EAH_00004540	441.377	234.14	218.29	343	457.975	641.755	909.827	25.4059	45.4812	10.3139	87.3856	170.703	168.369	254.631
EAH_00004550	56.7467	37.2767	17.1167	16.6	20.075	25.07	18.24	12.2765	6.80208	7.17283	2.62017	4.91439	6.83065	7.33873
EAH_00004560	34.7967	31.1933	28.0833	21.6933	23.59	30.535	27.7367	3.38039	1.27892	4.07982	5.22536	3.60624	3.5426	7.8366
EAH_00004570	31.3933	12.9933	13.7433	32.8333	30.525	22.29	22.8633	3.37619	0.985106	4.27861	13.8279	9.79343	1.73948	1.75845
EAH_00004580	5.15333	4.19333	2.4	2.41667	2.665	2.465	2.11333	1.0054	0.546474	0.665658	0.26839	0.0777817	0.26163	0.561278
EAH_00004590	179.01	161.22	129.897	136.907	184.99	212.165	305.52	14.8288	13.8827	31.0416	19.9523	16.0655	4.65983	78.3531
EAH_00004600	34.46	25.8733	8.95667	10.9833	12.655	8.475	6.20667	9.43958	3.81505	4.35461	1.93743	2.18496	2.1991	1.07621
EAH_00004610	85.29	86.99	123.583	137.497	132.935	110.735	114.997	17.2606	21.4949	35.7215	18.3579	19.5091	45.969	15.1515
EAH_00004620	4.28	3.08	3.44667	3.88	5.33	7.19	7.22	0.41328	0.113578	0.135031	0.313209	0.707107	1.38593	1.21062
EAH_00004630	97.8333	89.3733	75.26	88.5567	148.35	124.405	132.677	17.5443	10.4071	15.3095	6.07389	37.8161	22.3941	1.57672
EAH_00004640	3.75333	1.04667	6.84667	37.8367	86.745	66.525	130.103	1.07058	0.3188	6.84229	27.2192	48.2318	2.1991	40.8887
EAH_00004650	8.75	3.75333	1.74	2.51667	3.055	2.315	1.64	2.88777	1.0352	0.602246	0.617441	0.770746	0.685894	0.295127
EAH_00004660	10.5667	2.27333	6.43	6.12	6.275	5.7	4.83	1.69087	0.504017	2.69941	0.96286	0.176777	0.183848	0.360416
EAH_00004670	13.67	41.8133	169.147	223.303	203.7	92.685	79.4433	7.86704	22.0362	68.6511	47.9398	2.5173	41.7405	27.672
EAH_00004680	18.1367	34.6567	141.99	226.333	232.83	132.675	160.423	2.10742	12.2019	55.9085	69.2896	25.8235	40.0152	44.0229
EAH_00004690	16.3333	26.3767	107.47	96.9033	130.79	92.29	122.247	2.14929	7.19549	42.574	20.1191	37.4201	0.127279	26.5536
EAH_00004700	227.83	36.73	28.77	32.5933	42.92	75.625	51.9167	63.4866	13.2776	5.13115	9.4722	18.71	30.0733	30.0193
EAH_00004710	142.407	20.68	15.2333	19.5767	24.065	27.995	21.4767	36.0102	6.32317	2.85547	5.86691	14.2199	17.2322	15.3721
EAH_00004720	196.27	108.053	64.95	74.8633	91.135	102.825	81.8133	35.4696	17.0693	20.3529	8.41714	3.41533	0.827315	33.5241
EAH_00004730	98.14	46.21	34.2367	49.83	60.725	67.16	68.1033	11.4443	6.25854	5.60011	12.4537	17.7272	7.19835	15.0258
EAH_00004740	429.787	71.8867	87.9433	129.627	152.83	180.23	134.86	101.105	10.9497	15.572	44.4092	64.1063	47.3479	64.9777
EAH_00004750	21.3433	11.8133	6.8	8.57333	12.815	11.44	15.92	2.99967	1.83118	1.51654	2.18175	4.58912	0.777817	3.24005
EAH_00004760	19.1267	14.88	5.95	6.49	7.1	6.05	5.6	3.08357	1.79075	3.29915	1.33806	0.0141421	0.127279	1.464
EAH_00004770	0.596667	0.746667	0.43	0.606667	0.77	0.52	0.483333	0.100664	0.0568624	0.0818535	0.0757188	0.0848528	0.0848528	0.0416333
EAH_00004780	31696.7	38390.5	27156.5	16896	16077.6	26661.7	24319.5	5715.92	555.24	7709.33	7865.11	3910.36	1021.98	1764.39
EAH_00004790	34	82.5367	28.82	42.16	71.465	110.515	169.283	12.3403	24.2418	11.5166	25.0541	28.4893	18.4908	42.8165
EAH_00004800	0.51	0.563333	1.95667	1.35	1.535	0.25	0.42	0.236432	0.226789	0.640807	0.495076	0.275772	0.183848	0.183576
EAH_00004810	0.216667	0.0366667	0.0366667	0.0866667	0.215	0.24	0.356667	0.126623	0.0208167	0.0152753	0.057735	0.00707107	0.141421	0.277909
EAH_00004820	0.726667	0.326667	0.263333	0.306667	0.385	0.345	0.406667	0.248462	0.142244	0.0493288	0.0152753	0.0212132	0.0494975	0.15308
EAH_00004830	0.336667	0.116667	0.24	0.323333	0.45	0.34	0.95	0.212838	0.0814453	0.06245	0.0351188	0.0212132	0.0494975	0.147309
EAH_00004840	2.44	12.79	50.1867	67.3467	54.505	17	16.4267	1.7598	6.81084	16.2602	11.0655	13.1875	10.9036	7.56344
EAH_00004850	84.8967	12.5067	6.99	9.49333	13.63	12.235	8.81	20.996	4.27851	2.09831	4.45441	11.7238	10.4157	3.71
EAH_00004860	40.57	6.49333	3.13667	5.15	7.205	6.645	3.93333	11.7399	2.35649	0.762255	2.23725	6.78115	5.2538	2.18818
EAH_00004870	8.22	4.40667	1.48	2.11667	2.95	2.26	2.63667	2.62874	1.24565	0.837198	0.400666	0.537401	1.00409	1.23492
EAH_00004880	0.296667	0.106667	0.0733333	0.443333	0.64	0.85	0.826667	0.0416333	0.16773	0.083865	0.174738	0.282843	0.0565685	0.183394
EAH_00004890	3.73	1.73333	0.866667	0.863333	1.56	1.505	1.11667	0.491528	0.316596	0.155349	0.10504	0.678823	0.120208	0.119304
EAH_00004900	92.94	7.52667	6.21333	7.87667	11.325	14.27	9.73333	34.2226	2.53064	1.30539	4.54898	9.751	10.7339	8.13777
EAH_00004910	0.123333	0.273333	0.07	0.07	0.165	0.095	0.4	0.0814453	0.162891	0.0655744	0.0964365	0.233345	0.0353553	0.104403
EAH_00004920	0.0366667	0.14	0.403333	1.18333	1.475	0.505	0.613333	0.0057735	0.0360555	0.197315	0.323471	0.176777	0.275772	0.0945163
EAH_00004930	25.67	12.7333	5.13	6.13667	7.225	5.645	4.16	6.80708	3.35297	2.56829	1.23553	1.35057	2.01525	1.32015
EAH_00004940	0.0466667	0.0433333	0.0233333	0.0333333	0.06	0.055	0.06	0.0208167	0.0251661	0.0057735	0.0057735	0.0282843	0.00707107	0.01
EAH_00004950	0.303333	0.293333	0.316667	0.506667	0.89	1.855	2.13	0.0503322	0.198578	0.116762	0.420991	0.296985	0.813173	0.56
EAH_00004960	5.72333	9.97667	28.8967	17.8533	16.935	9.19	9.51667	1.19968	3.82551	9.0407	3.52316	7.21956	4.90732	2.11155
EAH_00004970	0.0133333	0.0133333	0.43	0.316667	0.565	0.405	0.243333	0.023094	0.023094	0.3005	0.330807	0.799031	0.26163	0.267644
EAH_00004980	139.8	39.88	31.76	49.9833	84.35	129.09	119.993	29.6159	12.9851	6.23295	10.1564	39.202	37.5332	29.5705
EAH_00004990	16.4167	10.67	19.2567	23.88	30.255	36.41	49.17	0.685736	1.37153	4.6898	3.42089	3.6416	7.60847	7.81435
EAH_00005000	41.5867	6.62333	8.38333	25.8567	44.32	34.99	44.2633	10.633	1.6927	3.27318	14.3956	23.0517	4.08708	6.15814
EAH_00005010	303.83	255.377	191.857	157.677	164.855	178.495	146.077	30.7378	6.54964	43.9016	39.6751	23.5537	21.9132	30.5247
EAH_00005020	3.61	3.12	2.46	2.01333	2.955	3.01	2.26	0.619919	0.330454	0.34	0.302379	0.205061	0.141421	1.05276
EAH_00005030	13.4033	3.39667	3.92	7.12333	12.095	6.875	12.16	3.249	0.571168	0.269629	3.6561	6.47003	1.87383	11.1665
EAH_00005040	0.0966667	0.193333	1.06333	1.02333	1.03	0.745	1.18667	0.070946	0.0665833	0.56359	0.12741	0	0.0777817	0.338428
EAH_00005050	1.71667	1.07667	1	1.51	2.585	2.63	3.15333	0.297377	0.153731	0.183303	0.409512	0.799031	0.367696	0.709248
EAH_00005060	8.99667	7.02667	7.54	15.5267	30.69	30.29	40.0367	1.08353	0.59911	0.923688	6.57274	16.5746	7.72161	3.65763
EAH_00005070	0.146667	0.236667	0.336667	1.60333	3.89	5.05	7.18667	0.083865	0.0351188	0.193477	1.20035	1.6122	0.692965	1.5532
EAH_00005080	0.456667	0.423333	0.466667	0.566667	0.895	0.855	0.833333	0.0950438	0.0251661	0.0450925	0.0650641	0.289914	0.148492	0.090185
EAH_00005090	95.74	321.097	1571.19	777.433	552.635	287.93	256.37	51.6588	130.671	649.052	268.81	446.036	199.348	77.8862
EAH_00005100	6.63	3.59333	3.05667	6.48	10.1	9.845	11.6733	0.435086	0.389401	0.530031	1.77367	4.4972	0.148492	2.60243
EAH_00005110	1.4	9.05667	59.8233	188.597	223.365	118.64	104.323	0.484974	5.74197	39.2697	87.9161	62.8264	27.8459	33.0497
EAH_00005120	86.61	58.1067	26.4	27.4167	34.705	27.94	27.5433	17.1909	12.0946	13.3904	2.79323	4.99924	0.381838	4.00002
EAH_00005130	19.5033	2.62	5.31	16.17	28.94	24.51	27.0567	3.70104	0.228692	3.42194	9.67	15.9665	2.20617	2.47648
EAH_00005140	6.88333	23.22	241.187	1250.96	1892.05	1016.5	1126.19	0.975517	15.7662	199.018	787.743	965.618	112.098	162.592
EAH_00005150	44.4033	30.5733	46.0767	54.9667	42.96	31.565	25.6433	3.12539	7.12079	13.6504	13.4076	4.24264	1.42128	4.12604
EAH_00005160	0.36	0.613333	2.49333	7.94667	6.72	4.36	3.21	0.069282	0.388501	1.46237	2.12623	2.12132	2.46073	0.877439
EAH_00005170	16.99	19.2167	12.4333	9.7	13.5	6.995	7.46333	2.84522	2.78541	2.50017	1.93595	2.57387	0.247487	2.57826
EAH_00005180	24.72	14.3933	4.69	6.35667	8.015	5.2	2.76667	7.63182	3.55057	2.702	1.30539	2.14253	2.12132	0.487887
EAH_00005190	40.5733	35.3733	20.14	18.0233	20.07	19.005	13.7533	5.27339	3.83004	6.18399	3.85072	3.4224	4.61741	3.24914
EAH_00005200	632.217	557.2	426.28	360.2	411.71	454.44	363.123	84.6644	31.9459	83.0775	67.9112	3.21026	22.09	96.5099
EAH_00005210	0.936667	2.82333	10.5267	12.58	10.115	5.18	3.85667	0.195533	0.695006	3.5432	4.72956	1.88798	2.41831	1.17645
EAH_00005220	14.7067	6.93	5.13333	5.81	7.075	9.57	8.84333	1.40763	0.339559	0.665157	1.41566	0.00707107	1.51321	2.02929
EAH_00005230	14.9867	2.84333	1.9	2.85333	4.385	6.075	5.47333	1.77509	1.04083	0.363456	1.01854	3.25976	1.90212	2.72166
EAH_00005240	653.473	93.4833	169.423	194.54	198.81	311.955	270.907	139.113	12.4119	35.8028	46.4391	53.825	158.526	100.594
EAH_00005250	3.02	4.02	4.94	3.15	3.345	3.795	3.32333	0.0916515	0.747262	0.831925	0.917006	1.9304	0.898026	0.670025
EAH_00005260	6.60667	0.95	0.53	0.8	0.755	0.75	0.453333	1.90715	0.395095	0.115326	0.255147	0.445477	0.438406	0.237136
EAH_00005270	18.51	7.54667	16.14	18.0967	23.47	23.41	26.1467	3.91156	0.8177	3.42952	4.28243	7.45291	5.54372	3.89567
EAH_00005280	1.76333	0.656667	0.686667	1.76	4.715	6.65	13.97	0.656074	0.235018	0.208167	0.939521	2.2981	1.58392	4.06043
EAH_00005290	6.97667	44.7633	201.027	286.8	194.2	57.22	36.7867	4.20595	25.1228	89.8894	80.1948	98.203	46.4003	17.515
EAH_00005300	128.393	79.7067	31.4267	32.6233	37.57	42.02	31.1767	9.74466	6.86411	14.145	0.786405	2.2486	0.876812	11.1406
EAH_00005310	22.2133	15.4867	9.79	13.6367	11.54	6.45	5.03333	5.98634	1.79728	1.65554	1.43001	2.07889	0.452548	0.428991
EAH_00005320	0.93	0.3	0.276667	0.553333	1.01	0.58	0.876667	0.280535	0.0655744	0.0351188	0.247857	0.494975	0.0989949	0.601193
EAH_00005330	11.6333	14.6033	6.63333	6.31333	8.355	4.545	5.95	3.73211	3.67772	2.70713	1.42917	0.360624	1.35057	3.95941
EAH_00005340	0.05	0.0133333	0.0133333	0.04	0.09	0.105	0.296667	0.0173205	0.0057735	0.011547	0.01	0.0282843	0.0636396	0.0493288
EAH_00005350	0.0466667	0.226667	1.27667	2.99667	3.79	2.465	2.20333	0.011547	0.145717	0.692917	1.18277	0.311127	0.615183	0.532666
EAH_00005360	0.166667	1.03667	4.54	8.04	9.595	5.905	6.37	0.109697	0.37099	2.67798	2.41156	1.47785	2.86378	2.13956
EAH_00005370	0.5	0.586667	0.463333	0.873333	1.47	1.775	1.91333	0.310966	0.187705	0.120554	0.365011	0.480833	0.247487	0.46694
EAH_00005380	1.74333	2.47667	2.11667	3.15667	4.01	4.355	5.39667	0.272274	0.343123	0.134288	0.933613	1.72534	0.827315	2.55797
EAH_00005390	0.916667	0.793333	0.92	1.37667	2.055	1.79	3.52	0.12741	0.247857	0.450444	0.337095	0.841457	0.155563	0.84788
EAH_00005400	0.64	1.02667	9.26333	40.34	44.38	27.88	32.3333	0.195192	0.473744	7.70536	22.5635	16.221	7.5519	7.63645
EAH_00005410	0.65	1.68667	0.67	1.03333	1.37	1.755	1.92667	0.221133	0.254231	0.200749	0.231157	0.325269	0.233345	0.890749
EAH_00005420	0.0633333	0.0433333	0.136667	0.366667	0.725	0.6	0.493333	0.0208167	0.0152753	0.0680686	0.292632	0.572756	0.0989949	0.22942
EAH_00005430	0.07	0.09	0.116667	0.366667	0.695	0.675	0.756667	0.0264575	0.01	0.0288675	0.237136	0.516188	0.148492	0.137961
EAH_00005440	14.32	21.0533	12.12	21.0833	29.515	29.305	30.51	3.71909	7.57011	3.32447	4.8988	5.93263	1.80312	7.19446
EAH_00005450	10.1733	14.4267	16.39	11.7333	14.24	22.215	17.0333	2.29326	2.63565	3.48521	3.90065	2.2486	3.61332	4.85676
EAH_00005460	1.32667	0.76	0.703333	1.39	1.905	2.99	3.17333	0.719328	0.277849	0.187172	0.658483	1.09602	1.49907	0.915442
EAH_00005470	0.0633333	0.126667	1	3.59667	5.04	4.215	4.57667	0.0152753	0.112398	0.774403	2.35867	1.83848	0.72832	1.43807
EAH_00005480	2.05	0.323333	0.36	1.48333	4.005	4.1	9.93333	0.470319	0.0832666	0.043589	1.12696	2.10011	0.650538	5.42353
EAH_00005490	0.28	0.34	0.523333	1.85667	2.335	1.065	1.46333	0.0360555	0.0953939	0.240069	0.894558	0.742462	0.00707107	0.618493
EAH_00005500	2.03	4.07667	11.76	43.39	38.765	9.695	12.86	0.544426	1.36434	5.96682	17.8176	3.98101	0.968736	8.02932
EAH_00005510	6.35667	1.78333	0.84	1.03667	1.475	1.175	1	1.79054	0.758573	0.37027	0.328684	0.92631	0.629325	0.144222
EAH_00005520	0.216667	0.263333	0.413333	1.16333	1.98	1.39	3.91333	0.046188	0.0404145	0.356417	0.960278	0.537401	0.268701	3.45844
EAH_00005530	4.90333	1.21333	0.693333	2.03333	2.765	2.35	4.21333	0.885118	0.390171	0.110604	0.687701	0.968736	0.480833	2.50883
EAH_00005540	1.61	0.543333	0.63	1.66	4.095	4.86	8.34	0.445084	0.358376	0.398873	1.4901	2.22739	2.20617	5.48878
EAH_00005550	99.3233	93.3333	68.4167	55.4233	61.205	59.63	56.92	17.5944	14.1505	15.6874	13.4066	12.9613	14.9624	8.32168
EAH_00005560	5.60333	5.30667	4.28	3.44333	4.165	4.46	3.92667	0.855589	0.920887	1.14241	0.882119	0.403051	1.76777	2.84718
EAH_00005570	9.79333	9.39333	32.0733	55.8	101.02	49.24	66	1.20509	3.44919	11.7552	23.3945	49.455	2.48902	10.8344
EAH_00005580	50.19	41.7333	33.0867	25.31	27.145	36.08	28.4133	5.14335	3.25185	6.71671	4.72569	2.66579	1.18794	7.98528
EAH_00005590	0.0166667	0.0166667	0	0	0	0	0.0333333	0.0288675	0.0288675	0	0	0	0	0.0305505
EAH_00005600	1.32333	0.306667	0.36	0.483333	0.14	0.48	0.316667	0.669054	0.315013	0.22	0.291433	0.19799	0.353553	0.279702
EAH_00005610	0.89	0.283333	0.293333	0.293333	0.275	0.215	0.383333	0.216564	0.110604	0.0862168	0.150111	0.205061	0.0494975	0.0971253
EAH_00005620	10.1333	2.41333	1.57	1.95	2.92	2.15	1.81	3.74452	0.697448	0.19975	0.839107	1.27279	1.15966	0.517301
EAH_00005630	8.44667	2.58	1.22667	1.24667	1.42	1.065	0.903333	2.01855	1.00955	0.333816	0.150444	0.339411	0.855599	0.187705
EAH_00005640	103.537	82.8367	34.1033	42.03	54.52	27.94	39.41	32.198	28.1109	11.964	5.64171	14.7927	17.6918	26.5049
EAH_00005650	0.0433333	0.08	0.206667	0.426667	0.365	0.145	0.203333	0.145717	0.0173205	0.0264575	0.0754983	0.268701	0.0989949	0.138684
EAH_00005660	22.7067	22.07	14.22	11.89	14.68	14.2	15.77	2.31738	0.65	2.68241	2.98557	0.169706	1.54149	4.14309
EAH_00005670	31.7967	22.64	12.7667	13.38	23.635	23.765	33.3567	6.30465	1.0916	4.27243	4.5092	12.6077	8.02566	15.5085
EAH_00005680	31.35	47.31	137.18	123.46	112.47	69.34	67.5367	3.04044	11.9328	35.117	12.091	10.9036	15.8816	21.1168
EAH_00005690	8.59	1.04333	2.83667	12.38	26.58	20.96	29.7467	1.05674	0.160416	1.85209	9.1181	17.0413	1.99404	16.7024
EAH_00005700	0.463333	0.583333	2.37333	4.70333	5.335	3.565	3.28667	0.190351	0.175024	1.61203	1.91113	2.52437	0.233345	1.71594
EAH_00005710	0.113333	0.09	0.123333	0.203333	0.275	0.285	0.423333	0.0321455	0.02	0.0208167	0.090185	0.0212132	0.0353553	0.23094
EAH_00005720	16.7433	11.3933	5.8	4.76333	7.035	6.39	5.34667	3.70385	1.89273	2.7844	1.18145	1.60513	0.141421	1.07677
EAH_00005730	2.61	1.14333	0.403333	0.426667	0.445	0.375	0.166667	0.184752	0.100167	0.315331	0.16773	0.0353553	0.0636396	0.085049
EAH_00005740	0.0766667	0.04	0.0166667	0.0333333	0.03	0.01	0.01	0.0152753	0.0264575	0.0057735	0.0321455	0.0141421	0.0141421	0
EAH_00005750	1.53667	1.15	0.523333	0.683333	0.725	0.81	0.966667	0.539846	0.145258	0.352184	0.046188	0.148492	0.254558	0.404269
EAH_00005760	18.6233	5.64	2.86	2.93	3.565	4.79	3.08667	3.95452	1.29256	1.05432	0.582752	1.98697	2.92742	0.80077
EAH_00005770	47.5167	7.54	3.75	4.64	7.46	7.22	7.49	11.6819	4.07088	1.7022	1.86202	4.61034	4.59619	2.25326
EAH_00005780	0.246667	0.183333	0.286667	0.256667	0.315	0.25	0.506667	0.0472582	0.0493288	0.0907377	0.0665833	0.0919239	0.0282843	0.296704
EAH_00005790	6.25333	7.76333	9.62	7.99667	8.67	10.6	8.43333	0.508167	0.568624	0.721318	1.3335	3.40825	4.4972	4.44277
EAH_00005800	5.16	4.51	4.92333	3.99	5.27	5.84	7.71667	1.60009	0.736139	0.696587	1.14333	0.480833	1.23037	1.05761
EAH_00005810	27.0733	51.7	204.543	145.053	143.24	92.02	72.9667	7.5938	17.7285	80.0598	11.6942	24.2396	34.1391	9.91698
EAH_00005820	32.67	7.74333	4.56333	6.01	9.255	11.305	11.2233	9.69237	1.74792	1.62161	1.90213	5.53665	6.54074	1.89569
EAH_00005830	54.0867	13.92	8.29	11.0267	17.175	27.88	30.49	16.3069	2.94481	2.57093	2.70545	8.83176	11.1864	7.92792
EAH_00005840	8.98667	1.57333	3.38	2.85	3.05	3.155	3.98	2.35071	0.355012	0.655973	0.39	1.30108	0.685894	1.36923
EAH_00005850	10.8833	1.66333	1.6	2.24	2.135	4.525	3.63333	2.02031	0.17673	0.505668	1.06579	1.53442	2.28395	3.29779
EAH_00005860	0.1	0.0733333	0.06	0.26	0.32	0.33	0.48	0.0264575	0.0305505	0.0173205	0.115326	0.0565685	0.0424264	0.314325
EAH_00005870	16.79	6.16333	10.5733	37.28	43.32	17.14	27.0633	4.12538	0.294845	4.67532	18.8838	13.8452	0.39598	15.7672
EAH_00005880	3.42	0.75	1.03333	2.86333	8.335	6.695	13.03	0.493254	0.402865	0.375278	1.62149	5.72049	1.77484	8.29969
EAH_00005890	0.646667	1.52667	3.24	1.84333	1.7	1.03	0.79	0.0763763	0.273008	1.07462	0.80314	1.21622	0.749533	0.36756
EAH_00005900	60.5867	52.0767	26.4633	24.3867	31.2	58.385	48.9567	21.4617	16.278	9.32491	4.49911	9.51766	27.7822	18.2999
EAH_00005910	14.85	32.07	17.9267	20.4933	36.315	53.28	103.147	2.3487	4.20154	6.44117	9.41468	19.5091	21.1142	58.9556
EAH_00005920	179.06	61.5167	101.16	110.363	115.005	89.62	68.79	36.296	4.1935	20.2591	18.6097	13.9795	12.7562	18.0096
EAH_00005930	21.0967	5.51667	2.84333	3.57	6.5	6.44	6.62667	5.57559	2.14143	0.686756	0.639296	2.885	2.48902	1.87335
EAH_00005940	0.0933333	0.0266667	0.103333	0.226667	0.265	0.205	0.3	0.061101	0.0208167	0.070946	0.0929157	0.13435	0.0353553	0.226495
EAH_00005950	0.326667	0.326667	1.16	0.59	0.51	0.95	1.02	0.115036	0.188237	0.23516	0.164621	0.0141421	0.0282843	0.675056
EAH_00005960	0.263333	0.233333	0.226667	0.223333	0.3	0.175	0.166667	0.0057735	0.0378594	0.0503322	0.0680686	0	0.0212132	0.0550757
EAH_00005970	0.03	0.0233333	0.03	0.06	0.06	0.04	0.0866667	0.01	0.011547	0.0173205	0.02	0.0424264	0.0282843	0.0568624
EAH_00005980	3.14333	1.45667	0.916667	1.45667	2.97	4.15	6.96	1.1387	0.301386	0.165025	0.366379	1.37179	1.76777	2.03133
EAH_00005990	4.38667	1.06	1.59	3.98667	7.965	8.62	11.6833	1.1387	0.155242	0.710774	1.97414	4.41942	1.38593	1.27618
EAH_00006000	0.266667	0.89	4.37333	34.9467	101.275	135.965	408.333	0.080829	0.320468	3.39812	27.4044	51.4844	27.5418	180.639
EAH_00006010	2195.19	1562.96	1708.74	1522.6	1606.85	1725.57	1516.7	100.56	63.7015	35.8043	196.476	216.834	247.141	381.437
EAH_00006020	11.43	7.20667	5.12	5.92667	9.74	12.415	17.7667	1.11772	0.762255	0.808517	0.552479	3.09713	2.69408	5.23757
EAH_00006030	59.33	50.3967	72.4667	173.673	166.595	122.605	117.58	7.97649	4.02513	27.0749	63.8296	14.927	16.0301	11.611
EAH_00006040	3.93333	3.13667	2.53667	2.88	4.555	6.85	6.32	0.956574	0.867314	1.05614	0.272213	0.176777	2.09304	2.09277
EAH_00006050	10.1267	1.90333	2.15667	3.13	4.05	5.91	5.24	2.21811	0.210079	0.674191	1.10077	1.96576	3.0547	2.65232
EAH_00006060	49.0367	25.5267	14.4833	15.7133	20.245	22.66	18.52	6.54534	4.72919	4.36718	1.08836	2.55266	1.40007	4.66981
EAH_00006070	17.8833	27.0433	112.683	153.793	164.5	98.17	92.75	0.782134	10.7274	52.745	25.6247	6.78823	15.6271	14.0456
EAH_00006080	6.28	26.1833	110.163	90.09	86.085	44.86	55.6433	3.07443	13.4815	39.6138	7.48762	15.3937	9.60251	12.8028
EAH_00006090	10.8233	5.16667	10.3733	10.4633	13.545	11.16	14.78	1.23953	1.48194	2.87671	1.38247	2.80721	0.282843	2.96034
EAH_00006100	120.763	76.83	43.1467	46.5633	64.985	92.16	102.713	10.4944	8.49583	14.719	2.61006	14.6018	8.73984	11.3115
EAH_00006110	528.21	487.733	465.273	418.527	427.57	415.165	368.343	40.5014	37.6948	42.0656	71.0779	33.0502	40.5526	83.135
EAH_00006120	43.62	31.89	13.3367	13.14	17.3	14.505	9.78	9.63272	5.94289	7.24125	2.54142	1.82434	1.23744	2.25581
EAH_00006130	3.29	2.23667	5.34333	17.3767	26.95	16	24.4733	0.588473	0.141892	2.83574	8.34138	12.035	1.93747	10.779
EAH_00006140	33.7167	13.8833	11.34	15.87	22.185	23.49	24.2533	5.29582	3.06128	2.6229	2.62315	8.7752	2.39002	3.49253
EAH_00006150	14.3833	4.12	1.89667	2.15667	2.865	1.29	1.65	3.54342	1.56502	1.00808	0.450037	1.61927	0.381838	0.314802
EAH_00006160	64.26	32.0033	12.65	17.22	22.08	15.99	10.42	18.2986	9.44958	6.46879	1.39173	4.53963	2.37588	1.04747
EAH_00006170	2.59333	1.3	0.593333	0.816667	0.925	0.565	0.536667	0.616468	0.276225	0.283784	0.0737111	0.0212132	0.00707107	0.080829
EAH_00006180	13.75	3.83	3.23	3.60333	4.335	5.405	4.80333	4.25116	0.542863	0.389358	0.543538	2.04354	2.67993	1.75061
EAH_00006190	5.93	5.23667	9.29667	4.88	3.915	4.28	3.00333	0.907359	0.49813	2.82854	1.76511	0.982878	1.69706	0.835783
EAH_00006200	0.266667	0.356667	1.02667	3.56	6.61	8.73	26.5133	0.144684	0.0986577	0.507182	1.89934	2.27688	1.13137	15.9617
EAH_00006210	0.723333	0.82	1.43667	2.42	4.395	4.195	7.32333	0.313741	0.122882	0.195021	1.24712	2.63751	1.03945	4.35261
EAH_00006220	0.576667	1.10667	3.10333	3.12667	3.885	3.405	5.94	0.0750555	0.427122	1.00281	0.647791	0.445477	0.601041	3.54893
EAH_00006230	1.05333	0.626667	0.506667	1.09	1.74	2.265	2.7	0.393107	0.080829	0.181475	0.155242	0.763675	0.275772	0.910659
EAH_00006240	496.76	332.47	164.283	135.447	166.36	153.45	114.917	99.6431	58.6746	76.0163	38.3263	23.2214	30.8864	23.0297
EAH_00006250	27.4233	7.6	8.17333	7.25667	7.875	16.975	14.2467	5.91967	0.825288	1.02237	1.98687	1.1243	5.21138	3.29175
EAH_00006260	1.05667	0.83	0.463333	0.44	0.51	0.59	1.10333	0.639557	0.492443	0.234379	0.389744	0.141421	0.46669	0.461988
EAH_00006270	189.7	19.6567	15.0533	21.4367	30.275	55.395	59.3567	52.9887	7.59853	3.23879	6.08911	16.1432	20.7394	22.0152
EAH_00006280	0.42	0.18	0.1	0.373333	0.66	0.585	1.25	0.087178	0.0173205	0.01	0.247857	0.381838	0.247487	0.807279
EAH_00006290	24.4633	18.5533	9.46333	9.99	11.635	9.46	8.15	3.87817	3.29424	2.90097	0.58	0.403051	0.975807	1.36319
EAH_00006300	10.12	5.54	3.11	2.62333	2.97	4.245	3.28667	2.5375	1.36275	1.49292	0.48645	1.18794	0.685894	0.553203
EAH_00006310	19.0767	5.40667	3.02	3.21	4.905	6.11	4.02	6.48272	2.24816	0.830482	0.804301	3.0052	4.44063	1.40296
EAH_00006320	3.85333	0.623333	0.393333	1.16	2.505	3.355	6.84667	0.517912	0.170098	0.0907377	0.997146	1.15258	0.72832	2.46358
EAH_00006330	0.92	0.323333	0.386667	0.553333	0.72	0.46	1.01	0.0458258	0.0802081	0.159478	0.0665833	0.169706	0.155563	0.457056
EAH_00006340	21.35	2.95333	3.28333	3.61333	4.29	4.9	3.17	5.9904	0.812055	0.430852	1.17934	2.5173	2.55973	1.09503
EAH_00006350	12.8133	34.73	173.647	158.72	112.66	61.615	50.4	3.3573	13.2879	67.3473	12.4391	46.9519	32.1239	10.8952
EAH_00006360	26.5367	11.92	25.0933	54.46	69.34	41.125	34.4333	5.81921	1.40823	8.73067	19.3822	21.3405	2.53851	3.44024
EAH_00006370	34.0033	9.33667	17.3233	33.8367	42.5	42.235	46.5067	7.90112	1.4167	6.27966	10.3207	6.84479	0.0919239	4.58956
EAH_00006380	4.68333	1.70667	4.25667	8.48667	12.225	7.405	7.97333	1.20035	0.167432	1.37122	1.17543	0.190919	0.431335	2.28756
EAH_00006390	42.2367	258.923	1569.62	869.533	591.645	261.86	188.507	30.4028	118.775	678.967	318.894	448.115	196.364	78.8912
EAH_00006400	251.69	62.4533	58.13	72.5	102.425	151.775	137.227	57.7923	20.033	3.21756	10.3394	30.6531	37.4696	45.9567
EAH_00006410	19.3933	94.3767	544.793	419.733	322.995	189.83	161.517	12.1055	38.0043	235.138	42.8146	105.847	90.6087	46.7776
EAH_00006420	121.193	24.1967	35.28	50.0167	50.97	42.05	34.0267	22.6462	2.82135	8.41158	11.92	9.14996	8.38629	12.6832
EAH_00006430	102.143	62.5267	234.753	482.42	442.1	266.065	277.827	15.7576	15.5775	118.553	175.95	49.554	28.0934	10.9206
EAH_00006440	6.40667	4.11333	4.7	11.28	12.375	13	12.4133	0.706918	0.161658	0.824379	1.99276	0.162635	1.18794	1.12607
EAH_00006450	11.0567	9.32667	8.8	8.22667	10.49	11.65	9.99667	1.35699	0.448144	1.53717	1.48544	0.19799	0.678823	3.18111
EAH_00006460	39.1433	15.71	10.8433	14.25	18.755	21.3	18.8933	6.81026	3.2261	1.65292	2.29236	5.87606	5.78413	5.47568
EAH_00006470	98.5467	208.563	98.0467	183.327	248.86	245.49	308.823	12.2467	19.6047	25.3757	75.5965	115.753	25.3427	46.968
EAH_00006480	11478.5	13458.1	9163.93	5701.84	5554.66	6464.14	5151.31	527.851	376.557	2978.16	3087.65	915.618	821.05	2261.81
EAH_00006490	21180.1	25023.6	15978.4	10635.6	10830.9	14932	12819.1	1452.91	598.928	5404.63	5107.73	1247.15	1783.39	4530.59
EAH_00006500	505.257	551.03	357.42	236.503	228.19	421.935	366.05	26.0835	45.8631	95.901	75.0464	67.7691	27.9519	59.6362
EAH_00006510	43.6867	35.79	32.78	28.6767	31.915	45.095	45.28	1.29439	1.2095	4.26698	4.80543	1.57685	1.68999	8.54932
EAH_00006520	32.4467	29.57	43.6533	38.0933	46.46	44.555	45.8033	4.81554	2.39643	7.75132	2.48681	3.40825	7.99738	5.55959
EAH_00006530	28.6533	15.0467	10.7267	10.8133	14.14	21.995	17.1467	4.55412	3.5701	3.44165	0.874605	2.89914	4.33456	5.30792
EAH_00006540	4.82333	3.02	3.31333	5.41667	5.675	5.69	5.01	0.544457	0.785812	0.23029	0.97736	0.827315	0.212132	1.37357
EAH_00006550	21.03	4.87333	2.33	2.88333	3.41	2.21	2.07333	3.57948	1.35183	0.881986	0.145029	0.735391	0.565685	0.40104
EAH_00006560	8.62667	2.76	5.72333	15.0933	17.295	10.15	9.67667	1.72062	0.511175	3.62809	5.84	0.954594	2.06475	1.8599
EAH_00006570	27.24	30.95	21.99	15.7333	17.35	8.72	6.81333	2.95615	4.30784	6.4115	4.99144	3.67696	0.678823	1.72352
EAH_00006580	5.26667	5.27	4.21333	3.06	2.475	1.92	1.81	1.16835	0.580259	1.43866	0.861336	0.982878	0.282843	0.0953939
EAH_00006590	5.69667	1.83333	0.94	1.18333	2.285	1.855	2.27667	1.89381	0.679289	0.248797	0.291433	0.92631	0.685894	1.20176
EAH_00006600	1.06	0.383333	0.316667	1.18	2.135	1.675	3.25333	0.175214	0.0896289	0.0665833	1.0735	1.16673	0.417193	2.39011
EAH_00006610	0.72	0.503333	0.533333	1.08333	1.455	1.27	3.26667	0.158745	0.128582	0.115036	0.527289	0.459619	0.0707107	1.93908
EAH_00006620	289.603	162.32	64.74	72.7667	97.905	71.87	60.0733	79.6882	55.6497	34.5038	14.1162	18.0383	12.6714	21.9376
EAH_00006630	192.173	61.1433	35.0267	44.8	66.78	92.885	84.44	46.3423	15.651	5.37336	11.2671	33.0926	38.502	29.6835
EAH_00006640	43.42	25.3267	16.8267	18.41	19.62	19.165	14.7033	5.90109	1.99641	0.770541	0.72298	1.27279	0.770746	6.12593
EAH_00006650	65.9567	10.9867	9.62	11.3033	14.51	16.69	14.3433	16.3435	2.12342	1.35115	0.57709	5.50129	0.86267	5.19486
EAH_00006660	11.6433	16.5733	55.2667	70.3	63.19	33.015	30.92	0.950386	5.66834	19.3093	14.3324	3.06884	12.9896	6.76319
EAH_00006670	107.633	63.0833	38.58	51.3533	63.195	106.575	106.8	16.6446	15.4113	9.58358	8.56853	7.98324	0.0353553	14.1543
EAH_00006680	8.72333	2.21333	1.66	3.65667	6.535	7.4	9.44667	1.61175	0.326548	0.141774	0.958662	2.24153	2.91328	1.26295
EAH_00006690	34.7133	114.47	512.827	343.517	246.195	119.53	85.5233	18.7143	55.4952	196.888	86.8631	143.14	82.18	40.7687
EAH_00006700	11.45	52.68	273.63	396.67	441.87	280.75	302.483	5.57498	26.7657	138.643	102.364	50.6854	50.8834	53.1755
EAH_00006710	347.083	149.907	90.2867	111.153	155.38	201.18	160.923	71.0755	31.4742	31.7812	10.7027	47.1923	40.6021	56.626
EAH_00006720	0.13	0.156667	0.0866667	0.196667	0.37	0.505	0.846667	0.0360555	0.057735	0.0305505	0.080829	0.0141421	0.162635	0.0503322
EAH_00006730	0.16	0.103333	0.133333	0.46	0.93	0.3	0.28	0.02	0.123423	0.135769	0.459021	0.127279	0.311127	0.308058
EAH_00006740	65.5067	54.39	18.51	19.4167	25.09	16.495	12.0433	21.5421	18.692	9.69056	4.24517	6.77408	5.42351	0.69407
EAH_00006750	26.0433	4.18667	1.91667	2.82333	3.9	3.075	1.89667	11.4294	1.78169	0.819898	1.5821	2.87085	2.72236	0.870306
EAH_00006760	4.68	5.58667	2	2.31667	2.335	1.185	0.74	1.59057	0.810823	1.11337	0.593745	0.233345	0.219203	0.05
EAH_00006770	10091.8	811.903	574.937	738.707	967.595	877.63	685.48	3136.7	280.784	84.8529	231.207	435.641	110.987	218.387
EAH_00006780	18.8967	2.96667	2.19333	2.64667	2.665	3.06	2.37667	2.89096	0.162583	0.42336	1.03365	0.841457	0.905097	0.634061
EAH_00006790	1.43333	0.97	0.51	0.583333	1.205	2.08	1.89333	0.802143	0.454313	0.393573	0.112398	1.29401	1.18794	1.2616
EAH_00006800	0.666667	0.37	0.363333	0.613333	0.68	1.055	1.59667	0.225019	0.174356	0.263122	0.0585947	0.0282843	0.0353553	0.333067
EAH_00006810	508.853	88.4533	63.9533	83.8133	110.5	191.965	149.783	133.126	32.2688	8.82658	25.9207	61.3627	96.5554	97.9327
EAH_00006820	0	0.00333333	0.00666667	0.05	0.025	0.105	0.0366667	0	0	0.0152753	0.0378594	0.0282843	0	0.0945163
EAH_00006830	16.7767	4.05	10.7567	13.21	14.31	13.03	17.9067	3.01863	1.40755	4.46386	1.39825	0.0989949	1.4425	6.77431
EAH_00006840	0.4	0.47	1.72333	1.13667	1.37	2.515	3.75333	0.06245	0.145258	0.968005	0.110151	0.763675	0.459619	1.71448
EAH_00006850	107.82	43.94	32.9667	36.9767	67.845	110.635	183.83	11.7583	4.10508	8.85274	9.34403	35.0937	56.816	61.765
EAH_00006860	0.933333	4.84333	22.5567	57.6433	62.095	34.405	41.09	0.506392	3.11548	11.6711	21.5721	22.2809	0.431335	11.2745
EAH_00006870	0.973333	0.473333	1.70667	8.93	14.165	6.945	12.5967	0.123423	0.201329	1.06931	5.90155	7.29027	0.883883	8.68369
EAH_00006880	3.78667	2.30667	0.96	1.09	1.43	1.4	1.11667	0.57709	0.28006	0.200749	0.253574	0.226274	0.254558	0.150111
EAH_00006890	0.11	0.0733333	0.126667	0.163333	0.265	0.205	0.346667	0.01	0.0321455	0.057735	0.0450925	0.219203	0.0494975	0.0950438
EAH_00006900	36.25	4.45333	3.5	5.13667	8.255	11.355	21.7067	8.52741	1.138	0.265141	2.02954	3.82545	2.89207	8.84309
EAH_00006910	50.1533	9.09333	8.59667	12.2967	12.645	32.385	34.3133	3.68836	2.14871	2.53624	4.11925	3.24562	10.4864	12.6531
EAH_00006920	187.493	123.42	77.1533	92.7333	101.16	96.71	76	25.2334	15.7359	16.2142	2.17656	8.11759	23.6032	18.6332
EAH_00006930	8.57667	66.96	392.447	729.753	599.03	242.155	184.89	5.81036	41.452	213.749	240.091	48.6914	139.335	68.8772
EAH_00006940	33.0333	123.13	570.97	395.467	255.46	110.065	82.84	22.5183	65.5176	230.179	110.565	164.841	84.1952	37.5741
EAH_00006950	465.163	384.71	276.24	292.443	366.59	558.32	626.683	38.761	29.7941	74.8531	54.0813	7.50947	23.6457	20.0487
EAH_00006960	270.207	225.873	315.313	444.643	432.315	270.905	231.217	39.9624	6.45869	51.881	71.1059	6.22961	69.148	36.767
EAH_00006970	7.13	34.72	206.7	440.117	386.085	179.695	160.897	3.08914	18.468	97.2419	151.68	17.6989	84.3649	48.8249
EAH_00006980	130.39	92.7633	55.4667	77.27	82.65	75.585	58.05	25.8227	13.1437	14.4876	5.49246	5.72756	6.86601	19.8755
EAH_00006990	137.937	15.4733	12.88	17.17	21.78	39.605	26.9567	32.9308	2.8959	2.79134	8.45842	15.3584	28.1216	18.9812
EAH_00007000	4.97333	4.31667	2.98667	2.87667	4.225	7.285	5.35667	0.392471	0.713466	0.758441	0.380832	0.0494975	2.35467	1.74506
EAH_00007010	39.1233	43.9233	65.78	51.9867	59.94	90.805	111.367	5.0602	3.4971	12.3476	2.69678	8.42871	23.4123	24.4406
EAH_00007020	8.32333	31.8667	141.953	134.773	102.96	55.705	45.5733	5.75022	17.7124	62.9145	27.3647	35.6806	33.9482	15.1932
EAH_00007030	0.00666667	0.0366667	0.23	0.393333	0.68	1.145	1.13333	0.0665833	0.0264575	0.135031	0.10504	0.240416	0.148492	0.17
EAH_00007040	694.473	548.31	293.987	266.773	341.385	267.03	254.637	97.7954	54.5053	97.7873	58.6043	37.9363	5.44472	24.4168
EAH_00007050	8.40667	7.91333	9.62667	29.65	42.005	29.715	30.7133	1.98286	0.477214	2.72258	13.8611	14.7432	3.33047	8.98747
EAH_00007060	9.99667	7.34333	2.99333	4.90667	6.045	4.36	4.79333	0.76173	0.45742	0.861646	1.65703	0.304056	0.692965	1.74041
EAH_00007070	11.56	19.8067	104.657	188.517	216.575	137.41	195.4	1.30985	10.1173	54.6246	72.94	67.3095	9.12168	48.2942
EAH_00007080	3.53	0.893333	1.17	2.35	5.74	11.605	22.1433	0.758222	0.255408	0.265141	1.49292	4.2285	3.62746	6.59421
EAH_00007090	313.287	232.537	166.367	149.993	168.98	306.71	299.59	33.3212	19.4803	40.7588	36.935	15.9948	15.4715	62.8776
EAH_00007100	4.68333	1.25667	3.84667	14.66	24.285	28.765	32.41	1.06256	0.479618	2.73745	10.2441	12.1693	6.73873	3.38469
EAH_00007110	25.4667	9.27	7.38	12.09	17.045	21.44	23.0367	5.08936	2.34698	1.32977	4.73634	7.43169	0.339411	1.54423
EAH_00007120	107.95	79.83	53.9733	54.1667	71.925	95.15	87.86	9.98035	8.61626	12.9203	7.45397	18.2646	9.33381	5.78003
EAH_00007130	1.67333	1.33333	1.65	1.45	2.115	3.085	2.63333	0.688791	0.290918	0.461303	0.370405	0.586899	1.46371	0.757452
EAH_00007140	53.9	11.7733	25.5333	32.1467	42.755	45.175	57.12	12.3317	0.78079	7.39279	8.50624	15.2523	7.85596	8.95866
EAH_00007150	36.3133	8.19667	8.48333	10.8433	15.835	30.43	35.0533	7.74805	1.32398	0.701166	2.90676	7.55897	17.2251	10.55
EAH_00007160	705.173	440.353	525.177	828.953	1105.55	960.57	1197.21	70.9494	43.3039	72.1568	206.101	267.477	55.2533	79.0194
EAH_00007170	462.05	259.507	191.33	179.423	217.315	479.78	451.983	79.2107	65.5023	47.2146	31.8679	6.21547	86.8893	187.366
EAH_00007180	34.4467	12.7567	8.97333	10.0767	10.135	20.91	26.8233	1.28974	0.386825	3.42287	3.01271	0.742462	1.95161	5.22041
EAH_00007190	96.0933	31.49	17.89	20.7133	26.275	37.985	27.5333	25.2489	8.91265	5.25586	4.99305	8.66206	10.6702	15.0868
EAH_00007200	21.23	4.41333	2.47333	3.48	4.37	5.845	5.52333	5.23928	1.6713	0.534634	0.771298	1.75362	1.60513	2.19249
EAH_00007210	6.33	2.75667	1.11333	1.28667	1.485	1.105	0.77	0.306105	0.162583	0.232881	0.293995	0.318198	0.162635	0.212838
EAH_00007220	1.56333	0.566667	0.706667	1.00333	1.3	0.68	1.67333	0.490034	0.205994	0.0378594	0.349619	0.113137	0.0707107	0.246644
EAH_00007230	0.853333	0.95	1.52667	1.81	3.295	5.245	5.48333	0.0602771	0.329242	0.79425	0.69419	1.26572	0.176777	2.12474
EAH_00007240	33.5667	11.4133	10.4467	19.8033	25.52	15.045	16.86	9.19542	1.78304	0.822456	5.32928	9.71565	4.15072	7.56167
EAH_00007250	74.03	22.2767	12.7633	16.0767	26.235	21.25	20.2467	21.8572	8.33142	3.74926	4.09231	13.9371	9.23481	5.63445
EAH_00007260	3.4	3.64667	2.01667	2.82	3.74	1.79	2.3	0.916897	0.705998	0.512087	0.213776	0.735391	0.0424264	1.02137
EAH_00007270	24.71	5.54333	3.55333	4.22333	5.82	9.685	8.42	3.3924	1.57119	1.3699	0.68391	4.31335	6.31446	3.22377
EAH_00007280	31.5467	24.81	20.1867	17.4167	23.89	26.485	20.1767	7.33297	4.77369	4.90194	4.01916	2.34759	1.44957	6.62801
EAH_00007290	0.666667	2.54667	10.3867	33.9233	48.36	22.505	28.23	0.189297	1.15396	5.27762	19.1477	20.1243	1.01116	14.3951
EAH_00007300	85.1067	98.0933	78.8433	69.3533	67.655	32.1	24.3367	14.7772	5.20131	21.1413	13.4999	11.1228	2.75772	4.96699
EAH_00007310	155.86	184.397	187.08	138.083	149.32	116.845	88.6133	23.7309	13.8889	25.2046	18.569	13.6754	33.128	29.1946
EAH_00007320	222.607	52.2367	67.7067	46.67	62.41	88.195	68.7967	50.2335	9.48774	16.57	10.7298	35.8645	57.6646	41.7177
EAH_00007330	12.5133	54.9033	272.13	147.56	108.17	49.005	40.5333	6.42936	25.069	112.167	47.585	55.1543	22.4506	16.8246
EAH_00007340	4.29	7.85667	12.9333	24.0267	32.525	35.005	44.0967	0.729932	0.507379	4.06638	7.42007	10.9672	9.99142	6.27787
EAH_00007350	0.343333	0.43	0.54	0.643333	0.745	0.495	0.47	0.0404145	0.12	0.03	0.0152753	0.0636396	0.0777817	0.05
EAH_00007360	0.526667	0.416667	0.676667	0.36	1.1	0.4	0.953333	0.411015	0.198578	0.170098	0.26	0.282843	0.0565685	0.240069
EAH_00007370	2.65333	11.9733	41.1733	41.5867	31.155	10.715	8.29333	1.36617	5.23612	12.0155	5.4477	14.6018	6.83772	3.76351
EAH_00007380	15.24	9.95667	4.42333	3.55	4.26	8.005	5.43	1.57086	1.92547	2.09266	0.298161	1.62635	2.55266	1.29723
EAH_00007390	0.543333	0.586667	0.326667	0.48	1.01	0.92	1.47	0.172143	0.0550757	0.0702377	0.19	0.0707107	0.424264	0.691592
EAH_00007400	12.0333	5.79667	2.33333	3.04667	3.735	4.45	4.71333	1.97854	1.95423	1.81946	0.488808	0.0636396	1.3435	1.17066
EAH_00007410	0.0433333	0.0266667	0.06	0.156667	0.29	0.2	0.366667	0.011547	0.0251661	0.03	0.0321455	0.0989949	0	0.115902
EAH_00007420	37.9067	4.97333	3.76667	5.49667	10.485	9.565	14.8267	8.75715	1.07705	0.649025	1.84218	8.06809	5.18309	5.4124
EAH_00007430	22.4567	10.41	4.57333	5.71667	6.56	6.59	4.78667	5.99587	2.27778	2.01847	0.636894	1.0748	1.3435	1.79918
EAH_00007440	1.23333	0.66	2.13667	10.4867	27.955	48.355	140.047	0.329292	0.314325	1.5982	7.53791	5.33866	4.06586	64.6167
EAH_00007450	39.7167	30.7633	297.12	1624.01	3482.61	3951.22	6838.92	11.2525	15.6463	269.366	1204.97	2181.76	1142.28	2435.36
EAH_00007460	0.426667	1.73333	8.23333	65.84	166.47	130.51	269.137	0.16563	0.651178	7.01586	54.9895	91.6269	25.0316	112.257
EAH_00007470	4.97667	1.65	5.27667	21.0233	37.235	21.835	25.2933	1.37191	0.255343	3.21301	12.2566	19.9051	3.18905	9.49653
EAH_00007480	97.1933	105.893	74.31	92.26	109.23	56.485	59.49	13.0565	7.57898	16.1978	19.4277	12.4309	8.28022	18.6333
EAH_00007490	11.1633	2.28667	0.95	1.28	1.56	1.325	0.776667	4.00563	0.77106	0.409512	0.6063	0.961665	1.23744	0.317857
EAH_00007500	29.6967	18.33	6.61	6.94333	9.96	7.33	6.25667	6.71618	3.33504	2.91252	0.763042	1.92333	1.86676	1.06829
EAH_00007510	6.72333	32.1967	137.027	207.597	206.46	63.41	81.5767	2.43139	18.2263	58.2791	46.3823	23.3062	21.7647	46.5041
EAH_00007520	0.08	0.28	1.08333	4.52333	5.27	1.76	3.20333	0	0.138924	0.624046	2.16634	1.04652	0.240416	1.89043
EAH_00007530	33.4467	28.5033	35.63	21.96	20.935	19.235	17.1967	2.26844	4.49645	5.72207	9.31757	0.190919	3.1042	7.44565
EAH_00007540	72.36	76.44	101.943	62.6933	69.38	72.135	60.91	12.0986	5.48076	16.745	22.6833	20.1808	20.9091	15.6725
EAH_00007550	39.2033	18.9167	12.1067	28.5067	34.05	27.445	25.82	5.91694	1.57561	2.43064	8.59018	6.1094	0.403051	3.30574
EAH_00007560	170.137	41.8033	31.3633	35.72	48.67	87.485	90.9267	31.807	8.85664	6.01865	4.99519	22.7264	38.2898	38.9381
EAH_00007570	146.617	15.61	19.0333	43.0633	64.93	61.94	60.0733	40.3686	3.41776	5.26978	22.4122	38.7212	23.3062	16.14
EAH_00007580	449.573	406.63	361.693	303.41	371.815	425.22	353.257	27.666	21.1606	74.4231	69.4817	18.1656	38.1696	90.2254
EAH_00007590	13.1267	30.4633	122.127	125.427	86.925	47.49	38.0467	2.41034	9.0955	48.3943	17.8823	31.4309	24.0841	9.24048
EAH_00007600	773.367	693.883	667.317	613.41	660.145	596.245	517.827	53.1704	13.8899	65.2025	74.2526	60.2667	141.909	86.6481
EAH_00007610	1.55	1.62667	2.94667	3.13333	3.35	3.245	3.66667	0.0781025	0.0929157	0.94511	1.20509	0.523259	1.15258	0.481698
EAH_00007620	33.4567	7.01667	5.76	9.42333	17.64	26.535	27.3467	5.59681	1.45115	0.335112	4.00515	11.7663	15.0967	10.8548
EAH_00007630	0.82	1.07333	2.96667	10.32	10.83	6.275	8.73667	0.05	0.33546	1.67816	6.2868	6.63266	1.94454	0.929211
EAH_00007640	3.44667	4.26667	11.1633	33.02	48.285	35.25	36.7133	0.588586	1.3811	5.9577	16.9423	16.8504	0.0707107	6.25049
EAH_00007650	156.407	98.3467	93.55	117.403	104.68	90.07	81.03	15.5937	7.45542	6.01052	11.0129	7.8206	12.8269	13.7844
EAH_00007660	47.93	40.1	25.5	24.0733	28.35	33.755	24.5567	5.54854	4.36055	8.67293	5.41554	2.40416	9.65201	6.16462
EAH_00007670	264.843	179.007	80.3333	68.6467	80.895	133.385	103.84	57.8707	43.4853	39.1174	15.056	32.4208	76.4595	42.2487
EAH_00007680	1.02667	0.856667	0.843333	0.843333	1.06	0.925	0.713333	0.310054	0.159478	0.0929157	0.134288	0.0424264	0.0919239	0.198578
EAH_00007690	42.8567	5.8	3.69	4.03667	4.79	10.85	7.64	12.8143	3.14477	0.512152	1.27598	2.13546	2.09304	1.7512
EAH_00007700	10.7967	8.45667	3.70333	3.47667	4.42	3.6	3.09	2.32143	1.87175	1.82034	0.739076	0.46669	0.0848528	0.848705
EAH_00007710	1.64	0.746667	0.403333	0.58	1.28	2.02	3.12333	0.355106	0.110604	0.191398	0.25632	0.763675	0.410122	0.875233
EAH_00007720	0.0566667	0.04	0.0666667	0.126667	0.24	0.19	0.383333	0.011547	0.01	0.011547	0.0472582	0.113137	0.0141421	0.061101
EAH_00007730	14.9333	6.13	4.96667	4.85333	6.065	8.49	8.11667	2.71982	0.770779	0.200333	0.259294	2.45366	2.00818	2.65726
EAH_00007740	587.893	633.313	903.277	1089.93	937.355	660.54	573.897	38.5975	72.8748	208.278	160.932	8.4075	131.366	103.981
EAH_00007750	4.91	3.19	2.18333	3.90667	7.63	12.83	16.84	0.401123	1.28047	0.187705	1.2436	2.80014	4.80833	3.44488
EAH_00007760	25.32	12.98	11.2467	16.48	34.04	66.715	106.23	4.59973	0.825288	3.29225	5.38713	10.9036	21.7152	31.9505
EAH_00007770	3.47667	0.96	2.40667	12.1633	22.95	16.995	29.7067	0.810329	0.0754983	1.61989	7.9577	9.94192	0.586899	9.00962
EAH_00007780	3.72	2.38333	5.23333	6.44333	6.615	5.595	6.32	0.406325	0.768462	0.596182	0.98231	0.148492	0.601041	0.924824
EAH_00007790	102.107	56.0567	63.7767	56.9567	67.76	57.77	53.39	22.2117	1.93459	12.3883	1.11096	16.0938	9.05097	15.663
EAH_00007800	337.267	280.983	231.027	211.947	238.76	258.575	214.217	35.5079	1.90316	46.1268	35.0435	3.81838	29.9035	50.1326
EAH_00007810	55.5867	28.4667	14.1067	14.88	15.785	21.58	17.2967	12.37	1.84186	4.76462	0.715821	4.47599	6.23668	7.87166
EAH_00007820	5.87333	3	1.81333	1.77667	2.355	4.205	3.74333	0.890468	0.530189	0.546291	0.107858	0.289914	0.685894	1.0851
EAH_00007830	5.48667	0.806667	0.846667	1.06667	1.08	2.085	1.58	0.613297	0.276466	0.210079	0.449704	0.622254	0.558614	0.368646
EAH_00007840	5.76	2.66667	1.18	1.56667	4.015	5.11	10.88	1.19528	0.880076	0.331512	0.47606	1.88798	1.48492	6.50452
EAH_00007850	7.29333	0.776667	0.933333	1.49333	2.715	4.935	9.39	1.68732	0.269506	0.37314	0.790717	1.57685	2.38295	3.81808
EAH_00007860	4.58	1.81333	1.47667	1.65	2.135	2.57	2.61667	0.177858	0.0472582	0.0650641	0.446356	1.09602	3.22441	3.64995
EAH_00007870	0.8	0.21	0.353333	1.32	2.205	2.365	2.82333	0.06	0.0781025	0.189297	0.62522	0.72832	0.0777817	0.537246
EAH_00007880	23.4067	13.3533	9.29	9.91333	12.935	15.465	12.47	3.12363	1.72877	3.16005	1.73782	1.46371	0.883883	3.24612
EAH_00007890	6.23667	1.28667	0.826667	1.48	2.745	5.39	6.05	1.735	0.136504	0.0702377	0.497896	1.61927	2.34759	2.46154
EAH_00007900	0.4	0.59	0.436667	0.58	0.91	1.61	1.39667	0.175784	0.157162	0.0945163	0.257099	0.367696	0.509117	0.549303
EAH_00007910	0.53	0.316667	0.2	0.343333	0.42	0.755	0.57	0.111355	0.140119	0.0754983	0.0208167	0.0707107	0.487904	0.13
EAH_00007920	0.18	0.13	0.156667	0.163333	0.185	0.16	0.18	0.0360555	0.0264575	0.051316	0.0251661	0.0636396	0.0565685	0.052915
EAH_00007930	0.0133333	0.12	0.353333	1.02	1.415	1.39	2.61	0.011547	0.173205	0.25697	0.542494	0.388909	0.537401	0.99544
EAH_00007940	1.09333	0.213333	0.236667	0.336667	0.655	0.905	1.05333	0.404269	0.120968	0.0723418	0.142945	0.247487	0.431335	0.301717
EAH_00007950	25.5	6.11333	4.88	7.48	10.615	5.825	7.84333	0.84788	0.120968	0.815618	5.90543	9.19239	1.48492	8.99051
EAH_00007960	11.1567	2.27	2.16	3.36667	4.08	3.305	4.05	3.56811	0.764461	0.296142	0.665157	2.12132	2.35467	1.37721
EAH_00007970	0.733333	0.12	0.256667	0.226667	0.405	0.485	0.423333	0.170392	0.0264575	0.0321455	0.155027	0.190919	0.162635	0.345302
EAH_00007980	3.42	2.35	1.00333	0.923333	1.345	0.99	0.763333	1.06057	0.764461	0.505997	0.280416	0.176777	0.410122	0.0981495
EAH_00007990	6.79	1.87333	1.05667	1.02333	2.215	1.715	2.44	2.32278	1.18277	0.435469	0.396779	1.43543	1.25158	0.513907
EAH_00008000	2.79333	1.95667	1.13333	0.923333	1.365	1.495	1.41	0.445009	0.448367	0.289885	0.235867	0.289914	0.120208	0.288271
EAH_00008010	189.37	126.477	70.99	74.9733	100.69	139.855	117.923	14.3757	23.5817	26.973	2.09629	32.8098	40.6091	25.5233
EAH_00008020	34.2967	5.15667	5.42333	9.06333	13.435	11.055	12.5167	6.49345	1.42879	0.674858	2.98704	5.09824	1.60513	5.54531
EAH_00008030	0.386667	0.3	1.64	6.70333	16.99	11.045	18.7433	0.023094	0.132288	1.82658	4.14171	12.1764	2.01525	14.2608
EAH_00008040	2.91667	0.81	1.23333	5.69	14.835	8.41	12.4467	0.771838	0.301993	0.782326	3.57266	10.6985	1.27279	4.92171
EAH_00008050	1.61	1.06667	0.973333	0.89	1.265	1.75	2.06333	0.353836	0.487579	0.283078	0.173494	0.0212132	0.226274	1.12509
EAH_00008060	13.8833	66.6133	320.713	239.2	155.06	68.19	51.4	5.20708	34.3472	126.083	78.7151	89.6611	43.1618	24.1275
EAH_00008070	28.6367	39.2267	20.86	17.9833	20.165	24.99	22.1167	10.2968	8.095	6.6168	7.6308	6.54074	2.63044	4.7046
EAH_00008080	13.17	7.96	2.85667	3.39	3.835	2.935	1.60667	2.61918	1.15326	1.46131	0.502693	0.813173	0.940452	0.288675
EAH_00008090	54.6633	41.3667	17.3833	19.5433	26.95	19.21	14.76	14.6095	13.0952	8.49715	2.7134	0.311127	1.42836	2.64195
EAH_00008100	1.38333	0.223333	0.213333	1.35333	1.545	1.24	1.76667	0.424421	0.107858	0.132035	0.714866	0.742462	0.339411	0.830321
EAH_00008110	2.83333	0.443333	0.84	1.78667	3.29	2.105	3.31333	0.626924	0.237978	0.25865	0.684787	2.41831	0.431335	1.22132
EAH_00008120	27.1267	26.9033	30.35	43.9967	46.75	28.815	29.67	7.08673	4.22963	3.83474	8.63088	8.1883	1.70413	4.69395
EAH_00008130	2.93	5.68333	23.4533	21.2167	18.55	10.88	10.6233	0.175214	2.09863	9.95823	1.72239	6.7458	6.70337	2.91438
EAH_00008140	43.1533	17.1267	8.41667	9.49333	14.85	12.815	8.58333	15.645	6.04735	3.78663	2.77172	5.671	0.714178	1.0054
EAH_00008150	694.06	582.497	429.647	405.303	494.675	596.415	484.183	82.0343	44.1818	118.836	88.8086	3.83959	46.662	140.604
EAH_00008160	2203.16	2481.69	5056.48	4285.02	3980.24	3605.6	3389.59	78.2398	310.413	1294.99	687.491	1232.17	1060.13	549.234
EAH_00008170	0.143333	0.173333	0.37	0.266667	0.28	0.115	0.106667	0.0680686	0.070946	0.115326	0.120968	0.141421	0.0636396	0.057735
EAH_00008180	1.71667	0.49	0.29	0.996667	1.79	1.06	1.74	0.250267	0.04	0.0458258	0.575181	0.947523	0.296985	1.00583
EAH_00008190	126.237	59.2333	29.0633	36.31	55.54	49.58	36.3333	31.9174	21.5054	12.2847	1.20017	8.27315	5.35987	10.4078
EAH_00008200	5.29	1.12667	0.47	0.62	0.79	0.85	1.48333	1.14451	0.493997	0.173494	0.19975	0.46669	0.579828	0.859205
EAH_00008210	2.40667	2.90333	1.44333	1.33	1.81	1.175	1.27	0.593408	0.747685	0.675599	0.216564	0.311127	0.0494975	0.600999
EAH_00008220	70.1767	43.22	23.48	39.5933	61.24	40.99	47.9033	13.6054	9.40512	5.9844	8.1617	16.9706	1.72534	17.8438
EAH_00008230	34.94	21.6767	10.8833	19.0367	28.925	14.365	16.6933	8.49463	3.54452	3.27576	4.35639	8.64792	1.16673	6.9948
EAH_00008240	9.20333	7.96667	5.32667	6.77	8.825	7.92	10.4967	1.22231	0.221209	0.941187	0.969381	1.15258	0.19799	2.50769
EAH_00008250	22.68	52.0533	178.04	125.917	105.75	67.2	63.4633	6.43002	17.7283	66.3111	14.9841	38.6787	23.3062	9.66572
EAH_00008260	8.25333	5.42667	13.34	51.31	74.44	59.76	74.7067	0.945639	0.288675	6.75003	27.4632	29.5429	1.58392	13.6554
EAH_00008270	57.78	36.57	35.08	96.6967	131.63	109.975	146.673	5.01076	5.24884	9.108	41.2266	43.8972	9.4823	22.1526
EAH_00008280	7.76667	7.06333	4.21667	4.89667	6.065	10.83	8.66333	2.18516	1.93869	1.26334	0.083865	0.0636396	1.15966	1.89321
EAH_00008290	230.363	83.73	79.87	90.8933	124.395	188.865	166.49	44.4662	14.4774	9.21504	3.46647	12.0279	22.0547	58.253
EAH_00008300	19.2167	8.18333	9.68667	18.2867	30.61	33.93	45.5867	3.1281	1.38247	1.18001	7.54531	16.1503	2.12132	3.98047
EAH_00008310	0.566667	0.383333	0.363333	0.81	1.745	1.16	3.07333	0.19218	0.0378594	0.173877	0.605558	0.445477	0.494975	0.625007
EAH_00008320	2.33333	2.58	3.14667	2.89	3.57	4.95	5.54	0.230072	0.533573	0.384231	0.385746	0.59397	0.113137	0.425676
EAH_00008330	69.5733	48.97	79.46	82.6467	106.48	79.78	98.23	6.79309	9.19549	17.9614	16.0075	30.7167	5.17602	10.2365
EAH_00008340	15.5733	7.65667	4.63667	3.78333	5.215	10.645	8.31	3.05212	0.934577	0.841804	0.667108	0.502046	4.39113	2.00562
EAH_00008350	75.81	8.74667	6.02333	10.2033	15.92	15.61	23.25	19.772	2.00854	0.979915	3.16064	6.77408	6.81651	9.65395
EAH_00008360	6	2.65	2.23333	3.28	4.665	6.135	5.89	0.0953939	0.283549	0.890749	1.90406	0.827315	1.23744	3.62787
EAH_00008370	1.26333	0.373333	0.356667	0.783333	0.855	0.56	0.536667	0.109697	0.169214	0.170098	0.051316	0.190919	0.0848528	0.119304
EAH_00008380	76.94	111.727	558.143	436.643	362.565	212.185	184.557	8.38286	41.9458	243.822	59.7111	99.6101	81.0274	31.7797
EAH_00008390	1.75667	1.30333	1.40667	1.82	3.145	2.57	2.98667	0.0763763	0.137961	0.172143	0.515073	0.742462	0.226274	0.433859
EAH_00008400	22.7	15.2833	16.7967	21.0633	20.43	20.195	18.0667	2.44293	1.55937	2.73089	5.8407	2.81428	2.92035	0.940709
EAH_00008410	2.01333	20.62	210.657	891.747	879.545	473.79	579.017	1.40998	15.9796	164.036	491.777	232.362	111.709	101.47
EAH_00008420	0.24	0.126667	0.52	3.76667	6.01	5.315	5.91667	0.175214	0.177858	0.277849	1.98215	0.707107	1.23744	1.77371
EAH_00008430	0.406667	0.223333	0.596667	1.43333	3.21	2.945	4.42667	0.0472582	0.104083	0.285365	0.510816	1.23037	0.601041	1.47093
EAH_00008440	0.936667	0.446667	0.946667	2.58667	4.7	5.12	8.65333	0.132791	0.231805	0.37018	1.42184	0.989949	0.410122	1.10297
EAH_00008450	1.09667	0.533333	1.10667	3.31667	5.08	2.115	3.20667	0.344287	0.0472582	0.525389	1.90684	1.7112	0.190919	1.85689
EAH_00008460	0.713333	0.79	0.76	0.973333	1.375	1.05	0.913333	0.326241	0.127671	0.246374	0.315647	0.33234	0.226274	0.761402
EAH_00008470	231.253	192.09	100.427	120.847	151.145	108.855	98.61	39.6952	28.0014	41.5567	10.2769	1.77484	22.4365	20.4808
EAH_00008480	5.37	3.28333	1.63667	1.57	1.99	1.81	1.92	1.41566	0.869502	0.550485	0.115326	0.46669	0.0141421	1.2689
EAH_00008490	0.683333	0.436667	0.216667	0.183333	0.34	0.31	0.303333	0.128582	0.0493288	0.111505	0.0602771	0.296985	0.127279	0.155027
EAH_00008500	175.653	121.87	60.3967	53.3933	68.435	73.435	51.7233	34.2271	25.2485	28.9422	7.76625	12.5936	2.77893	15.8132
EAH_00008510	40.28	26.8267	13.1933	13.0567	18.78	15.49	13.8567	7.63409	3.33551	5.94751	3.99483	4.25678	1.90919	4.60795
EAH_00008520	19.8767	14.6167	6.49	6.63333	8.475	7.87	6.21	3.69434	3.09232	2.06051	1.69615	1.56271	0.282843	1.13925
EAH_00008530	106.143	72.63	30.86	34.6867	40.625	30.825	23.13	23.2647	12.1904	13.8644	9.1851	3.72645	3.57089	8.29351
EAH_00008540	6.88333	3.64	1.31333	1.25667	1.715	1.77	1.03	1.21714	1.07056	0.735278	0.569766	0.120208	0.848528	0.430349
EAH_00008550	1.65667	7.00667	23.7167	19.45	13.955	3.665	2.87	0.730365	3.47219	7.38486	5.61716	9.19946	2.60922	1.35632
EAH_00008560	4.81667	4.87	3.93	3.28667	3.365	4.53	3.78667	0.994703	1.03436	0.971236	0.832606	0.558614	0.226274	0.761205
EAH_00008570	19.64	14.8933	9.63667	10.09	10.35	19.215	16.2867	2.32826	4.57172	3.31073	1.07126	1.30108	3.23148	2.25569
EAH_00008580	1.18667	1.58	1.75333	3.98333	5.89	5.72	7.59	0.249065	0.393446	0.270062	1.3639	2.10718	1.11723	1.24591
EAH_00008590	7.14333	5.39	7.4	13.8667	20.05	22.425	24.2533	1.21067	0.865043	1.48415	2.91387	3.54968	1.20915	5.53274
EAH_00008600	2.12333	0.973333	0.953333	0.856667	1.52	2.57	2.65	0.144338	0.612318	0.246847	0.411987	0.0989949	1.82434	1.13873
EAH_00008610	477.62	163.59	92.7067	135.303	204.645	352.3	455	70.6787	55.6675	28.1576	25.9682	75.9928	107.919	77.6855
EAH_00008620	652.073	255.08	160.073	171.677	217.06	347.735	286.483	125.271	47.0922	40.0115	11.0924	56.314	89.6399	136.105
EAH_00008630	111.803	50.61	45.4733	42.4967	46.68	96.705	87.0833	7.87605	4.84015	5.10063	4.01774	0.636396	16.8221	25.5381
EAH_00008640	621.787	467.713	279.16	300.713	353.695	480.79	380.157	81.9769	63.6304	92.5437	22.2591	24.7417	95.2897	116.16
EAH_00008650	1718.6	1674.32	1945.46	1512.36	1694.21	1992.35	1812.18	50.6506	85.1203	161.657	296.768	172.93	385.189	252.067
EAH_00008660	3.99667	3.69333	3.94333	3.25667	2.67	5.35	3.98667	0.812424	0.516946	0.786914	1.42627	1.21622	0.212132	0.0929157
EAH_00008670	931.057	450.253	425.567	747.01	895.59	1027.24	1335.84	147.501	91.9309	84.3765	205.305	240.275	164.367	258.205
EAH_00008680	28.07	11.3633	7.3	8.09	9.77	13.02	15.33	2.63289	1.35445	0.52915	1.33405	3.09713	0.989949	4.74513
EAH_00008690	19.6033	6.00333	5.01333	6.59333	8.985	16.805	13.8533	3.18604	1.52893	0.718215	2.67762	5.0841	10.9248	7.42585
EAH_00008700	5.47667	4.56	2.23667	3.48	3.675	6.475	10.1367	0.800021	1.0499	0.607975	1.77688	0.275772	1.54856	3.55115
EAH_00008710	17578.8	22174.4	13886.9	8568.39	8399.17	13629.8	11230.1	748.939	987.088	4862.23	4411.53	2244.12	801.11	3973.75
EAH_00008720	157.88	69.76	36.1533	42.57	52.02	50.28	39.5233	35.5835	11.8908	14.0433	7.05812	10.8612	9.70151	17.8752
EAH_00008730	4.03667	17.21	98.1333	185.433	152.65	71.76	68.2833	1.88506	10.6523	49.1881	58.7537	11.738	30.9006	16.8042
EAH_00008740	16.18	4.78333	4.27	6.69667	6.85	6.785	6.84667	2.00716	0.236291	0.824864	1.61017	1.68291	1.81726	2.0751
EAH_00008750	18.8267	4.62667	5.08333	7.06667	9.5	11.445	11.5633	2.77291	1.1812	0.701166	2.17808	2.20617	1.59099	3.39627
EAH_00008760	40.55	30.3733	31.4233	50.3967	61.24	59.96	63.4367	7.24632	4.1579	3.24454	8.53786	10.3379	2.64458	5.8077
EAH_00008770	9.03333	5.75667	9.84667	15.5867	15.075	14.81	27.7967	1.17185	0.687192	2.90586	1.9431	4.43356	3.16784	12.5195
EAH_00008780	76.0767	12.14	11.59	13.6267	19.28	34.095	25.6233	21.1284	2.90945	1.05929	4.95001	12.2612	21.5173	16.6765
EAH_00008790	0.503333	0.426667	0.32	0.68	0.965	1.15	0.98	0.126623	0.0776745	0.05	0.141067	0.205061	0.353553	0.157162
EAH_00008800	94.9167	36.26	19.1333	23.66	32.705	41.01	39.0933	21.4249	7.34509	6.49308	1.10775	10.7127	7.76403	12.0911
EAH_00008810	28.2433	19.99	16.4667	24.5267	42.845	50.075	72.4167	8.86095	5.97561	3.62348	5.39705	12.4946	0.275772	11.9508
EAH_00008820	19.6933	3.62	2.86	4.15	5.445	10.025	9.42333	4.04317	1.29988	0.236432	1.41859	3.34462	4.41942	6.02849
EAH_00008830	23.5067	12.7467	25.14	22.86	24.11	22.025	19.5967	3.18604	0.722103	4.6619	1.47102	0.438406	0.360624	1.85533
EAH_00008840	72.75	39.73	99.5667	105.86	96.685	65.165	59.51	10.1532	9.77135	26.3986	11.0541	5.43765	6.45588	6.15551
EAH_00008850	23.1733	3.93333	3.36333	5.42	5.78	9.59	9.56667	4.0469	0.815434	0.346458	1.76136	2.39002	3.1537	3.86609
EAH_00008860	31.4933	28.9567	14.0867	13.85	15.43	11.575	8.9	5.73014	2.04158	6.24309	2.41771	0.876812	1.36472	1.48462
EAH_00008870	0.0233333	0.183333	1.67	10.31	17.54	14.615	29.41	0.0152753	0.190875	1.16202	6.0498	6.06698	1.80312	11.1908
EAH_00008880	0.01	0.0966667	1.17	5.77333	10.8	12.78	24.8633	0.0173205	0.167432	1.23923	3.18599	4.56791	0.226274	6.18915
EAH_00008890	36.7233	33.5433	26.3133	45.7333	64.26	45.27	45.8367	2.73002	0.695509	3.61421	9.81999	9.51766	8.58428	4.98741
EAH_00008900	1.89667	1.30333	0.583333	0.66	0.82	0.785	0.936667	0.150444	0.185831	0.140119	0.103923	0.0282843	0.0212132	0.611746
EAH_00008910	20.75	14.57	10.6733	10.0267	12.585	13.62	13.5033	2.71448	0.78886	1.50898	1.21496	0.0353553	0.0565685	1.14006
EAH_00008920	0	0	0	0.02	0.035	0.09	0.0933333	0	0	0	0.0173205	0.00707107	0.0565685	0.061101
EAH_00008930	20.69	6.39	7.57	25.7533	58.675	55.285	91.1967	1.28012	0.595063	4.20796	13.9472	22.0264	3.76888	13.2566
EAH_00008940	4.12	2.17	2.38667	4.32667	6.365	7.43	10.3333	0.906697	0.549454	0.454459	1.06688	0.502046	0.183848	2.8204
EAH_00008950	0.713333	0.186667	0.27	0.39	0.8	0.64	0.92	0.200333	0.0907377	0.121244	0.186815	0.650538	0.19799	0.0984886
EAH_00008960	0.243333	0.156667	0.116667	0.25	0.15	0.445	0.27	0.173877	0.061101	0.0929157	0.0458258	0.0707107	0.0919239	0.156205
EAH_00008970	6.45	1.33667	0.446667	1.10333	1.78	0.845	0.916667	2.72666	0.735482	0.213854	0.481283	1.25865	0.615183	0.446132
EAH_00008980	2.31667	0.283333	0.206667	0.316667	0.635	0.405	0.386667	1.06758	0.261598	0.174738	0.168622	0.247487	0.190919	0.244199
EAH_00008990	0.833333	0.196667	0.13	0.186667	0.475	0.51	0.196667	0.260064	0.104083	0.0608276	0.133167	0.33234	0.282843	0.125033
EAH_00009000	10.2133	1.40667	0.916667	1.99333	3.315	3.06	3.69	3.03507	0.267644	0.145717	0.879337	2.04354	1.54149	0.934024
EAH_00009010	0.0833333	0.1	0.123333	0.14	0.18	0.05	0.133333	0.0288675	1.69967e-17	0.0321455	0.0173205	0.0989949	0	0.0832666
EAH_00009020	89.2133	105.937	69.25	48.39	50.585	26.795	23.2867	22.5332	13.6855	19.7658	14.9986	7.62968	1.59099	3.90628
EAH_00009030	0.276667	0.366667	0.993333	0.623333	0.465	0.285	0.323333	0.0862168	0.125033	0.322542	0.244199	0.403051	0.0777817	0.165025
EAH_00009040	30.35	27.2833	13.2667	14.4467	16.61	24.63	17.9533	4.54204	4.39587	5.23543	1.18027	4.01637	9.14996	2.28102
EAH_00009050	218.543	212.757	92.3533	102.617	122.59	89.18	71.02	46.5029	21.4265	41.8643	16.7733	5.37401	11.0592	7.54966
EAH_00009060	1.20667	0.613333	0.536667	0.556667	1.025	1.365	1.26667	0.283608	0.115902	0.109697	0.243379	0.516188	0.0212132	0.496622
EAH_00009070	21.2533	29.0867	26.97	28.1667	33.375	37.47	27.6367	4.82807	3.18447	4.89734	6.96988	13.032	18.8515	10.3518
EAH_00009080	56.6733	24.4067	8.86	8.76667	10.11	18.7	13.8033	4.14888	2.91685	4.49554	2.10866	4.70933	8.38629	5.64812
EAH_00009090	16.4733	4.48	1.55	3.49333	7.13	6.55	14.0633	5.35852	2.10772	0.715262	1.63219	4.07294	3.04056	10.624
EAH_00009100	20.35	10.3967	4.37333	10.3133	16.875	9.845	15.72	7.65865	2.6999	1.54733	2.80329	8.19537	5.0841	9.77434
EAH_00009110	31.1433	27.8533	11.6	12.87	15	8.57	6.09667	6.73636	3.97403	6.10858	2.85274	0.551543	0.296985	0.795005
EAH_00009120	0.396667	0.0866667	0.26	0.576667	1.695	1.34	1.84333	0.156312	0.011547	0.137477	0.320832	0.997021	0.353553	0.990471
EAH_00009130	0.223333	1.49667	7.42667	22.4233	20.325	12.56	21.6467	0.011547	0.774231	3.16168	10.3042	1.0253	3.45068	6.40457
EAH_00009140	0.103333	0.09	0.243333	0.26	0.49	1.245	3.31667	0.0929157	0.034641	0.209841	0.043589	0.141421	0.00707107	1.36258
EAH_00009150	166.187	61.2233	77.9933	81.73	101.645	104.795	96.3567	26.7915	7.93587	12.1785	9.39581	31.1622	26.6226	39.6085
EAH_00009160	0.0833333	0.11	0.146667	0.163333	0.225	0.23	0.13	0.0404145	0.0519615	0.0450925	0.0057735	0.0212132	0.0848528	0.0360555
EAH_00009170	0.756667	0.47	0.79	1.14	1.205	1.27	1.13333	0.240069	0.0655744	0.219317	0.177764	0.190919	0.155563	0.214554
EAH_00009180	44.99	9.26	6.83333	8.71333	11.655	21.695	21.5733	6.57564	0.487545	0.620672	2.91438	4.23557	12.9754	8.78774
EAH_00009190	0.253333	1.31667	8.95667	25.8367	46.22	53.465	91.15	1.70365	0.460471	1.14909	10.7793	30.1652	6.6963	26.7601
EAH_00009200	7.58	42.9533	253.203	476.463	388.31	213.27	217.997	3.86922	25.4592	136.408	170.699	37.1231	46.6408	73.8313
EAH_00009210	31.13	27.1167	14.0267	13.8633	21.595	22.15	30.6833	3.32892	4.67701	4.49891	2.44966	1.56271	0.155563	3.59957
EAH_00009220	19.4367	24.5767	14.15	13.4633	14.58	8.6	7.03667	3.16026	1.35692	4.12763	3.40565	2.55973	1.68291	3.08882
EAH_00009230	3.57	33.3933	147.777	207.327	176.92	63.13	56.12	2.36493	18.3792	67.7217	57.6939	43.7982	38.0423	25.5162
EAH_00009240	0.0633333	0.06	0.08	0.126667	0.155	0.16	0.406667	0.023094	0	0.01	0.0416333	0.00707107	0.0707107	0.142244
EAH_00009250	0.05	0.04	0.09	0.17	0.21	0.32	0.31	0.02	0.0360555	0.0608276	0.087178	0.0565685	0.226274	0.26
EAH_00009260	21.2367	5.57	8.81	10.0233	15.685	14.375	14.8867	6.13197	1.03591	1.30219	2.14687	5.42351	0.700036	2.0644
EAH_00009270	0.156667	0.116667	0.206667	1.35	2.77	1.715	2.62333	0.0404145	0.0305505	0.0929157	1.02504	1.42836	0.388909	1.49527
EAH_00009280	16.1233	103.113	715.66	2311.11	2452.9	1326.72	1410.78	11.6029	81.9923	446.352	1098.88	906.702	193.146	174.404
EAH_00009290	0.3	1.38333	6.99667	24.8233	25.92	16.395	17.96	0.043589	0.80314	3.84976	6.1252	4.52548	5.90434	5.37534
EAH_00009300	0.72	0.5	0.81	1.37667	1.595	1.14	1.63667	0.0360555	0.02	0.250599	0.513258	0.205061	0.0141421	0.817394
EAH_00009310	43.28	22.5267	11.3267	11.62	14.855	17.28	13.1933	10.8333	7.0896	4.31512	1.9991	2.94864	1.21622	2.66654
EAH_00009320	2.62	0.573333	0.306667	0.436667	0.53	0.52	0.486667	0.850823	0.10116	0.0929157	0.110151	0.353553	0.282843	0.0404145
EAH_00009330	0.06	0.0733333	0.0766667	0.166667	0.235	0.19	0.34	0.0173205	0.0351188	0.046188	0.0493288	0.0636396	0	0.0360555
EAH_00009340	1357.71	1212.09	1064.81	978.03	1138.93	1630.29	1446.43	137.671	93.7146	143.037	152.475	109.234	178.856	328.779
EAH_00009350	0.96	0.406667	0.383333	0.686667	1.18	1.39	2.6	0.0519615	0.0404145	0.0493288	0.282902	0.127279	0.113137	1.10923
EAH_00009360	30.94	3.04333	3.59333	7.89667	9.02	11.23	10.6567	6.33968	0.333816	1.51665	3.89179	4.11536	2.1496	2.46338
EAH_00009370	65.45	21.8867	10.9467	10.7167	12.98	20.325	13.3167	14.7196	5.91534	3.82922	2.04593	6.32153	12.6784	7.14455
EAH_00009380	6.36667	3.01	4.56667	7.08	9.95	9.67	9.83667	2.03844	0.420357	0.263122	0.350428	1.65463	2.33345	3.78999
EAH_00009390	4.00333	2.69	3.09	8.25333	8.835	3.84	4.46	0.886134	0.0608276	0.562939	2.88344	1.67584	0.494975	2.15362
EAH_00009400	47.4333	20.1033	16.8633	17.31	21.235	16.825	21.87	7.30893	1.63114	1.96088	0.450777	3.14663	2.12839	4.51083
EAH_00009410	3.03667	2.64667	5.97	12.8833	16.515	15.54	16.95	0.681347	0.257941	2.88694	3.85354	1.40714	1.79605	2.21786
EAH_00009420	11.6733	66.4533	341.027	376.577	244.395	95.425	63.4367	5.98954	38.7549	167.279	105.219	130.808	65.6407	31.2418
EAH_00009430	106.243	15.43	15.0833	28.0867	39.745	38.965	41.0333	32.1122	3.31208	2.17698	10.5541	21.4183	15.8604	14.5
EAH_00009440	72.7133	12.0167	8.38	9.77	12.4	19.095	14.66	1.92266	4.28668	0.807279	2.77022	5.92555	7.7711	10.1983
EAH_00009450	48.3133	29.41	18.8433	16.8633	20.27	27.665	27.1333	3.93815	3.13932	4.78554	2.22866	0.155563	0.954594	7.93916
EAH_00009460	33.0567	11.5067	8.48333	10.19	16.76	28.65	34.01	7.51775	4.10103	1.91072	2.36451	7.83474	14.4391	10.9519
EAH_00009470	1.09333	0.616667	0.5	0.64	1.285	1.745	2.34	0.436157	0.440606	0.0793725	0.336452	0.940452	1.492	1.37884
EAH_00009480	0.156667	0.123333	0.0833333	0.26	0.405	0.61	0.876667	0.0404145	0.0832666	0.0404145	0.163707	0.13435	0.183848	0.295353
EAH_00009490	8.51	6.18667	3.65667	3.65333	4.115	7.54	5.94667	1.73586	1.63451	1.13214	0.345302	1.23744	1.72534	1.14692
EAH_00009500	174.14	43.5267	26.9467	33.8533	45.605	67.73	51.0067	49.9671	16.3262	8.15961	7.6897	15.8745	18.1585	32.2433
EAH_00009510	96.6233	65.9433	32.4233	30.93	34.05	35.04	26.6333	16.0914	8.65728	12.9919	5.51506	4.08708	4.94975	12.9994
EAH_00009520	29.9967	5.53	5.61	10.7567	15.355	15.235	16.6967	5.74488	0.939521	0.851352	3.95331	3.88202	0.615183	0.98764
EAH_00009530	20.41	20.5833	13.8033	12.9533	14.505	17.145	16.4667	1.88412	2.04808	4.11833	2.66723	0.799031	0.968736	4.22439
EAH_00009540	2.81333	1.4	0.646667	0.88	1.32	1.665	1.58333	0.845005	0.363868	0.196554	0.204206	0.0565685	0.403051	0.512868
EAH_00009550	1.01	0.833333	1.75	3.15667	4.875	4.91	6.07667	0.166433	0.10504	0.165227	0.509542	0.473762	3.1537	2.56188
EAH_00009560	7.21	3.03333	8.49	10.54	12.87	15.695	29.03	0.712671	0.946907	3.5527	2.58929	0.0707107	1.29401	5.54858
EAH_00009570	50.6367	6.59333	6.65333	8.83	8.67	20.785	20.3333	9.25076	1.35593	1.31371	2.48453	4.31335	8.76105	13.4593
EAH_00009580	94.9533	37.7733	18.1267	28.39	33.98	26.38	18.8833	27.961	11.7846	6.09377	6.39155	7.22663	3.30926	4.63493
EAH_00009590	21.7333	12.49	10.8533	21.44	21.975	14.9	15.7633	5.57524	1.77491	1.48998	6.36435	0.176777	3.25269	2.09462
EAH_00009600	1652.84	1726.25	2134.51	1533.59	1580.71	1429	1396.3	113.953	129.177	223.468	216.652	559.159	723.639	179.444
EAH_00009610	3.32333	1.59	4.67	8.69667	11.435	6.34	6.05	0.702163	0.596574	2.48755	1.17747	2.18496	1.69706	1.32639
EAH_00009620	8.54333	2.07667	6.52	28.1567	47.78	30.425	37.9533	1.44918	0.0321455	4.14829	17.1559	21.1425	6.55488	10.2503
EAH_00009630	0.116667	0.14	0.47	0.813333	1.145	0.86	1.36	0.046188	0.0458258	0.236432	0.155027	0.0353553	0.296985	0.698642
EAH_00009640	14.2667	4.10667	2.63333	3.33	4.34	9.285	8.02333	4.04931	1.71349	0.759627	0.805171	1.11723	1.11016	2.05797
EAH_00009650	121.73	28.15	17.2867	20.6	30.23	37	31.27	29.4825	10.4104	5.81899	6.71775	16.8574	16.7301	26.1782
EAH_00009660	31.4667	4.35333	3.61667	10.6367	17.685	12.08	14.3867	11.9508	1.52684	0.231589	5.44405	10.0197	2.41831	4.48952
EAH_00009670	1177.04	328.697	221.047	254.95	310.18	573.34	488.09	91.5951	63.6218	61.2184	11.6025	99.7303	213.405	172.314
EAH_00009680	4.11333	0.936667	1.23333	1.38	1.99	1.49	2.07	0.985106	0.340049	0.430039	0.410366	1.13137	0.763675	1.18823
EAH_00009690	65.1933	10.88	12.26	17.9133	28.865	44.56	68.15	20.1613	2.69357	2.94654	8.56774	17.9959	20.6758	19.4894
EAH_00009700	0.42	0.92	2.71333	8.08667	8.835	3.885	5.99333	1.88221	0.89	0.372201	0.180831	0.657609	1.94454	1.67687
EAH_00009710	2.98667	7.98667	33	41.8167	40.605	21.19	25.7567	1.34247	5.45687	15.8829	11.1153	0.827315	2.68701	8.94316
EAH_00009720	21.4067	18.67	17.4267	21.6833	24.86	16.105	17.21	3.01532	0.808764	0.661236	2.10182	4.89318	0.756604	8.51574
EAH_00009730	8.14333	46.42	189.67	202.973	188.14	120.32	137.613	4.77196	25.1189	68.5698	39.4431	33.531	10.6915	49.2333
EAH_00009740	4.77667	1.48	1.69667	4.21667	5.915	3.905	5.29	0.763697	0.200749	0.28006	1.45569	2.31224	0.912168	3.06026
EAH_00009750	5.23667	2.34667	2.12	3.10667	5.095	7.895	11.4467	1.12634	0.510718	0.83863	0.524436	0.190919	3.1042	2.41732
EAH_00009760	4.40333	3.03667	2.01667	4.41	5.175	2.595	2.49	1.14023	0.388373	0.230723	1.1682	1.46371	0.219203	1.27432
EAH_00009770	1.17333	0.683333	0.39	1.25	1.29	0.275	0.26	0.305341	0.170978	0.052915	0.485901	0.0848528	0.120208	0.195192
EAH_00009780	30.24	6.02333	3.77333	13.63	41.585	88.2	205.417	2.89259	1.47412	0.601027	10.8748	28.9136	52.1138	77.2082
EAH_00009790	45.9267	5.28667	3.58333	3.28333	9.115	33.22	35.7767	33.8696	3.59842	0.750022	1.12055	7.26199	22.2314	8.45177
EAH_00009800	267.423	213.733	122.49	116.05	132.545	191.95	153.033	14.8222	5.34791	42.3824	22.1604	5.49422	25.866	25.5984
EAH_00009810	13.59	5.62667	2.26333	2.17333	3.14	2.605	1.43667	3.51885	2.12923	1.45878	0.454459	1.32936	1.59099	0.263502
EAH_00009820	60.09	8.73333	7.83	13.3933	22.045	29.63	27.31	15.825	2.90214	1.07531	5.88192	15.3089	16.2493	9.83433
EAH_00009830	0.466667	0.57	0.186667	0.226667	0.255	0.225	0.19	0.125033	0.174356	0.120139	0.0929157	0.00707107	0.0919239	0.0360555
EAH_00009840	0.0633333	0.103333	0.0733333	0.123333	0.065	0.145	0.11	0.05	0	0.0665833	0.0458258	0.0494975	0.162635	0.124231
EAH_00009850	0.726667	0.13	0.253333	1.65333	3.815	1.84	2.89333	0.0550757	0.0360555	0.144684	0.970893	1.33643	0.141421	1.47256
EAH_00009860	2.00667	4.44667	8.63333	4.51667	6.79	7.58	13.7733	0.702306	1.64446	1.9694	1.3335	0.692965	0.141421	3.10471
EAH_00009870	89.5033	27.9833	26.1833	29.81	42.98	74.635	78.2933	16.6608	8.58648	1.11096	6.23909	15.5846	31.1198	26.3819
EAH_00009880	9.13333	3.2	1.16333	1.67333	2.17	2.07	1.96667	2.01083	1.12601	0.597188	0.398037	1.08894	0.579828	0.47606
EAH_00009890	239.473	61.35	41.0533	48.8933	69.145	104.96	88.0433	61.9392	16.6495	7.11275	11.4311	30.342	29.953	43.7043
EAH_00009900	28.4133	17.4133	14.2333	14.9833	22.985	35.905	47.9867	2.43428	2.07464	2.8232	4.31076	4.50427	7.41755	5.51453
EAH_00009910	166.107	175.273	126.92	106.337	128.66	190.905	196.143	14.3179	22.1294	33.756	32.3296	11.5966	1.492	38.7776
EAH_00009920	33.3267	12.8567	9.89667	11.9333	11.365	22.345	19.1833	5.55259	2.29531	0.920453	1.49821	2.0294	6.72459	7.80257
EAH_00009930	25.9367	119.247	612.763	357.42	239.3	117.78	83.02	14.6479	56.5265	279.234	119.413	191.301	89.9723	31.0496
EAH_00009940	0.306667	0.273333	0.646667	2.32	2.81	1.38	1.58667	0.125033	0.104083	0.445009	0.623859	0.169706	0.183848	0.417413
EAH_00009950	2.46333	1.55333	1.2	1.48667	1.85	2.155	1.95667	0.464794	0.236714	0.220681	0.270247	0.579828	0.629325	0.489115
EAH_00009960	486.227	418.707	190.837	172.51	179.74	98.59	66.8067	100.698	54.652	89.9252	56.8061	23.9709	3.64867	15.89
EAH_00009970	55.8133	33.1767	14.3233	15.9733	19.68	18.235	15.7233	11.5269	7.65196	6.3929	1.40976	3.97394	0.643467	2.92086
EAH_00009980	10.4533	4.87667	6.02333	11.1	12.485	5.355	5.61667	2.90999	0.430155	1.56468	2.69739	2.5668	0.502046	1.66572
EAH_00009990	0.393333	0.3	0.133333	0.443333	0.23	0.385	0.67	0.0378594	0.248797	0.0802081	0.321455	0.183848	0.544472	0.646452
EAH_00010000	0.0466667	0.0533333	0.08	0.0266667	0.06	0.065	0.0966667	0.0057735	0.0251661	0.05	0.0208167	0.0282843	0.0353553	0.109697
EAH_00010010	32.2067	12.4067	8.62667	12.8333	15.5	10.24	9.51667	3.76439	0.930878	0.52634	2.66986	5.41644	4.34164	2.745
EAH_00010020	8.53333	3.77	3.24	9.52667	11.995	4.425	9.93667	0.6146	0.803181	0.41328	3.30536	5.06996	0.247487	1.00381
EAH_00010030	403.157	338.917	222.337	200.4	233.765	244.275	181.157	47.5575	19.1592	55.2594	46.9904	27.4287	41.3304	87.6622
EAH_00010040	107.31	40.3533	24.33	30.47	39.055	67.14	61.29	35.1803	15.5914	7.17565	6.75182	11.2501	22.8678	33.1139
EAH_00010050	9.30667	15.9867	65.31	79.0367	68.215	41.805	47.9067	1.22231	6.54899	28.6487	16.8989	4.73054	12.5511	10.0185
EAH_00010060	22.7833	4.31	6.79667	15.82	18.21	15.205	17.43	7.86484	0.479479	2.12135	6.21587	5.8407	4.05172	2.9331
EAH_00010070	6.17333	2.72333	1.79333	3.24667	4.45	6.22	6.08333	0.98764	0.513258	0.156312	0.701166	1.14551	1.27279	1.42198
EAH_00010080	115.797	120.95	75.8133	51.4233	49.77	109.075	99.7767	1.16329	11.2574	28.2276	17.7023	5.3033	14.1068	7.6664
EAH_00010090	11675.1	14007.5	9126.73	5869.56	5868.37	8392.36	7465.44	931.145	412.263	3306.44	2815.4	585.81	1485.29	1413.35
EAH_00010100	6.97333	4	7.75	18.9	42.47	44.26	64.56	2.93043	0.858429	3.66657	7.95135	19.4879	18.1726	14.1855
EAH_00010110	37.3167	12.2033	12.2167	23.68	37.96	38.84	41.7	9.62286	4.07449	0.723418	6.61522	18.2434	11.4693	9.95806
EAH_00010120	72.35	270.923	1277.37	969.337	806.455	533.17	521.22	38.5535	106.189	513.744	192.003	250.691	159.396	127.231
EAH_00010130	44.2733	10.6733	9.43333	9.20667	11.595	21.675	16.28	8.05402	1.63506	1.04543	0.411987	3.89616	8.0398	6.31452
EAH_00010140	2.2	1.00333	0.933333	1.16333	1.945	2.56	4.06667	0.366606	0.0862168	0.160728	0.3177	0.742462	0.480833	0.537246
EAH_00010150	20.66	78.3967	324.613	442.82	543.995	418.245	496.06	7.0387	31.5873	146.299	114.382	190.7	107.402	85.2272
EAH_00010160	9.27333	43.6467	203.433	208.897	131.54	59.81	44.4067	3.54351	24.9578	78.8046	86.7665	57.2191	35.822	26.5392
EAH_00010170	96.8933	18.4033	14.3033	20.0633	25.87	20.215	14.68	23.5767	1.69777	0.966713	5.16498	14.0856	11.2076	6.62261
EAH_00010180	236.93	121.85	73.5533	89.1767	107.035	118.815	98.5133	43.4453	23.4488	18.5767	6.5354	3.20319	2.8355	41.9833
EAH_00010190	22.8433	17.3	9.36667	9.69333	11.705	10.725	9.59333	2.87535	0.843386	3.69614	1.25309	0.205061	1.64756	2.00852
EAH_00010200	47.8767	23.26	13.55	12.76	13.96	25.555	22.3767	7.95865	4.86797	3.81328	1.03131	0.961665	3.41533	11.4792
EAH_00010210	25.8433	21.8433	18.19	13.2967	14.755	16.42	13.8567	2.98138	0.660328	2.07846	3.47336	1.393	1.0748	3.97925
EAH_00010220	39.4033	23.33	14.3	22.01	35.315	33.85	41.7533	6.20153	4.15639	4.48144	3.04572	8.83176	3.21026	5.2742
EAH_00010230	210.14	74.19	44.9333	54.5533	71.44	98.88	71.8567	37.6201	21.2275	12.786	6.20452	8.34386	1.15966	30.59
EAH_00010240	6.9	29.4567	147.55	71.07	56.62	27.53	23.2667	4.09528	10.987	61.3588	16.6304	29.6985	15.7968	7.91861
EAH_00010250	12	19.4367	36.4133	32.4933	28.95	18.75	16.76	1.6463	2.87194	8.80884	4.27	12.2329	9.23481	2.68654
EAH_00010260	6.44333	11.1767	25.63	23.2867	19.755	13.76	10.61	0.391067	1.44244	8.57815	1.48123	9.99142	4.53963	2.8481
EAH_00010270	0.01	0.0766667	0.17	0.39	0.475	0.28	0.253333	0.0173205	0.0251661	0.113578	0.217945	0.162635	0.0565685	0.125033
EAH_00010280	0.606667	0.32	0.213333	0.483333	0.655	0.565	0.446667	0.15	0.219317	0.137961	0.140475	0.148492	0.0353553	0.184752
EAH_00010290	0.0933333	0.05	0.206667	0.79	1.615	0.95	1.03333	0.12741	0.051316	0.0493288	0.085049	0.289914	0.438406	0.713583
EAH_00010300	12.1033	2.68	2.49	3.57333	5.765	7.695	18.54	3.32617	0.653682	0.978621	1.07072	2.0294	1.61927	8.38551
EAH_00010310	5.50333	1.21667	0.96	2.75	5.495	5.715	7.60333	1.0452	0.220303	0.421545	1.61186	4.53255	0.685894	3.04526
EAH_00010320	7.44	3.41333	3.16667	5.64667	11.225	10.455	16.2467	0.337194	0.571781	0.272091	3.1008	5.15481	0.700036	3.55798
EAH_00010330	0.0833333	0.0933333	0.376667	1.94333	2.145	1.78	2.2	0.061101	0.0404145	0.305341	0.822091	0.275772	0.608112	1.0591
EAH_00010340	15.9167	12.6433	13.6667	16.95	17.815	18.795	17.5333	0.470886	0.837636	1.96887	2.34698	0.997021	2.32638	2.24048
EAH_00010350	0.243333	0.623333	2.03333	3.90667	5.12	4.53	5.57333	0.19218	0.28589	1.33871	0.415251	1.00409	1.6122	0.815005
EAH_00010360	4.77	5.18333	3.67667	5.77	9.41	12.725	11.0633	1.34715	1.59663	0.939273	2.639	5.9397	7.99738	6.31967
EAH_00010370	7	2.20667	2.78667	6.18	6.25	3.18	2.66	2.49602	0.667633	0.610109	2.29497	1.79605	0.0424264	1.4068
EAH_00010380	1.07333	1.24	5.82	15.6133	15.14	5.52	6.14333	0.215484	0.0264575	3.02247	6.158	0.834386	2.81428	3.62514
EAH_00010390	5.84667	1.42667	1.47333	2.76667	3.36	1.95	2.49333	0.803762	0.140119	0.734938	0.988753	0.707107	0.494975	1.00759
EAH_00010400	1.6	0.29	0.7	0.943333	1.53	0.67	1.29	0.507642	0.117898	0.343948	0.492172	0.579828	0.212132	0.409268
EAH_00010410	0.836667	0.856667	0.433333	0.606667	0.91	0.385	0.45	0.145717	0.166233	0.112398	0.141539	0.0282843	0.0212132	0.127671
EAH_00010420	1.17667	0.42	0.21	0.406667	0.435	0.28	0.263333	0.315647	0.072111	0.0556776	0.119304	0.233345	0.0989949	0.119304
EAH_00010430	4.3	22.61	85.3167	86.76	71.645	27.33	30.1	2.04032	14.0657	28.4482	17.5976	15.3371	8.75398	17.0885
EAH_00010440	1.75333	16.2167	72.33	121.1	91.45	21.68	24.3433	1.30032	8.31611	29.3761	30.2107	28.7085	12.6996	11.991
EAH_00010450	11.24	6.62667	3.66333	4.00333	5.08	4.315	4.57	1.61843	1.31001	1.58557	1.00351	0.169706	0.417193	0.430349
EAH_00010460	0.403333	0.22	0.21	0.293333	0.54	0.51	0.6	0.0929157	0.069282	0.01	0.105987	0.127279	0.0707107	0.122882
EAH_00010470	0.07	0.18	0.0566667	0.11	0.16	0.085	0.12	0.0458258	0.0264575	0.0152753	0.02	0.0989949	0.0212132	0.02
EAH_00010480	4.43	0.866667	0.656667	1.01	1.775	2.52	3.24	0.986053	0.341516	0.0351188	0.530754	0.799031	0.919239	0.461194
EAH_00010490	0.433333	2.35333	8.06667	21.86	11.56	1.825	3.53	0.286764	2.00001	5.10751	6.06062	3.53553	0.176777	3.15691
EAH_00010500	0.0433333	0.03	0.0266667	0.0266667	0.06	0.045	0.1	0.023094	0.01	0.0057735	0.0208167	0.0141421	0.0353553	0.0264575
EAH_00010510	0.0666667	0.0633333	0.113333	0.08	0.125	0.085	0.2	0.0251661	0.0351188	0.0208167	0.0360555	0.0353553	0.0494975	0.0964365
EAH_00010520	0.0533333	0.0166667	0.0333333	0.0633333	0.235	0.18	0.35	0.0404145	0.0208167	0.0288675	0.0472582	0.0636396	0	0.09
EAH_00010530	0.0566667	0.0133333	0.0233333	0.0733333	0.045	0.105	0.11	0.0378594	0.011547	0.0057735	0.083865	0.0212132	0.0212132	0.0953939
EAH_00010540	0.0433333	0.0333333	0.06	0.12	0.34	0.35	0.583333	0.0208167	0.0152753	0.0360555	0.0458258	0.169706	0.155563	0.361156
EAH_00010550	0.0633333	0.09	0.126667	0.09	0.035	0.27	0.11	0.0416333	0.0793725	0.0493288	0.06	0.0494975	0.0565685	0.0173205
EAH_00010560	1.09	0.17	0.12	0.736667	1.92	1.915	4.99333	0.185203	0.0519615	0.06245	0.660025	1.32936	1.01116	2.79702
EAH_00010570	98.4333	43.8333	21.6367	20.1567	28.495	34.13	27.6267	25.0849	15.3766	9.75029	5.31113	12.1127	15.1179	15.2996
EAH_00010580	2.78667	4.08	5.99	5.82	6.245	8.815	10.8067	0.992186	0.913291	2.48373	2.17945	0.700036	2.1991	2.36166
EAH_00010590	9.69	2.81333	6.06333	14.96	18.745	10.87	13.6267	0.589237	0.277369	1.92957	6.42745	3.03349	0.268701	3.42249
EAH_00010600	1.12667	0.426667	0.383333	0.456667	1.53	1.195	3.53333	0.356417	0.392726	0.132791	0.178979	0.579828	0.53033	2.00333
EAH_00010610	139.933	37.39	71.69	83.19	79.115	54.725	42.89	36.0462	4.41484	24.035	16.1272	3.61332	16.0301	5.13276
EAH_00010620	12.3867	5.53	14.8267	19.9167	17.245	6.83	5.93667	3.52296	1.31867	5.47257	4.16438	1.27986	1.90919	2.44762
EAH_00010630	1.16333	0.64	0.463333	0.476667	0.63	0.84	0.723333	0.386566	0.176918	0.115902	0.152753	0.19799	0.212132	0.485215
EAH_00010640	10.8867	25.2233	93.3767	40.91	31.635	21.625	21.1767	4.1423	8.82846	31.8659	16.6235	23.4264	14.531	7.70671
EAH_00010650	0.32	0.826667	8.29	49.79	134.86	277.285	1175.31	0.221133	0.574224	6.70089	36.989	64.969	78.1989	839.446
EAH_00010660	14.6667	18.1133	27.8167	95.6933	267.94	469.385	1182.05	2.9574	3.22035	9.27141	73.1499	164.544	182.822	614.435
EAH_00010670	65.5633	81.6167	62.9833	67.5633	73.565	86.98	81.3467	11.6194	9.78464	5.05065	2.4942	13.2441	11.2006	25.6267
EAH_00010680	30.8133	20.87	18.5667	15.3533	15.725	17.265	13.5567	4.51195	1.47499	1.77286	2.34199	2.08597	0.784889	4.34196
EAH_00010690	14.74	74.02	403.56	565.587	377.935	184.39	153.86	10.0337	41.0086	193.026	150.753	96.117	102.757	48.7242
EAH_00010700	19.97	8.88333	3.46	4.56667	5.87	6.195	3.96333	5.34125	1.00201	1.23721	0.551392	1.30108	0.0353553	1.34823
EAH_00010710	15.6467	2.03	1.5	1.83667	2.345	2.84	2.22	3.13634	0.121244	0.355949	0.468224	0.898026	0.353553	0.23388
EAH_00010720	6.33	1.03	0.5	0.783333	0.765	0.86	0.7	1.60726	0.445309	0.225167	0.407962	0.120208	0.296985	0.532541
EAH_00010730	16.6333	2.26667	1.58667	2.14333	1.295	1.755	1.35667	2.90356	0.0702377	0.489524	0.811316	0.982878	0.0353553	0.855823
EAH_00010740	5.93667	0.593333	0.446667	0.746667	0.185	0.69	0.183333	1.45232	0.0450925	0.0960902	0.125033	0.176777	0.311127	0.113725
EAH_00010750	6.32333	9.03667	42.6833	34.7933	31.405	38.355	61.58	1.40749	4.35973	15.7435	5.69087	7.96909	16.6806	25.3693
EAH_00010760	0.703333	1.87	6.03	22.2667	32.43	25.675	45.4	0.110151	0.589237	4.02419	10.8628	10.3662	0.516188	13.6021
EAH_00010770	0.88	0.686667	0.46	0.476667	0.425	0.665	0.626667	0.251595	0.313741	0.160935	0.137961	0.0777817	0.13435	0.179536
EAH_00010780	0.803333	1.82	4.06	14.2133	29.735	22.94	31.58	0.251064	0.580259	1.42895	6.84786	10.3733	3.79009	8.60138
EAH_00010790	0.156667	0.21	0.493333	1.71667	2.08	0.875	1.18	0.0152753	0.0953939	0.251661	1.03905	0.0565685	0.473762	0.880682
EAH_00010800	52.7	42.21	44.6233	127.447	139.77	63.2	71.44	8.1842	3.9666	9.93001	46.1215	15.8109	15.9523	22.6214
EAH_00010810	4.89667	3.08667	5.51333	9.29333	9.795	4.29	5.23333	0.863732	0.576223	0.72473	2.13013	0.374767	1.27279	1.76322
EAH_00010820	187.383	127.917	80.0633	78.5833	98.67	129.795	116.14	15.2239	10.0074	17.2522	10.2418	10.7763	0.0353553	32.8085
EAH_00010830	12.4	4.86	2.82333	4.48333	5.355	4.675	4.29	2.19007	0.743572	0.717658	0.855122	0.487904	0.190919	1.06588
EAH_00010840	2.79	3.14333	19.5867	83.32	99.095	42.825	41.6	0.42332	1.31838	13.6559	42.8781	25.2508	17.9959	11.8792
EAH_00010850	16.8367	4.75333	3.28333	4.19333	6.135	12.565	19.2933	1.06613	0.427122	0.362951	0.535381	1.57685	3.83959	7.22358
EAH_00010860	4.80667	0.936667	1.97	10.9733	15.285	5.225	6.02	0.919474	0.221209	1.38011	6.99344	8.47821	0.813173	3.53739
EAH_00010870	32.4367	20.6	8.86	11.4533	16.095	12.595	9.81	7.46488	4.06557	3.89842	1.02793	3.92444	1.1243	2.06574
EAH_00010880	20.2967	12.9733	16.9367	14.3133	14.405	7.61	6.58333	3.49586	1.53546	4.32154	4.0898	3.65574	0.66468	1.40233
EAH_00010890	0.97	0.653333	0.246667	0.313333	0.36	0.39	0.36	0.1249	0.0763763	0.0929157	0.0568624	0.0707107	0.0848528	0.115326
EAH_00010900	89.4967	17.0167	15.2467	22.3767	30.07	45.75	41.54	25.6407	6.01088	1.0232	7.05015	16.9281	20.6475	22.6639
EAH_00010910	0.65	0.603333	1.92333	2.41333	2.585	2.02	2.13333	0.244336	0.0832666	0.923598	0.335012	0.855599	1.32936	0.985207
EAH_00010920	28.0767	99.69	413.81	271.303	187.32	83.09	61.4233	13.2346	38.4475	154.08	92.0956	144.589	63.5123	26.0188
EAH_00010930	23.4267	18.7467	13.6233	15.6233	18.635	24.965	20.9967	3.30167	1.45936	1.3606	2.23348	3.82545	5.83363	7.17517
EAH_00010940	4010.89	3381.17	1469.71	1472.49	1620.07	2931.98	2913.81	112.273	500.953	537.705	286.191	163.879	529.156	332.917
EAH_00010950	15.12	13.0933	7.01	6.02	7.57	12.21	12.1733	1.30587	2.80293	2.10031	1.37721	0.212132	1.01823	0.407717
EAH_00010960	0.246667	0.13	0.14	0.313333	0.415	0.205	0.303333	0.0264575	0.0321455	0.0173205	0.0818535	0.0353553	0.106066	0.52
EAH_00010970	11.8933	8.08667	3.51667	3.58	6.115	5.495	8.22333	2.60081	2.28616	1.47079	0.311929	4.65983	2.67993	3.82101
EAH_00010980	15.48	9.13333	3.70333	4.26333	6.445	5.05	6.38667	3.3342	1.56577	1.71981	0.135031	2.77893	2.36174	2.70097
EAH_00010990	77.9833	35.89	20.5433	23.4667	32.55	45.01	37.88	18.4996	6.55165	6.16429	2.86023	14.9765	20.492	25.5743
EAH_00011000	32.2233	14.0667	7.25	7.43333	7.89	8.91	6.73333	1.59142	2.08714	2.70512	0.630582	0.282843	1.54149	2.14957
EAH_00011010	76.6367	127.317	374.72	199.213	150.755	91.19	76.91	15.3066	38.9532	113.154	74.1845	96.1595	53.8674	25.887
EAH_00011020	0.09	0.0333333	0.0966667	0.14	0.525	0.55	1.2	0.0264575	0.011547	0.0723418	0.0264575	0.00707107	0.0424264	0.20664
EAH_00011030	25.19	88.8533	437.603	780.093	646.76	221.62	223.21	9.91838	51.6243	186.123	215.419	104.27	117.45	81.4008
EAH_00011040	0.0233333	0.03	0.0166667	0.02	0.07	0.055	0.03	0.0057735	0.0173205	0.0057735	0.01	0.0282843	0.00707107	0.01
EAH_00011050	7.38	6.37	2.74	7.10333	9.45	3.92	4.64333	1.8629	1.26716	0.849294	3.02926	2.29103	0.155563	3.17549
EAH_00011060	12.8967	9.09	3.08667	3.24	3.605	2.835	1.78	2.06374	1.45812	1.52018	0.495177	0.714178	0.516188	0.268514
EAH_00011070	6.92667	1.46333	0.83	0.83	1.225	0.785	0.853333	0.638462	0.165025	0.137477	0.225389	0.799031	0.459619	0.517333
EAH_00011080	270.103	250.493	228.9	169.133	191.185	196.305	152.927	27.3153	13.4726	43.2106	41.3586	39.1525	50.4379	46.2155
EAH_00011090	210.243	202.733	119.407	120.94	141.855	232.125	194.487	26.618	37.6116	39.8788	21.7487	15.8321	73.8432	95.0439
EAH_00011100	0.546667	1.35667	0.856667	0.663333	0.86	1.01	1.39667	0.177858	0.382143	0.136504	0.0602771	0.141421	0.296985	0.306159
EAH_00011110	307.607	281.517	383.387	386.84	421.7	373.405	334.447	12.9834	8.16137	47.6656	15.1627	50.6713	102.354	59.4474
EAH_00011120	35.5733	91.0233	274.43	99.1267	68.89	56.565	61.62	20.0314	27.8454	97.991	46.8785	62.5082	43.7063	29.8553
EAH_00011130	26.8033	75.81	297.543	139.173	114.385	100.96	112.823	17.1644	24.6216	105.698	41.1779	50.5369	39.4424	43.9775
EAH_00011140	53.07	39.62	16.0733	20.0333	23.265	17.955	12.8767	14.1898	11.1273	6.97156	1.22655	2.87792	2.51023	1.11253
EAH_00011150	26.4533	16.6167	6.24333	8.19	10.045	5.87	4.67333	8.35083	5.94698	2.55533	1.01336	0.813173	1.18794	0.760022
EAH_00011160	2.24667	9.09333	32.1	51.4933	48.295	15.095	14.6233	1.24821	4.4478	10.4847	12.183	4.99924	6.38517	7.17942
EAH_00011170	7.51667	3.25333	2.83333	5.30667	7.82	2.925	3.88	1.93717	0.551936	0.210792	1.50134	2.67286	0.502046	2.46234
EAH_00011180	4.69	2.00667	1.49667	3.41	5.305	1.215	1.61333	0.707602	0.341516	0.0493288	1.00643	2.66579	0.601041	1.42286
EAH_00011190	0.09	0.206667	0.82	0.25	0.315	0.16	0.15	0.0754983	0.140475	0.619919	0.141774	0.0212132	0.0282843	0.138924
EAH_00011200	42.9233	45.4267	32.6533	31.23	37.35	63.2	55.1433	9.01985	7.44598	11.2594	5.00407	3.98808	0.282843	13.4019
EAH_00011210	879.747	127.04	100.337	146.497	212.575	407.145	425.447	180.777	26.0613	2.86308	47.6957	110.146	169.713	148.628
EAH_00011220	7.41333	14.88	52.0433	25.82	20.08	10.03	9.04333	1.06265	4.94027	18.3399	8.10452	12.4734	6.92965	2.15658
EAH_00011230	52.5867	25.2133	10.5467	10.9467	13.305	16.07	11.7833	10.4044	6.30603	4.98428	1.25225	2.75065	3.76181	5.50037
EAH_00011240	111.82	112.967	319.907	145.96	130.59	120.195	126.94	3.27721	25.5609	102.252	45.9653	39.3576	28.1499	21.5409
EAH_00011250	1.60667	14.3233	86.58	221.19	162.305	62.875	50.3	0.667108	10.2788	53.8597	86.7377	1.50614	29.946	22.5264
EAH_00011260	4.93	30.08	147.19	342.687	252.35	80.215	53.5733	2.4574	19.7637	81.7424	118.854	49.8793	60.8607	25.9878
EAH_00011270	11.2767	40.0133	186.417	136.703	98.62	56.86	41.71	2.35647	19.3514	73.2208	36.9592	57.5161	40.6304	19.1639
EAH_00011280	24.77	19.1567	9.49667	10.32	15.625	15.68	12.4567	4.86155	4.21631	4.27074	0.559732	2.84964	0.692965	2.28955
EAH_00011290	31.7567	20.5	7.22	7.60333	9.58	7.31	4.83667	7.59046	4.42214	4.22053	1.52333	1.59806	0.806102	1.66314
EAH_00011300	1621.61	498.367	2021.58	8199.68	12538	14055.8	22929.5	65.1247	135.131	1509.66	5664.29	6781.48	4971.06	9918.77
EAH_00011310	6.74	9.30667	15.9133	25.6633	90.455	323.755	353.513	5.5243	2.59808	3.68883	4.64134	39.7748	167.337	40.0159
EAH_00011320	0.386667	0.266667	1.09	2.3	2.805	1.015	1.37667	0.122882	0.10504	0.175594	0.57761	0.219203	0.0777817	0.493694
EAH_00011330	3.24667	1.26	0.536667	1.06	2.2	0.99	1.18	1.09792	0.421426	0.165025	0.435086	1.30108	0.339411	0.714353
EAH_00011340	60.0967	7.98667	5.35	7.38	12.17	13.01	6.51	20.8216	2.00978	1.60558	4.37192	9.95606	9.51766	3.75996
EAH_00011350	4.53333	14.4367	77.93	185.67	171.675	62.835	59.05	0.629391	8.36948	40.8947	76.3717	35.6877	16.5675	20.745
EAH_00011360	9.41333	2.33667	1.89333	5.42333	8.275	9.495	13.1267	1.86629	0.60136	0.4517	3.04876	3.93858	3.01935	5.09781
EAH_00011370	21.11	4.69	3.68	10.59	15.85	10.94	16.4333	3.69747	0.511175	0.62857	5.30676	7.6509	1.40007	5.85237
EAH_00011380	13.23	12.1467	6.77667	5.86	6.89	7.575	7.13333	0.906201	0.810514	1.95147	1.33147	1.0748	0.417193	3.07776
EAH_00011390	9.31333	41.8733	223.903	220.113	173.495	83.2	63.1433	6.14105	21.6147	103.886	48.1345	88.9894	62.4092	29.8026
EAH_00011400	5.64667	1.11333	0.616667	1.10667	1.285	0.9	0.74	0.823974	0.225019	0.133167	0.315647	0.26163	0.113137	0.175784
EAH_00011410	1.09	0.223333	0.0966667	0.47	0.275	0.225	0.286667	0.0264575	0.166533	0.0057735	0.243311	0.0777817	0.0777817	0.141892
EAH_00011420	30.4433	29.8767	22.5467	31.57	48.41	36.06	41.29	5.13258	2.91733	2.91756	7.63092	14.0007	4.63862	12.8251
EAH_00011430	266.247	237.763	179.787	167.93	200.54	220.815	204.71	20.9704	8.99498	34.3911	27.9468	18.1019	59.2626	18.4599
EAH_00011440	28.8367	111.913	570.98	201.78	138.085	61.025	43.7233	16.8322	50.4143	237.806	108.306	131.812	49.9995	21.5987
EAH_00011450	0.0166667	0	0.00666667	0.06	0.065	0.015	0.14	0.011547	0	0.0057735	0.0173205	0.0919239	0.0212132	0.149332
EAH_00011460	4.57	0.72	0.426667	0.636667	1.19	0.91	1.81333	1.98925	0.448442	0.166233	0.384231	0.735391	0.608112	1.41931
EAH_00011470	0.1	0.06	0.05	0.08	0.125	0.07	0.0433333	0.0360555	0.02	0.01	0.01	0.0777817	0.0424264	0.0416333
EAH_00011480	4.57667	0.656667	2.00333	1.10333	1.01	1.225	0.956667	0.700024	0.0802081	0.830321	0.274651	0.480833	0.162635	0.365011
EAH_00011490	0.13	0.136667	0.333333	0.243333	0.425	0.305	0.196667	0.105357	0.061101	0.0702377	0.046188	0.00707107	0.148492	0.115902
EAH_00011500	0.0366667	0.00666667	0.0233333	0.193333	0.44	0.355	0.423333	0.0321455	0.011547	0.0208167	0.100167	0.0141421	0.120208	0.255016
EAH_00011510	10.5667	10.1	4.43	4.82	6.73	3.825	4.31	1.77004	1.21149	1.81865	0.880682	0.212132	0.0353553	1.25527
EAH_00011520	7.31667	3.03	1.25667	1.53	1.67	1.24	0.64	1.97358	0.517977	0.514036	0.204206	0.509117	0.381838	0.25632
EAH_00011530	9.31667	73.0333	488.7	1220.06	1054.88	532.45	528.2	7.67587	48.3137	285.174	463.408	35.723	186.054	123.71
EAH_00011540	527.483	295.407	1154.86	2473.19	2818.91	1941.55	2143.28	79.9988	71.2099	638.174	1076.77	901.83	3.74059	244.239
EAH_00011550	0.533333	0.3	0.26	0.346667	0.44	1.005	0.956667	0.299555	0.216564	0.122882	0.237136	0.339411	0.855599	0.888613
EAH_00011560	270.557	60.44	45.4133	53.3933	68.88	105.695	88.1267	63.0838	11.2331	4.07959	14.1919	37.0665	49.2641	42.1666
EAH_00011570	0.966667	0.54	0.48	1.5	1.675	1.885	2.41333	0.279702	0.132288	0.0458258	0.460326	0.346482	0.275772	0.318957
EAH_00011580	51.1533	41.1067	33.0967	28.6133	38.57	62.93	58.7233	4.60513	1.93717	2.83107	4.26691	9.02268	10.9602	11.5129
EAH_00011590	14.4233	39.2833	142.19	75.79	49.755	28.36	23.7833	4.90862	18.0894	60.4923	23.7941	30.7804	12.3461	4.99166
EAH_00011600	3.61	9.45	40.6233	19.08	16.94	14.595	19.4467	2.07217	3.90439	12.39	2.9567	9.89949	4.9851	9.81527
EAH_00011610	313.283	309.76	190.15	170.63	200.79	189.185	142.03	36.6023	26.3899	52.0732	33.5272	15.5988	55.7129	31.5223
EAH_00011620	0.0133333	0	0.0166667	0.02	0.105	0.115	0.36	0.011547	0	0.0057735	0.01	0.0494975	0.0494975	0.443959
EAH_00011630	28.8	18.9133	7.57333	8.64	11.89	7.775	6.29667	8.21142	4.25602	4.0111	1.19147	1.82434	0.855599	0.226789
EAH_00011640	78.8633	33.5767	41.1933	134.387	185.125	158.695	214.617	19.5102	7.11173	18.2694	72.974	85.666	5.19723	40.339
EAH_00011650	0.0866667	0.05	0.126667	0.46	1.08	1.29	1.44667	0.0568624	0.0458258	0.105987	0.10583	0.46669	0.410122	0.638931
EAH_00011660	1.72333	2.40667	2.1	4.04333	5.58	3.36	4.69333	0.168622	0.210079	0.168226	1.08648	1.31522	0.155563	1.26318
EAH_00011670	2.15333	1.40333	0.983333	4.36667	6.515	11.295	33.6533	0.536781	0.66463	0.323316	3.03141	2.10011	0.0212132	17.8975
EAH_00011680	96.5167	676.477	4151.18	8726.8	5398.72	2665.78	1903.39	71.3903	420.375	2434.51	3399.44	821.389	1428.08	834.943
EAH_00011690	0.77	0.746667	0.346667	0.536667	0.295	0.755	1.00333	0.148436	0.416173	0.122202	0.510979	0.318198	0.289914	0.106927
EAH_00011700	0.133333	0.326667	0.5	1.43667	3.19	2.4	4.70333	0.0750555	0.102144	0.308058	1.05311	1.55563	0.127279	2.75894
EAH_00011710	5.57	5.31667	8.27333	9.48667	11.335	8.165	8.31	1.33315	0.531539	2.16736	0.681934	1.20915	4.02344	1.27542
EAH_00011720	53.04	30.24	109.583	130.207	116.725	86.23	93.2467	10.1099	1.44634	46.3911	38.7314	20.7394	11.4834	11.9156
EAH_00011730	16.5667	14.3733	31.1967	20.2467	29.16	37.15	54.44	0.35019	3.05507	9.84216	3.11476	0.565685	2.65872	14.2577
EAH_00011740	27.3067	3.55333	3.64	4.36	3.88	5.59	5.12	5.50051	0.353883	2.24346	2.38067	2.64458	2.87085	1.80436
EAH_00011750	12.29	40.4967	135.033	106.973	79.04	28.48	22.2433	5.21486	18.4967	39.728	28.7254	50.2046	19.9687	9.39562
EAH_00011760	106.663	92.9633	57.59	56.1	58.155	46.355	35.05	23.1622	19.659	15.1698	7.99844	13.23	9.38331	8.93645
EAH_00011770	3.61333	15.8467	51.8233	27.0133	18.255	6.045	4.62667	1.81067	7.94746	22.3957	12.8081	14.7715	3.66988	2.24865
EAH_00011780	3.87667	3.30333	17.3167	79.75	129.835	121.705	188.177	0.566068	0.607399	14.3064	55.273	75.1867	29.253	77.6389
EAH_00011790	0.0666667	0.0166667	0.133333	0.613333	1.09	0.855	1.60667	0.0351188	0.0057735	0.110151	0.495614	0.608112	0.00707107	1.07379
EAH_00011800	1.97	0.89	2.58333	8.7	16.555	10.91	17.5567	0.1249	0.410731	1.0155	5.80734	9.28431	2.31931	8.58057
EAH_00011810	56.4567	50.89	22.2567	30.6667	35.97	21.73	18.9333	14.6588	10.506	8.90075	1.85382	0.183848	2.40416	1.25429
EAH_00011820	19.9333	17.44	18.94	47.59	44.825	22.065	22.1933	2.32302	0.06245	5.63332	16.049	1.01116	7.13471	3.47684
EAH_00011830	104.103	47.6233	36.6333	64.1367	95.27	86.495	86.69	18.1702	9.21182	4.92894	15.8288	29.3449	1.60513	6.19325
EAH_00011840	9.6	3.52667	3.05333	3.17667	3.985	7.57	7.1	1.89945	1.05406	0.321299	0.612726	0.346482	2.20617	2.59856
EAH_00011850	3.25	2.67	11.97	37.11	76.06	56.725	80.3467	0.95687	0.711266	7.2831	21.9106	39.0606	1.64756	22.5969
EAH_00011860	68.35	9.10333	7.36667	10.71	17.845	24.325	37.4567	13.2502	2.20092	1.58418	5.25455	9.3126	9.17117	9.56611
EAH_00011870	0.123333	0.133333	0.323333	0.993333	1.48	1.215	1.49	0.0251661	0.0450925	0.176163	0.306649	0.0989949	0.572756	0.484458
EAH_00011880	1.38	1.29	3.93	12.3733	10.13	6.335	5.69333	0.208806	0.787147	2.20842	4.33139	3.30926	2.93449	1.81122
EAH_00011890	7.61	9.95	42.32	117.083	119.6	61.455	77.65	0.564535	5.10259	23.6415	47.011	18.0029	12.7209	14.2009
EAH_00011900	3.22	28.23	258.43	1190.36	1475.22	815.095	908.743	2.53427	25.2101	213.42	673.349	499.635	189.356	105.731
EAH_00011910	0.163333	0.426667	0.91	2.44	4.59	2.495	3.63	0.0750555	0.161658	0.166433	1.22233	1.86676	0.33234	1.4307
EAH_00011920	0.0266667	0.08	0.186667	0.3	0.665	0.4	0.76	0.0057735	0.0264575	0.126623	0.072111	0.0353553	0.0565685	0.356791
EAH_00011930	1.25	2.03667	18.8833	103.593	174.99	111.39	155.867	0.219317	1.63439	15.7422	64.3182	93.2391	9.60251	29.4389
EAH_00011940	213.46	172.83	105.357	105.287	130.145	138.155	115.94	28.5067	15.5912	32.8689	13.1685	11.2642	36.7483	20.6712
EAH_00011950	408.513	315.09	193.453	188.04	220.725	264.055	199.75	65.9236	45.7804	68.0288	34.6548	1.19501	18.0242	78.4459
EAH_00011960	132.34	29.0067	35.9567	92.3833	124.94	108.355	94.18	22.4817	2.06159	10.6292	38.8429	49.2429	12.0279	7.27989
EAH_00011970	86.44	32.2	23.2567	42.32	73.88	95.22	114.57	14.0374	10.2777	3.16089	18.2388	35.7513	12.9825	14.5839
EAH_00011980	1.75	1.23667	1.34667	2.26333	3.865	5.295	5.05667	0.363868	0.302379	0.210792	0.571781	1.46371	0.0919239	1.00082
EAH_00011990	58.53	46.8467	30.84	37.41	55.6	60.16	61.3233	6.42183	2.44811	7.91095	3.69903	13.3219	4.46891	3.12721
EAH_00012000	4.19667	2.27333	1.55	3.23333	5.27	6.655	7.38	0.365011	0.557704	0.751066	1.68049	2.99813	0.827315	1.54544
EAH_00012010	19.61	9.83333	13.4533	10.32	15.36	23.94	32.5933	2.84199	0.845833	3.24062	1.59941	4.04465	7.58018	6.88164
EAH_00012020	469.803	451.617	510.45	385.863	437.67	378.595	315.277	29.4661	21.46	28.7265	78.2827	104.751	142.574	75.2024
EAH_00012030	17.2533	6.67333	5.51	8.96	15.11	18.025	21.3967	1.50324	1.1566	0.862612	2.42891	4.41235	2.66579	1.12509
EAH_00012040	6.96	15.3633	128.887	548.217	663.92	466.29	705.953	2.58733	9.73935	98.601	291.826	236.046	9.20653	235.021
EAH_00012050	41.1733	7.58667	5.7	9.02	10.17	14.575	11.37	18.3834	1.24949	0.56205	3.58565	4.93561	7.98324	6.14859
EAH_00012060	68.8267	53.41	39.6	57.1933	61.35	58.645	53.2167	6.25324	2.44	1.99188	11.1963	12.9825	0.13435	7.3468
EAH_00012070	0.03	0.0266667	0.04	0.14	0.375	0.325	0.65	0.01	0.0251661	0.0173205	0.0519615	0.162635	0.0494975	0.216333
EAH_00012080	0.0133333	0.0166667	0.0533333	0.213333	0.455	0.995	1.3	0.0152753	0.011547	0.0305505	0.12741	0.0636396	0.233345	0.622174
EAH_00012090	0.733333	0.68	1.07	1.87	3.04	4.305	8.01	0.235443	0.043589	0.0818535	0.896158	0.763675	0.558614	2.72551
EAH_00012100	24.1967	14.4933	22.0867	36.1433	34.23	32.555	28.1667	6.97397	1.80904	4.14355	10.2907	1.21622	1.60513	10.4388
EAH_00012110	92.81	23.42	16.88	22.4033	25.925	35.905	26.7633	23.8227	6.03219	2.09674	5.92501	10.345	16.0584	11.9732
EAH_00012120	24.1733	20.89	11.29	14.6133	16.41	11.535	11.9333	3.18034	4.12466	3.8908	3.09752	0.268701	3.20319	5.82101
EAH_00012130	12.2167	7.46333	4.20667	6.03667	6.775	3.425	4.31667	2.80732	0.962306	1.60204	1.19274	4.08001	1.36472	1.99003
EAH_00012140	78.6733	44.7667	30.7133	55.5933	58.87	32.235	30.0167	18.1954	8.33742	6.0328	10.2906	4.59619	4.61741	9.3214
EAH_00012150	28.39	20.63	9.3	10.77	14.16	10.99	10.26	6.86686	3.39363	4.19475	1.80144	1.45664	1.11723	1.8513
EAH_00012160	0.413333	0.213333	0.196667	0.46	0.485	0.26	0.373333	0.0723418	0.0635085	0.0680686	0.127671	0.00707107	0.0848528	0.119304
EAH_00012170	0.0933333	0.0866667	0.11	0.103333	0.095	0.105	0.256667	0.0472582	0.0305505	0.0264575	0.051316	0.0494975	0.0777817	0.130128
EAH_00012180	68.3567	10.0567	8.13	11.5367	17.385	23.91	19.22	20.7714	2.56067	0.835165	4.90086	13.6967	17.4655	15.3626
EAH_00012190	129.053	24.44	21.7933	26.9767	26.5	71.02	60.5133	17.9162	6.9097	3.53625	3.08662	5.51543	21.0718	26.1422
EAH_00012200	4.41333	2.69333	1.8	2.17	3.2	4.615	4.51667	1.16423	0.810021	0.938723	0.510979	0.0707107	2.14253	2.12754
EAH_00012210	4.97	2.71667	1.59333	1.73	1.94	2.535	2.1	1.00135	0.480139	0.47543	0.225167	0.0424264	0.445477	0.938723
EAH_00012220	2.49	0.276667	0.28	0.45	0.525	0.95	0.753333	0.245561	0.109697	0.141774	0.240624	0.304056	0.339411	0.135769
EAH_00012230	0.626667	0.07	0.17	0.413333	0.835	1.055	2.07	0.188237	0.0173205	0.147309	0.180093	0.219203	0.318198	0.852467
EAH_00012240	8.61667	42.32	177.09	155.613	120.76	43.82	34.8067	5.87364	22.3219	66.443	36.4165	70.4985	31.9047	16.0951
EAH_00012250	144.507	132.063	167.86	137.12	160.215	196.06	248.507	9.06521	8.66944	19.4581	17.6937	3.17491	0.424264	33.8166
EAH_00012260	702.713	124.593	119.133	157.15	174.99	262.47	190.183	70.2627	21.9101	11.2604	39.2339	71.9269	120.038	81.9144
EAH_00012270	5.91	5.51333	8.87333	8.67	9.985	10.14	8.54333	1.72502	0.48645	1.77088	1.75428	1.36472	1.08894	3.37038
EAH_00012280	35.94	19.3133	49.9033	55.8267	71.585	50.56	62.4067	3.25157	5.4631	14.6146	10.065	18.3494	2.68701	15.1208
EAH_00012290	26.3467	4.58667	4.39333	5.45333	8.42	12.58	10.4667	5.36153	1.47927	0.598693	1.3832	3.29512	5.95384	5.11422
EAH_00012300	48.7733	45.7967	43.5067	37.5467	44.945	69.705	63.5567	1.14509	4.27521	4.93762	9.66672	9.87828	11.1228	13.99
EAH_00012310	20.6133	6.54667	15.3267	20.9	19.91	16.48	13.2867	3.03009	0.924139	7.64056	1.63037	5.16188	3.02642	2.72206
EAH_00012320	14.2033	22.9767	102.133	93.9867	66.86	29.445	21.7267	1.57912	9.72716	41.2721	27.9402	32.8239	11.0238	5.22461
EAH_00012330	57.28	137.8	441.867	340.6	304.085	194.545	186.973	5.62278	35.4489	152.346	53.1933	92.1997	76.6009	21.9855
EAH_00012340	1.69333	2.69667	8.13333	14.9867	13.41	9.495	9.14667	0.620108	0.851019	4.1984	2.41276	1.41421	1.11016	2.18203
EAH_00012350	20.0367	13.4733	13.97	22.0833	26.97	28.45	26.0833	3.2991	0.49034	4.29926	4.87476	1.95161	1.03238	3.46855
EAH_00012360	2.57	4.47	16.7567	86.0767	185.44	233.8	510.053	0.363731	1.41099	15.1708	61.1348	96.9868	59.9909	227.982
EAH_00012370	81.1567	65.2733	45.93	45.21	52.575	46.16	42.4767	3.6103	3.61201	10.2013	7.51513	10.1753	7.17006	9.28225
EAH_00012380	4.24333	18.2367	204.053	1119.92	2055.9	1689.98	2336.4	0.717379	15.8215	175.408	731.074	1048.94	228.219	88.0294
EAH_00012390	0.37	0.183333	0.26	0.44	0.75	0.76	0.703333	0.101489	0.046188	0.03	0.14	0.212132	0.226274	0.135769
EAH_00012400	63.2367	7.33667	6.40667	10.2533	17.12	35.21	34.36	14.8135	3.0021	1.96571	5.07094	12.6714	26.5589	8.73247
EAH_00012410	12.5367	17.6433	98.0833	255.167	302.93	200.125	244.727	4.06763	9.92158	53.9362	93.1647	98.797	2.01525	80.8533
EAH_00012420	2.26	0.616667	0.913333	2.26333	2.355	1.325	1.72667	0.32	0.143643	0.185023	0.673375	0.106066	0.558614	0.680392
EAH_00012430	0.933333	0.2	0.25	0.76	0.865	0.445	0.49	0.295353	0.101489	0.130767	0.227156	0.289914	0.205061	0.355387
EAH_00012440	9.3	5.20667	2.43667	2.76	3.645	2.455	3.05	3.29369	2.41608	1.14945	0.507445	0.33234	1.18087	1.68591
EAH_00012450	3.08	2.14667	0.736667	1.19	1.485	0.965	1.42	0.661891	0.716194	0.325013	0.108167	0.473762	0.120208	0.687895
EAH_00012460	1.27667	0.7	0.406667	0.85	1.395	0.67	1.39667	0.486758	0.265141	0.0550757	0.291033	0.643467	0.0282843	1.23379
EAH_00012470	0.0833333	0.08	0.05	0.103333	0.115	0.065	0.18	0.0321455	0.03	0.02	0.0404145	0.0494975	0.0494975	0.0793725
EAH_00012480	3.53	0.743333	2.32667	6.69333	8.305	3.815	6.38667	0.471275	0.0802081	0.452364	2.27324	0.657609	0.33234	2.33633
EAH_00012490	1.63	0.25	0.956667	3.66667	4.5	2.88	3.36667	0.284781	0.07	0.237136	1.51054	0.721249	0.777817	1.20972
EAH_00012500	6.42667	1.18333	1.18	1.93667	2.485	3.72	4.29333	1.48625	0.273008	0.147309	0.597188	0.940452	1.83848	1.93758
EAH_00012510	14.9633	17.6633	9.31	10.2567	13.775	22.54	17.6833	1.28904	2.91298	1.49077	2.07442	4.91439	7.84889	1.79079
EAH_00012520	1.08667	1.40667	0.523333	0.69	1.185	1.545	1.87333	0.141539	0.0208167	0.0057735	0.03	0.120208	0.233345	0.357258
EAH_00012530	16.5733	2.34333	1.66	2.00667	2.715	3.14	2.87667	1.48244	0.436157	0.07	0.676782	1.18087	0.79196	1.05671
EAH_00012540	7.36667	6.02	4.17667	3.98667	6.16	5.42	4.26667	2.13533	1.19147	1.45717	0.815005	2.16375	1.23037	1.19224
EAH_00012550	0.0133333	0.00666667	0.0233333	0.226667	0.58	0.375	0.573333	0.0057735	0.011547	0.0152753	0.0702377	0.0565685	0.0919239	0.0208167
EAH_00012560	1.72	8.99	40.5367	70.32	46.94	18.645	12.0833	0.314325	3.30041	20.9437	20.2713	12.6714	11.9572	4.70645
EAH_00012570	33.9133	9.15333	6.27333	13.7867	23.525	33.325	73.7667	5.10784	2.67958	0.558689	5.72888	11.2925	9.90657	25.9577
EAH_00012580	6.12333	3.19667	1.40333	2.68667	3.69	2.69	3.36	1.83849	0.486758	0.399291	0.614356	0.622254	0.339411	1.60072
EAH_00012590	5.33333	1.75333	1.44333	1.70667	2.265	2.785	2.37333	1.38399	0.41501	0.359073	0.295353	0.0777817	0.700036	1.13249
EAH_00012600	20.79	7.54333	2.97333	3.33333	4.615	3.685	3.4	6.14976	3.02697	1.38659	0.813962	2.25567	1.85969	1.48637
EAH_00012610	4.04333	1.52667	1.02333	1.62667	2.73	3.08	4.22	1.0289	0.477214	0.156312	0.330051	0.777817	1.01823	1.57617
EAH_00012620	80.33	15.09	7.75667	10.03	13.93	15.53	8.09333	16.0725	3.80988	1.9596	4.61639	11.5541	12.6431	4.82187
EAH_00012630	2.90333	1.47333	1.24	1.40667	1.905	2.895	5.25667	0.72404	0.513842	0.282135	0.600111	0.219203	1.15258	1.48937
EAH_00012640	56.2733	62.5267	26.5633	24.67	21.99	33.745	39.49	3.01173	3.67011	13.4425	8.9145	5.33159	5.80535	14.9863
EAH_00012650	164.73	28.7033	23.6733	26.3733	40.385	74.395	65.0033	31.1259	9.55817	6.82948	6.94265	24.9679	44.8518	36.2506
EAH_00012660	102.79	109.43	104.553	75.8667	76.695	66.06	50.4133	22.7235	13.9691	22.1831	26.2764	15.224	9.57423	21.5686
EAH_00012670	11.0367	12.51	6.59	6.39333	7.97	4.805	3.94	2.89925	1.34525	2.87423	1.51375	0.424264	0.827315	1.10923
EAH_00012680	21.7733	59.5133	280.96	171.29	117.87	46.32	33.9833	6.14254	27.9297	115.512	53.3575	96.3079	34.8179	14.1422
EAH_00012690	14.2667	5.33667	15.02	12.0367	9.515	6.27	5.61333	5.47737	0.975773	5.22124	4.00877	2.41123	0.919239	0.911939
EAH_00012700	12.7067	2.63333	6.94	22.41	38.485	30.035	55.6433	5.10502	0.984395	4.32979	15.3375	22.5072	6.07405	28.5951
EAH_00012710	0.13	0.07	0.16	0.27	0.42	0.195	0.586667	0.02	0.02	0.0964365	0.087178	0.127279	0.0777817	0.474798
EAH_00012720	11.16	2.74	4.26	5.33333	4.79	4.4	5.33667	2.02171	0.233024	1.20628	2.16079	0.608112	1.03238	1.81583
EAH_00012730	49.14	13.2033	22.1833	18.6967	30.125	40.51	58.38	10.1462	4.80816	6.01673	4.14779	13.2724	12.6006	14.4578
EAH_00012740	7.93667	2.3	1.6	2.44333	1.825	5.725	5.08667	0.609289	0.321403	0.295127	0.988956	0.799031	0.756604	1.6383
EAH_00012750	163.02	122.103	75.8933	83.65	107.095	166.48	150.567	17.5599	24.5989	24.5671	9.89182	7.31856	20.6051	39.2209
EAH_00012760	3.01	1.59667	0.856667	1.29667	1.49	1.93	1.84667	0.671044	0.300888	0.115902	0.334714	0.565685	0.876812	0.524436
EAH_00012770	17.6133	19.4233	13.66	11.8167	13.765	8.715	7.48667	3.71355	2.32777	4.37309	2.9945	2.49609	1.06773	2.45875
EAH_00012780	14.4633	54.7267	237.883	212.807	209.88	97.17	90.9733	6.18293	29.7916	99.879	23.8348	1.35765	16.4332	21.5285
EAH_00012790	1.38333	2.03	3.37	5.86667	11.73	9.89	12.6733	0.816721	0.97	0.828191	2.73189	4.20021	2.85671	2.57622
EAH_00012800	256.577	81.5233	37.49	41.1867	52.66	56.925	39.14	68.9017	17.945	17.1436	10.5115	20.492	19.1838	23.0251
EAH_00012810	1.15	0.306667	0.303333	0.703333	1.23	0.925	1.29667	0.324705	0.141067	0.0723418	0.556088	0.487904	0.0141421	1.34894
EAH_00012820	0.123333	0.143333	0.183333	0.35	0.35	0.485	0.75	0.0702377	0.0907377	0.110604	0.130767	0.0282843	0.0636396	0.281603
EAH_00012830	0.0966667	0.106667	0.23	0.663333	0.755	1.065	0.686667	0.061101	0.0568624	0.156205	0.428525	0.0494975	0.148492	0.458839
EAH_00012840	1.28	0.446667	0.3	0.643333	1.02	2.3	1.92	0.93	0.279344	0.132288	0.171561	0.367696	1.24451	0.612454
EAH_00012850	0.58	0.45	0.32	1.04	2.225	5.77	21.59	0.06	0.0360555	0.0964365	0.78	0.13435	0.452548	9.49602
EAH_00012860	1.26	1.77333	5.18667	30.6133	82.505	91.005	228.857	0.23388	0.544273	3.65932	21.2287	37.5544	16.8786	86.3337
EAH_00012870	8.24333	2.61	1.53	2.51333	3.96	3.44	3.09	2.55737	0.865043	0.281603	0.548574	2.02233	1.30108	0.48775
EAH_00012880	51.43	112.127	465.19	460.713	355.34	206.295	177.007	4.12466	43.677	211.608	116.981	162.705	102.608	45.2766
EAH_00012890	6.87333	14.87	48.0167	42.2867	32.575	24.385	21.12	1.26808	4.74402	18.952	5.73502	16.7796	12.4663	9.49678
EAH_00012900	0.416667	0.353333	0.223333	0.353333	0.335	0.505	0.936667	0.277909	0.170978	0.124231	0.161658	0.106066	0.544472	0.609945
EAH_00012910	24.16	9.28667	20.7967	40.04	58.655	52.33	81.49	3.72654	2.25003	10.6319	19.6835	19.3394	6.60438	17.8
EAH_00012920	23.39	19.28	41.4933	90.3667	103.64	66.25	75.5867	11.2062	1.83524	16.7035	31.9247	23.7871	0.692965	4.41511
EAH_00012930	4.29	3.21	8.91667	18.1933	15.925	13.385	12.7267	1.05646	0.710422	4.93089	6.60413	0.445477	1.20915	2.07235
EAH_00012940	42.0067	82.57	383.187	295.153	272.91	178.31	221.44	6.40004	39.2093	164.955	23.329	32.8239	41.7052	48.6383
EAH_00012950	11.09	8.54333	4.41667	4.73	5.38	5.375	5.42333	1.38145	0.974389	1.53578	0.459021	0.240416	1.64756	1.07034
EAH_00012960	0.1	0.196667	0.08	0.126667	0.085	0.075	0.0966667	0.0057735	0.0057735	0.0057735	0.0793725	0.0565685	0.0141421	0.0665833
EAH_00012970	0.0133333	0.02	0.06	0.06	0.06	0.02	0.09	0.011547	0.0173205	0.052915	0.06	0.0424264	0.0282843	0.0781025
EAH_00012980	0.986667	0.79	0.703333	0.74	0.575	0.375	0.283333	0.172434	0.200749	0.100167	0.109697	0.183848	0.0848528	0.62043
EAH_00012990	0.21	0.0766667	0.0933333	0.333333	0.535	0.235	0.73	0.0556776	0.0776745	0.0950438	0.144222	0.0424264	0.268701	0.28006
EAH_00013000	0.206667	0.28	0.803333	0.44	0.63	0.28	0.516667	0.0585947	0.108167	0.380832	0.180278	0.0989949	0.141421	0.102632
EAH_00013010	7.79667	37.9367	144.857	103.2	73.93	13.25	9.83333	5.26984	20.5794	50.833	29.5632	55.0553	10.0409	4.53454
EAH_00013020	56.6	39.8867	25.2467	29.5233	37.485	21.435	21.3933	14.3474	10.9043	6.30499	3.60642	1.52028	1.47785	2.35094
EAH_00013030	70.7933	60.2967	28.2567	26.5367	31.125	16.655	14.2367	13.781	11.5231	7.16624	2.53173	0.0777817	2.67993	4.69475
EAH_00013040	3.13	0.643333	0.703333	0.966667	1.075	0.985	1.38	0.13	0.102632	0.407226	0.268576	0.275772	0.0777817	1.21342
EAH_00013050	8.01333	34.59	168.703	151.297	121.685	51.155	39.0833	6.47337	17.0868	72.5367	27.8152	25.7033	28.461	14.0403
EAH_00013060	111.177	56.5667	20.8167	23.9967	28.63	26.56	19.77	22.2882	12.1516	10.6059	1.99585	8.73984	6.56195	10.0269
EAH_00013070	118.107	57.1633	27.0633	27.3267	34.25	39.06	26.9733	19.8477	14.7451	11.6797	0.350761	7.60847	4.25678	5.00979
EAH_00013080	1.78	0.49	0.736667	3.88	5.985	2.915	4.36667	0.461844	0.087178	0.294845	2.57891	2.82136	0.403051	3.435
EAH_00013090	11.1033	3.39333	2.22667	7.55667	7.68	3.245	3.67	4.12546	0.681934	0.0602771	3.32296	2.10718	0.657609	1.97456
EAH_00013100	186.17	143.347	58.7833	64.43	81.02	53.915	37.3733	39.3513	26.2392	28.9842	6.76801	6.32153	1.56271	3.74643
EAH_00013110	2.07667	1.43333	10.3167	49.89	67.93	34.96	32.3367	0.268576	0.857341	7.14256	27.0342	27.2802	0.212132	9.44424
EAH_00013120	3.3	1.39	4.08	7.49	5.62	5.135	5.96333	0.644438	0.935307	2.85116	2.533	0.0141421	1.43543	0.518684
EAH_00013130	3.22667	23.27	90.53	134.647	111.5	34.215	31.9	1.75169	13.6687	34.1951	28.1498	31.4945	15.0967	14.6336
EAH_00013140	250.243	55.6467	39.14	50.6033	66.37	149.24	130.453	42.885	18.1845	8.77974	7.22713	21.9062	73.1007	60.1631
EAH_00013150	3.14333	2.88667	1.73333	1.89667	2.85	4.725	4.07667	1.80201	0.980935	0.538733	0.805067	1.72534	2.97692	3.0679
EAH_00013160	0.26	0.143333	0.0966667	0.133333	0.535	0.885	1.06333	0.07	0.0152753	0.0550757	0.0251661	0.148492	0.643467	0.174738
EAH_00013170	79.2367	37.1533	91.2967	322.373	372.57	229.58	190.363	15.2382	1.03992	52.6774	175.223	120.406	36.7837	39.7969
EAH_00013180	7.98333	5.23333	16.9133	66.14	58.775	30.04	26.6833	2.15621	0.715285	10.6933	33.9073	14.3613	7.8206	5.18222
EAH_00013190	65.2233	37.7467	85.1167	112.667	120.815	74.115	77.07	8.04736	3.91398	32.5084	27.1683	0.784889	17.0483	2.47683
EAH_00013200	28.7333	7.88	10.3	13.83	16.365	14.84	15.3733	7.36041	0.971545	1.61332	2.05905	2.69408	0.509117	1.79344
EAH_00013210	15.73	6.17333	7.59333	14.1567	14.85	12.785	11.2233	2.90014	0.420991	1.8166	4.53045	1.28693	1.25158	0.8807
EAH_00013220	39.1567	10.8933	7.03	9.34333	14.22	21.34	20.4933	11.5166	4.12607	1.16568	3.81771	10.1258	11.1016	13.995
EAH_00013230	671.52	915.63	3010.13	5962.49	6091.76	4597.61	5155.86	37.2544	171.529	1402.31	2639.54	1068.42	156.207	1439.06
EAH_00013240	16.8467	4.62333	2.93333	4.59	6.485	4.905	5.03667	4.03867	0.839186	0.518298	0.924175	2.25567	1.42128	1.04165
EAH_00013250	0.803333	0.32	0.166667	0.25	0.485	0.31	0.363333	0.320832	0.122882	0.0723418	0.192873	0.346482	0.0424264	0.181751
EAH_00013260	25.02	4.23667	2.32333	2.70333	3.715	3.465	2.12333	6.54963	1.80705	0.337095	0.673003	1.393	1.18087	0.823731
EAH_00013270	0.223333	0.166667	0.27	0.846667	0.905	0.515	0.46	0.051316	0.0503322	0.0818535	0.469716	0.0494975	0.304056	0.31749
EAH_00013280	0.396667	0.176667	0.47	0.836667	1.245	1.26	1.67667	0.023094	0.0378594	0.113578	0.568888	0.346482	0.268701	0.761665
EAH_00013290	6.27	1.75667	3.2	5.05333	12.035	8.045	13.28	1.81667	0.202073	1.0024	2.96873	7.7711	1.20915	7.5469
EAH_00013300	35.8067	10.33	15.3867	19.2967	39.32	33.82	53.7367	7.98239	0.648999	3.56523	6.66446	23.278	12.3037	29.5719
EAH_00013310	3.65	2.89333	2.62	2.54333	3.795	2.705	3.23667	0.240624	0.357957	0.226495	0.450814	0.954594	0.120208	0.85804
EAH_00013320	27.1467	20.3933	12.25	13.1	18.455	12.89	18.2367	3.6779	1.02793	3.05727	0.884251	5.96091	1.21622	8.76117
EAH_00013330	2.51333	17.4167	77.01	178.957	178.555	65.25	77.71	1.545	11.0995	34.7259	63.2366	24.8548	12.9259	34.2516
EAH_00013340	24.4333	8.08667	9.53333	7.52333	7.365	11.79	9.81	4.63108	0.419563	1.07969	1.24066	1.26572	3.01227	5.07003
EAH_00013350	28.37	108.24	487.077	254.43	176.57	96.085	87	22.3797	61.7486	191.11	71.9868	77.8242	25.4629	24.5623
EAH_00013360	0.263333	0.313333	0.663333	2.24	7.79	25.595	37.9133	0.0057735	0.0723418	0.337095	0.995791	3.0547	9.72272	4.46397
EAH_00013370	0.00666667	0.0433333	0.1	0.18	0.265	0.245	0.253333	0.0057735	0.023094	0.069282	0.0264575	0.0494975	0.162635	0.0665833
EAH_00013380	0.966667	1.78333	1.93	2.25333	3.58	4.105	3.24667	0.100167	0.776681	0.522015	0.491664	0.452548	1.1243	1.8791
EAH_00013390	19.9633	4.30333	5.69	6.90333	4.665	10.06	11.1133	6.81085	1.94403	3.65487	3.42158	0.487904	1.37179	1.88006
EAH_00013400	0.906667	0.656667	0.69	1.07	1.99	3.98	8.48	0.160728	0.119304	0.226053	0.390512	0.537401	1.13137	3.24196
EAH_00013410	404.31	308.523	296.163	243.82	271.675	347.91	296.863	57.8617	13.6974	30.4412	41.4626	32.534	34.2098	57.7325
EAH_00013420	18.9567	8.87	10.5933	18.58	23.115	21.335	33.9467	3.34881	1.22197	2.59032	4.58097	3.45775	1.52028	10.957
EAH_00013430	1.36333	1.12667	0.923333	0.7	0.7	0.805	0.66	0.106927	0.109697	0.119304	0.180831	0.113137	0.26163	0.242693
EAH_00013440	1.86	0.603333	0.32	0.493333	0.625	0.895	0.403333	0.260832	0.121244	0.355528	0.339755	0.890955	0.311127	0.481248
EAH_00013450	0.986667	0.856667	2.16	3.32667	2.425	0.7	0.83	0.44658	0.106927	0.670149	1.10024	0.0777817	0.622254	0.283549
EAH_00013460	0.27	0.296667	0.453333	0.573333	0.645	0.475	0.56	0.0655744	0.181475	0.0680686	0.0351188	0.0353553	0.120208	0.135277
EAH_00013470	2.46333	1.47333	5.60667	9.04	9.925	3.935	5.31667	0.372872	0.560476	2.54547	2.85778	2.60922	0.233345	3.4773
EAH_00013480	74.3867	37.03	117.803	173.757	267.07	167.695	321.87	2.48508	13.9618	33.5574	59.2037	118.624	28.0085	155.005
EAH_00013490	16.3233	75.8167	403.423	638.837	630.54	399.465	589.137	11.1431	37.2678	181.423	176.175	62.4941	86.9529	164.609
EAH_00013500	100.273	51.91	20.6267	22.9267	29.695	28.245	29.48	16.3927	6.66036	9.82784	2.73864	5.2538	5.97505	6.40841
EAH_00013510	24.0167	24.84	9.26	11.1267	11.47	6.42	4.60333	6.10587	1.87662	4.12233	2.645	0.86267	0.763675	0.571431
EAH_00013520	2.57333	0.57	1.19333	1.27667	1.32	1.025	1.25	0.340049	0.10583	0.576223	0.28006	0	0.0494975	0.0458258
EAH_00013530	19.0267	9.70333	5.06667	9.51333	18.61	17.88	24.92	4.57791	2.06786	1.62802	3.88436	9.63079	2.48902	5.6276
EAH_00013540	3.29333	17.5467	85.3467	146.003	140.105	99.33	112.03	1.04735	11.9122	38.3741	48.6098	9.08632	3.83252	33.4982
EAH_00013550	140.37	154.217	115.873	82.9467	90.87	64.75	45.05	22.795	3.47293	28.5994	28.0205	13.534	8.86712	14.6056
EAH_00013560	6.37333	0.89	0.833333	1.11667	1.27	1.375	1.24333	1.05044	0.06245	0.20108	0.360879	0.551543	0.572756	0.210792
EAH_00013570	0.65	0.586667	0.546667	0.693333	0.855	0.4	0.67	0.205183	0.218251	0.0503322	0.290057	0.473762	0.212132	0.121655
EAH_00013580	0.726667	0.576667	0.83	1.68333	1.775	0.87	1.12333	0.295127	0.0916515	0.32	1.13001	1.10309	0.0212132	0.831645
EAH_00013590	6.72333	2.30333	2.16333	2.87333	3.82	7.25	8.37667	0.453689	0.896735	0.398288	1.52713	0.650538	3.35169	0.274651
EAH_00013600	28.1867	8.19667	5.83333	6.36667	7.2	12.725	9.84667	3.695	0.690604	1.33245	1.81059	1.49907	2.7365	3.76816
EAH_00013610	0.08	0.26	0.216667	0.686667	1.425	1.645	2.15333	0.0264575	0.174356	0.314696	0.407717	0.33234	0.148492	0.500833
EAH_00013620	0.06	0.0433333	0.57	2.07	3.235	2.32	2.38333	0.0264575	0.0305505	0.329697	1.33742	1.20915	0.410122	0.764875
EAH_00013630	12.93	1.64667	2.2	3.40333	5.81	8.94	18.0967	0.548361	0.219393	0.690724	2.12745	3.1537	1.55563	4.6261
EAH_00013640	1.07667	0.283333	0.636667	1.77333	2.115	5.495	16.9867	0.249867	0.090185	0.688864	1.64476	0.162635	0.72832	8.40376
EAH_00013650	3.46333	3.23	7.87333	31.0233	62.47	64.84	93.0733	0.251064	0.75743	5.13794	20.565	31.9471	4.79418	19.0444
EAH_00013660	0.6	0.16	0.123333	0.106667	0.23	0.19	0.15	0.150997	0.0173205	0.011547	0.0503322	0.0141421	0.0424264	0.0519615
EAH_00013670	7.17	1.77333	1.13333	1.27333	1.455	1.675	0.99	0.837636	0.495681	0.610246	0.123423	0.33234	0.403051	0.381576
EAH_00013680	24.32	30.6333	26.8867	21.76	22.08	42.42	40.94	0.486621	1.63638	5.91142	7.81775	6.68923	9.40452	7.73822
EAH_00013690	1.66333	1.84333	1.18	1.41	1.455	4.505	11.7733	0.266521	0.545191	0.0781025	0.528299	0.275772	1.78898	7.10324
EAH_00013700	0.17	0.266667	0.29	0.683333	0.77	0.745	0.626667	0.0818535	0.151767	0.0458258	0.0680686	0.240416	0.00707107	0.185831
EAH_00013710	853.123	695.573	493.7	407.243	467.405	736.785	663.17	73.6947	34.5757	139.238	97.5053	14.531	122.747	126.54
EAH_00013720	2.87667	2.38	1.61667	1.26	1.09	2.12	1.40333	1.70694	0.797747	0.480867	0.345977	0.0424264	0.876812	0.302379
EAH_00013730	1.25	1.76667	1.22667	0.59	0.905	1.03	0.553333	0.420634	0.280951	0.21166	0.134288	0.155563	0.487904	0.252389
EAH_00013740	0.433333	0.706667	1.26667	1.06	0.75	0.29	0.32	0.606658	0.10504	0.106927	0.182483	0.33234	0.374767	0.531131
EAH_00013750	1.37333	0.186667	0.166667	0.28	0.33	0.215	0.473333	0.287112	0.070946	0.0057735	0.144222	0.212132	0.0777817	0.0723418
EAH_00013760	8.23667	2.35333	1.23667	2.12667	3.375	3.355	5.31333	1.25596	0.415251	0.191398	0.875804	1.53442	0.346482	1.25831
EAH_00013770	0.183333	0.783333	1.02667	3.52	8.8	6.385	6.97	0.0493288	0.385011	0.479305	2.25546	6.16597	1.01116	1.9314
EAH_00013780	0.893333	0.323333	0.283333	0.373333	0.63	1.04	0.853333	0.396274	0.162583	0.0776745	0.160104	0.494975	0.523259	0.424539
EAH_00013790	0.0266667	0.00333333	0.0266667	0.0466667	0.09	0.225	0.48	0.0208167	0.0057735	0.046188	0.0503322	0	0.13435	0.252389
EAH_00013800	0.603333	0.813333	0.493333	0.433333	0.75	0.85	1.19667	0.0945163	0.0960902	0.0602771	0.0602771	0.155563	0.268701	0.254034
EAH_00013810	663.17	560.653	473.547	486.69	589.685	808.22	777.84	37.7421	25.9478	93.4279	34.1977	91.3228	114.891	7.70389
EAH_00013820	15.6767	24.3033	19.6567	20.8433	39.455	63.655	105.51	2.21207	6.98544	8.09131	4.15733	10.9389	16.7372	42.5297
EAH_00013830	0.18	0.153333	0.146667	0.15	0.27	0.12	0.166667	0.01	0.023094	0.0208167	0.043589	0	0.0282843	0.0723418
EAH_00013840	1.18333	1.01	0.356667	0.37	0.425	0.21	0.246667	0.191398	0.043589	0.118462	0.09	0.0353553	0.0707107	0.0152753
EAH_00013850	24.7233	2.05	2.15667	3.07	3.31	3.555	2.53	5.42278	0.17	0.555368	1.20578	1.52735	1.78898	0.363731
EAH_00013860	192.907	50.6	91.43	337.16	498.145	323.91	414.827	39.0512	6.01528	39.006	174.52	295.054	83.0709	63.2952
EAH_00013870	67.63	21.4067	38.6167	132.033	181.365	176.2	194.223	17.3302	3.82206	19.0501	69.4713	72.1037	47.1216	79.2198
EAH_00013880	57.09	7.04667	8.58667	9.46	9.07	13.02	9.96333	8.77701	1.87538	0.949965	2.28499	2.80014	3.77595	2.28675
EAH_00013890	2.42667	1.47	1.06667	1	1.36	0.96	1.14	0.22301	0.238118	0.148436	0.121244	0.721249	0.155563	0.06245
EAH_00013900	3.18333	1.76333	1.04667	0.903333	0.895	0.635	0.54	0.0208167	0.0305505	0.200333	0.0550757	0.190919	0.13435	0.13
EAH_00013910	31.8367	4.84667	5.22	5.62333	9.055	18.59	23.7933	7.77541	1.58822	0.990606	2.25287	5.93263	13.9724	7.78851
EAH_00013920	9.23333	40.58	171.663	59.7233	36.075	23.14	19.2867	6.04385	17.4689	67.4192	25.9237	29.9035	18.0454	11.5049
EAH_00013930	231.16	191.65	133.17	106.947	126.085	225.37	203.337	41.8215	30.5383	52.2627	33.0341	15.1392	35.3695	42.3643
EAH_00013940	8.11667	38.1267	165.373	115.157	85.845	38.09	31.88	3.32575	11.6885	75.7559	27.5779	47.1004	23.6315	17.9805
EAH_00013950	2.78333	0.67	0.506667	0.856667	1.03	1.61	2.42333	0.750822	0.112694	0.0568624	0.382797	0.0424264	0.254558	0.249065
EAH_00013960	87.8233	438.827	2361	1526.03	1046.55	494.185	353.8	57.3696	191.7	1029.42	458.317	753.783	353.702	140.778
EAH_00013970	35.68	202.71	1125.72	730.227	486.31	225.42	141.917	24.3747	100.28	512.536	201.601	348.745	185.616	76.8479
EAH_00013980	7.96667	3.88333	3.86667	9.09667	11.185	11.48	10.1067	1.55841	1.0061	0.112398	2.4964	0.869741	2.19203	1.01066
EAH_00013990	101.403	89.8567	83.3367	105.757	155.86	181.405	204.387	2.54563	4.90136	2.95989	22.3761	34.323	5.19723	9.3697
EAH_00014000	1.94333	2.95	11.1167	19.4967	15.56	13.56	12.6733	0.425245	0.71861	6.18334	6.51111	0.311127	1.73948	2.10232
EAH_00014010	0.53	0.813333	1.6	3.33	4.37	3.195	3.10667	0.433474	0.335609	0.707602	0.72111	0.169706	0.544472	0.526245
EAH_00014020	0.266667	0.41	0.37	1.41	1.945	2.175	1.81667	0.0057735	0.182483	0.16	0.348281	0.473762	0.940452	0.432474
EAH_00014030	0.01	0.0533333	0.256667	0.82	1.175	0.715	0.75	0	0.0321455	0.138684	0.32078	0.360624	0.00707107	0.0264575
EAH_00014040	24.8067	28.2167	105.867	192.743	145.835	77.02	66.73	1.85001	11.8166	55.8005	60.4983	24.3315	26.7993	19.5184
EAH_00014050	0.07	0.0266667	0.07	0.0666667	0.05	0.13	0.136667	0.07	0.0251661	0.121244	0.0057735	0.0282843	0.0565685	0.0907377
EAH_00014060	0.246667	0.11	0.126667	0.3	0.27	0.385	0.376667	0.0321455	0.01	0.0321455	0.034641	0.0141421	0.0212132	0.231805
EAH_00014070	222.457	83.6	64.3067	75.9567	100.135	150.78	139.497	57.137	14.4978	12.754	4.88985	30.2995	61.8011	50.6985
EAH_00014080	16.4633	20.3033	12.05	11.5767	13.67	6.705	5.72667	3.58999	1.13808	4.63829	3.13628	0.537401	0.318198	2.00403
EAH_00014090	61.59	17.6133	16.03	18.0933	27.6	38.78	41.3	16.669	3.51433	2.52232	4.22782	14.722	21.8779	17.5938
EAH_00014100	14.1067	3.02667	3.84667	4.40667	5.985	8.615	9.69	4.09468	1.49547	0.338428	0.932434	0.700036	3.0052	0.90945
EAH_00014110	1.62333	4.07333	8.86667	4.95333	5.55	4.565	4.81333	0.70529	1.00585	0.547936	1.46957	2.84257	2.77893	0.763566
EAH_00014120	91.7233	418.09	2274.19	1243.21	867.905	387.895	261.633	60.8452	211.657	972.779	481.007	737.859	340.267	116.882
EAH_00014130	21.0167	15.02	20.88	65.1567	70.88	36.205	38.43	3.46722	0.894371	6.55871	28.0985	14.5805	10.0338	7.28031
EAH_00014140	1.76	8.48333	45.9633	141.203	142.955	68.755	79.6467	0.945727	6.95503	29.3001	61.0939	23.7234	19.3959	18.2233
EAH_00014150	0.226667	0.253333	0.333333	0.313333	0.69	0.55	0.576667	0.160104	0.236291	0.180093	0.190088	0.141421	0.113137	0.395517
EAH_00014160	0.3	0.56	1.36667	2.01667	2.65	2.03	2.07	0.0360555	0.18735	0.255799	0.561635	0.0141421	0.59397	0.402865
EAH_00014170	35.7833	186.493	1061.65	615.777	408.81	176.43	117.283	24.3164	94.6294	498.702	205.313	329.144	148.804	49.5271
EAH_00014180	42.2433	27.9333	14.29	17.1167	26.05	31.49	34.6733	8.90035	4.64188	5.22175	1.26057	6.53367	5.14774	1.2196
EAH_00014190	39.9867	21.86	12.6133	11.04	13.715	11.59	13.9933	8.59103	6.06357	5.68746	2.33823	0.219203	1.25865	1.13676
EAH_00014200	0.903333	0.843333	0.503333	0.476667	0.795	0.935	1.27333	0.085049	0.262742	0.188768	0.130512	0.0494975	0.233345	0.420278
EAH_00014210	3.49667	1.17	0.763333	1.08667	1.515	1.7	1.70333	0.999717	0.31607	0.133167	0.313422	0.841457	0.721249	0.561456
EAH_00014220	1039.63	363.683	206.263	247.247	321.94	447.69	331.48	273.65	92.4787	67.9471	40.429	94.7947	126.798	183.844
EAH_00014230	0.256667	0.183333	0.116667	0.203333	0.3	0.3	0.286667	0.0404145	0.0585947	0.0208167	0.0416333	0.0424264	0.0141421	0.0568624
EAH_00014240	52.8167	29.7267	14.27	17.1633	20.035	16.325	13.4867	13.1648	6.09082	5.59488	1.30585	3.65574	2.28395	2.38563
EAH_00014250	92.6067	89.0167	68.9533	60.19	69.5	56.21	52.05	4.03312	5.08929	12.4807	16.6133	13.1239	22.7123	4.96592
EAH_00014260	44.1267	50.4033	34.5133	28.77	37.29	30.275	27.8633	3.61499	3.87133	5.66539	6.13901	5.02046	7.47412	7.49
EAH_00014270	3.88667	1.72667	0.68	0.826667	1.215	1.195	0.933333	1.03751	0.581836	0.455741	0.215716	0.558614	0.671751	0.190875
EAH_00014280	1.89	1.41	0.516667	0.706667	0.78	0.435	0.326667	0.0264575	0.165227	0.275015	0.172143	0.827315	0.59397	0.273008
EAH_00014290	11.4533	11.0033	41.3933	73.7033	76.035	66.57	73.3667	6.29433	5.55091	18.7557	26.6465	12.7491	3.62039	21.9342
EAH_00014300	27.9533	29.1933	14.6367	19.9833	28.105	11.83	13.5767	5.41739	5.31673	4.97797	4.68658	10.0197	3.66281	6.87592
EAH_00014310	13.7067	3.47667	2.30333	3.40333	7.47	5.32	6.39	4.56986	1.19236	1.18837	0.598693	5.06288	0.325269	1.52748
EAH_00014320	7.13667	2.15	1.28333	2.04667	3.42	3.54	3.87	2.7146	0.533292	0.345881	0.512478	2.36174	2.33345	0.945357
EAH_00014330	6.60667	1.39667	1.24333	1.82	3.395	2.855	3.42	2.24402	0.437302	0.260832	0.81074	2.53851	1.50614	1.37328
EAH_00014340	10.39	3.78667	2.65333	3.87333	7.535	7.455	8.75	2.42427	0.593408	0.85049	1.10206	3.86787	1.98697	2.3339
EAH_00014350	2.07667	1.30667	1.04667	1.68	2.22	1.245	1.34	0.750822	0.283078	0.0305505	0.149332	0.0989949	0.0494975	0.56205
EAH_00014360	0	0.01	0.523333	0.44	0.09	0.21	0.146667	0	0.0173205	0.309246	0.357631	0.127279	0.0707107	0.145029
EAH_00014370	0	0	0.0966667	0.226667	0.44	0.11	0.196667	0	0	0.0404145	0.196554	0.367696	0.0707107	0.064291
EAH_00014380	4.96333	1.95667	2.16333	4.75333	11.635	11.815	15.9433	0.445571	0.192959	0.754807	1.70354	5.69221	1.77484	2.33483
EAH_00014390	12.89	42.0433	156.3	110.793	122.62	94.875	132.65	7.11019	16.5278	64.9697	11.9168	6.59024	23.1012	31.3229
EAH_00014400	1.03333	0.593333	1.25333	3.01	4.185	4.525	6.67333	0.816721	0.140119	0.486038	0.425088	1.29401	0.770746	1.71844
EAH_00014410	0.76	0.44	1.08	6.86	18.625	35.775	87.05	0.200749	0.150997	0.961613	6.64467	7.75696	9.14289	35.0182
EAH_00014420	0.22	0.0766667	0.173333	0.856667	1.225	0.615	2.42667	0.043589	0.0665833	0.0737111	0.400666	0.233345	0.0636396	2.37391
EAH_00014430	1.18333	1.38	2.94	4.08333	7.185	3.805	8.02	0.0378594	0.523737	0.838272	1.49256	2.05768	0.445477	5.27779
EAH_00014440	4.01333	0.673333	0.71	0.493333	0.645	1.18	1.16333	1.52857	0.064291	0.101489	0.206478	0.275772	0.494975	0.371663
EAH_00014450	0.35	0.82	1.68333	1.89	1.915	0.775	0.8	0.1249	0.166433	0.0737111	0.4531	0.106066	0.318198	0.275136
EAH_00014460	37.4433	27.6833	14.15	15.4	17.455	32.92	30.9667	6.11004	5.91578	5.626	1.1386	2.11425	10.2106	14.1127
EAH_00014470	26.71	5.67333	5.02333	5.03	6.915	12.275	8.81	8.67692	1.33844	0.198578	1.14765	3.44361	2.96278	4.19315
EAH_00014480	10.45	7.59667	7.99333	7.84667	7.965	15.29	25.6533	1.13503	0.837994	1.13778	2.33686	1.36472	0.19799	6.48881
EAH_00014490	2.25333	2.11667	1.34	1.64333	1.67	3.125	3.88333	0.670025	0.271539	0.314325	0.061101	0.0282843	0.700036	1.23824
EAH_00014500	50.23	21.7333	19.0567	17.4333	16.455	36.605	36.8	6.37889	2.03746	3.73875	5.15764	0.784889	8.3085	3.89732
EAH_00014510	2.04	2.1	2.17333	1.92333	2.135	2.505	3.88333	0.311929	0.22	0.200083	0.531068	0.162635	0.289914	1.29114
EAH_00014520	19.2033	16.6133	10.7767	8.07	8.98	12.565	10.5533	3.10101	2.42743	2.63699	1.4129	0.961665	2.77893	1.10151
EAH_00014530	9.68667	10.66	8.02333	10.2767	15.07	26.905	24.4567	1.45074	1.69142	1.929	1.64418	2.06475	5.04167	7.41222
EAH_00014540	68.4233	5.58	5	5.79333	6.89	10.495	6.78667	26.0115	1.12414	0.739797	2.06234	3.98808	5.97505	2.23849
EAH_00014550	198.727	111.713	139.463	141.777	147.735	141.51	131.793	24.729	6.26208	16.6931	10.4838	29.6348	43.3881	13.7636
EAH_00014560	45.13	16.7233	22.6133	32.6233	37.04	32.565	29.9033	9.80501	1.06209	2.61873	5.36271	0.947523	7.65797	2.50799
EAH_00014570	18.2533	16.7767	21.7233	34.3	28.035	10.9	8.28667	4.21313	1.26737	3.42258	7.50409	6.39932	1.51321	2.32638
EAH_00014580	472.173	477.593	438.523	347.997	390.24	421.18	334.6	46.426	18.1115	49.4276	76.3252	27.5772	61.5749	93.9086
EAH_00014590	1.77	0.443333	0.326667	0.293333	0.495	0.405	0.323333	0.511175	0.0650641	0.0321455	0.085049	0.120208	0.148492	0.0450925
EAH_00014600	10.6333	32.19	103.96	52.22	34.09	17.78	14.9333	2.87323	12.6139	40.2046	27.9695	25.371	8.24487	4.70496
EAH_00014610	82.7467	21.9067	16.2733	15.1767	15.14	27.765	26.26	8.33273	1.71594	2.17904	1.46412	1.24451	7.84181	6.26228
EAH_00014620	119.127	25.4233	18.5167	19.7667	24.115	39.41	30.33	29.5433	5.60173	2.75874	1.35858	0.162635	8.00445	10.0808
EAH_00014630	6.42333	4.84667	6.37667	13.1033	11.9	7.91	7.47667	1.49721	0.708684	3.92885	4.46948	0.721249	0.494975	1.03655
EAH_00014640	8.67667	6.13333	12.4	23.8067	19.31	15.455	16.0867	2.31252	0.95007	4.18803	5.46994	2.885	5.19723	4.44457
EAH_00014650	1.14667	1.38	6.75	19.5867	36.5	23.96	49.1067	0.161967	0.659621	5.05186	11.1915	19.601	5.16188	31.47
EAH_00014660	34.3967	38.2533	27.8133	25.44	26.175	16.94	14.5567	2.18037	1.31394	4.04181	5.12614	5.45179	4.18607	3.09371
EAH_00014670	0.396667	0.283333	0.593333	0.956667	1.475	1.57	1.39333	0.215019	0.162583	0.104083	0.25697	0.374767	0.0282843	0.418848
EAH_00014680	5.14333	4.32667	10.53	19.2267	36.895	33.6	42.2033	0.64941	1.23314	2.83466	10.7108	16.0443	2.5173	11.802
EAH_00014690	66.4667	55.71	51.28	37.2	37.53	35.065	25.9367	9.47527	2.12302	7.63841	11.165	5.61443	3.13248	10.4632
EAH_00014700	66.4867	82.4133	281.263	217.26	167.055	117.51	100.32	6.30065	21.3417	83.6773	51.3223	68.653	43.1901	23.9628
EAH_00014710	17.3767	16.8533	21.5467	24.9633	29.255	31.965	36.7	1.84186	2.03844	1.36552	3.31566	6.34275	4.68812	4.01698
EAH_00014720	121.917	11.2	11.2767	15.0067	19.585	33.56	28.1633	28.1257	2.55834	1.77091	6.39663	12.3532	19.9828	19.9268
EAH_00014730	185.873	100.743	142.723	145.973	141.76	104.35	88.45	31.4655	3.38057	26.0063	20.0162	22.9668	24.8902	6.85446
EAH_00014740	59.7433	39.2833	31.6133	32.4833	32.78	29.455	24.3767	12.75	5.10221	1.13231	2.9222	2.53144	0.0777817	6.84006
EAH_00014750	8.00333	7.63333	18.89	39.5767	35	19.6	18.38	0.898128	1.4817	9.01592	13.676	0.59397	4.6669	3.31113
EAH_00014760	233.42	96.1667	77.5133	100.31	116.255	139.655	112.963	55.0015	22.7097	10.1003	12.0068	22.6062	17.1049	46.9317
EAH_00014770	0.7	0.336667	1.24	2.07333	2.745	1.955	1.72333	0.260576	0.167432	0.0416333	0.974491	1.64756	0.431335	1.54507
EAH_00014780	46.1567	9.86667	6.46667	8.99	15.965	24.96	23.9267	11.8512	2.92903	1.36617	3.74028	10.3733	17.211	11.1203
EAH_00014790	1.29667	0.67	0.483333	0.563333	0.92	1.215	0.586667	0.525484	0.28931	0.231589	0.184481	0.254558	0.33234	0.297714
EAH_00014800	8.51667	5.16667	21.4	82.7733	130.595	101.685	141	2.8577	1.09801	13.1363	44.1004	57.5797	5.01339	28.9627
EAH_00014810	11.49	5.40333	8.50333	10.1433	7.995	17.545	16.0433	5.16666	3.18773	5.0832	7.14655	1.84555	5.63564	4.82865
EAH_00014820	41.6733	27.9033	13.1867	12.1167	14.8	18.55	14.11	2.56284	2.04182	5.22001	1.41472	3.33754	1.37179	2.40923
EAH_00014830	291.9	275.353	439.84	613.23	540.115	286.125	287.667	35.7506	17.9928	110.234	108.552	2.21324	32.0107	34.605
EAH_00014840	0.0866667	0.0533333	0.47	1.33	3.97	5.985	6.52	0.0378594	0.0680686	0.151327	0.3245	2.80014	1.68999	1.19147
EAH_00014850	17.3133	1.36333	1.26	1.68667	2.75	3.21	3.39333	6.63544	0.257164	0.207846	0.455448	1.62635	1.45664	0.348186
EAH_00014860	0.113333	0.0466667	0.0266667	0.04	0.035	0.06	0.11	0.0305505	0.0288675	0.023094	0.0360555	0.0494975	0.0424264	0.147309
EAH_00014870	0.93	0.783333	0.666667	0.616667	0.88	0.555	0.506667	0.285832	0.0493288	0.0152753	0.0723418	0.0282843	0.0494975	0.225019
EAH_00014880	150.947	66.6667	26.7033	29.28	37.22	37.995	27.4133	41.5544	25.6526	13.8732	3.25009	14.0431	9.10046	5.87374
EAH_00014890	64.46	13.31	8.33	15.51	27.645	32.985	58.2933	13.1655	2.92513	1.50429	6.51514	18.9575	9.66615	41.046
EAH_00014900	40.2167	43.7233	50.8467	44.61	46.235	29.385	30.54	2.185	3.76007	7.41152	3.32312	8.6762	10.3025	9.5516
EAH_00014910	155.587	82.01	57.17	111.297	136.26	94.045	102.973	23.1343	7.75279	13.4555	28.7606	31.3531	17.1756	18.2666
EAH_00014920	1.07667	3.01	16.1233	6.44	4.74	3.51	3.69667	0.439356	1.44655	6.89889	1.93202	4.04465	0.961665	0.180093
EAH_00014930	1023.34	988.397	1061.67	815.607	893.125	1015.34	838.327	84.2705	36.0705	108.185	108.817	122.209	220.49	262.136
EAH_00014940	3.39	2.93	7.96667	10.1	10.83	6.945	7.26667	1.03204	0.285132	3.4611	2.24702	0.127279	1.19501	3.05477
EAH_00014950	9.72333	10.2567	15.98	32.7533	58.84	52.485	75.2333	1.43866	1.18154	3.69773	11.6627	21.9062	2.22739	15.6116
EAH_00014960	209.553	125.437	208.77	272.497	265.155	194.22	198.257	13.0906	4.25781	57.2442	58.6102	7.64382	26.3468	9.42011
EAH_00014970	2.8	4.29	18.89	83.96	114.69	46.635	37.46	0.620725	2.05679	12.2619	37.4039	19.7283	18.8444	11.1247
EAH_00014980	8.95667	8.35	46.1067	194.857	329.59	169.96	178.75	0.520801	3.41803	36.0347	108.185	157.84	25.3286	42.1163
EAH_00014990	161.413	33.9267	21.0633	39.89	57.895	49.89	51.6567	41.2345	12.1629	3.45302	14.1035	28.9136	9.47523	13.7952
EAH_00015000	172.69	167.33	106.573	98.6633	124.445	91.18	76.8333	23.3933	14.6577	35.2968	21.9795	1.35057	18.0029	14.3915
EAH_00015010	22.4433	9.51	5.41333	4.99333	7.27	7.66	6.81333	3.2463	2.41595	1.71436	0.852193	1.21622	1.23037	2.17026
EAH_00015020	0.06	0.0466667	0.0233333	0.0633333	0.075	0.065	0.0733333	0.0264575	0.0057735	0.0152753	0.011547	0.0212132	0.00707107	0.0378594
EAH_00015030	1110.49	1006.67	907.96	642.7	731.66	562.84	605.847	105.867	43.5587	161.949	152.211	96.2655	38.9899	11.416
EAH_00015040	111.933	32.3767	19.93	20.1033	26.11	53.195	43.12	17.1848	9.53962	3.08433	1.60313	11.4127	24.8265	15.8139
EAH_00015050	27.78	12.2433	5.58333	6.41667	10.245	10.66	6.44667	7.37787	4.12241	2.39644	1.40515	3.13248	2.13546	2.23961
EAH_00015060	2.33	0.483333	0.32	0.566667	0.52	1.255	1.93667	0.80075	0.102632	0.108167	0.486861	0.226274	0.106066	0.727622
EAH_00015070	13.3433	2.45667	1.34667	1.86333	2.34	2.545	2.48333	2.88226	0.916642	0.137961	0.55003	1.30108	1.11016	0.810021
EAH_00015080	1.64	9.55667	8.73	7.08667	10.875	12.9	20.3167	0.451774	1.25061	1.86395	1.6347	1.90212	2.89914	4.62251
EAH_00015090	0.803333	1.23333	2.31333	6.82667	10.64	9.64	12.7633	0.162583	0.531445	0.655464	2.31992	2.46073	0.834386	3.85954
EAH_00015100	8.73	9.13667	12.2	6.86333	6.41	5.4	4.7	1.30184	1.04006	3.06354	2.09314	3.19612	2.54558	0.220681
EAH_00015110	0.226667	0.483333	3.34667	3.21333	3.33	2.16	1.94333	0.116762	0.144684	1.10699	0.466512	0.678823	0.650538	0.564476
EAH_00015120	0.866667	1.67	8.61333	8.49	7.815	5.575	4.78667	0.206478	0.324191	3.26424	0.301993	4.08001	2.43952	1.22851
EAH_00015130	5.48667	6.96667	16.8433	13.4667	12.13	5.935	6.33333	0.412351	2.17215	3.84594	1.42047	3.28098	1.60513	1.83718
EAH_00015140	15.3733	1.99333	2.32333	2.18333	2.685	3.135	3.00667	1.3267	0.146401	0.187172	0.519262	1.33643	1.47785	0.605833
EAH_00015150	8.88667	6.78667	2.49667	2.39667	3.075	2.33	1.65667	0.967592	0.955057	1.09865	0.241109	0.0636396	0.410122	0.326548
EAH_00015160	24.73	4.06	2.84333	3.92333	3.77	3.845	2.62333	6.93488	0.670149	0.0945163	1.00898	1.76777	2.26981	1.13161
EAH_00015170	13.3633	11.06	4.50333	4.10667	4.915	4.105	2.96	1.92513	0.821462	1.05462	0.181475	0.855599	0.403051	0.257099
EAH_00015180	22.7167	15.9133	13.2833	21.9133	19.42	6.57	6.3	6.00433	2.58697	1.69718	2.73431	0.0989949	1.1738	1.64958
EAH_00015190	0.296667	0.37	0.4	0.59	0.72	0.61	0.803333	0.0665833	0.145258	0.0953939	0.103923	0.0848528	0.0565685	0.29023
EAH_00015200	10.2267	6.91	4.06667	5	7.19	7.735	12.0767	0.961058	0.612862	0.491664	0.963483	2.37588	2.41123	3.21581
EAH_00015210	11.2733	3.71	2.97	3.97	5.86	7.815	8.44667	3.08805	0.494874	0.294618	0.631744	2.34759	2.60922	1.62057
EAH_00015220	5.36667	3.46	4.46667	8.08	10.24	13.52	30.53	0.958245	0.495681	2.0427	1.97871	0.919239	0.66468	11.5928
EAH_00015230	351.523	262.653	422.483	535.617	597.99	414.355	405.23	36.2304	16.0351	92.9401	73.305	39.5273	71.439	45.4324
EAH_00015240	73.46	58.7933	77.3167	122.93	131.76	149.235	171.02	15.6741	9.90144	14.7315	38.1233	25.965	11.0379	13.8855
EAH_00015250	269.923	242	258.473	170.013	183.405	241.08	198.023	19.9253	3.17962	31.7512	45.6265	34.132	46.8812	55.3212
EAH_00015260	1.57	1.89	8.63667	6.57	6.32	4.09	5.14667	0.225167	0.875043	4.06906	0.508626	3.11127	1.64049	1.37602
EAH_00015270	25.0733	6.17667	11.38	38.1067	61.66	38.735	46.31	6.94327	0.78239	5.45737	23.1102	30.8864	0.643467	12.9569
EAH_00015280	63.9133	56.4533	28.6733	29.8933	38.68	26.14	22.6533	12.7163	10.3444	12.4135	4.74131	0.282843	3.60624	3.27973
EAH_00015290	89.06	67.0067	31.7567	33.7867	40.465	34.03	26.9833	19.6501	10.9993	15.7275	3.87056	0.0636396	4.70933	6.1363
EAH_00015300	11.05	11.16	16.7367	23.1767	34.715	19.69	25.7767	1.55164	1.10689	1.635	6.68418	9.5813	4.29921	9.5465
EAH_00015310	1.33	7.74	34.1133	94.1567	95.265	30.9	35.6133	0.628649	4.19837	14.1844	38.8977	10.1046	11.0167	19.7347
EAH_00015320	0.0533333	0.0466667	0.143333	0.343333	0.745	1.045	1.14	0.0305505	0.0152753	0.0750555	0.0802081	0.233345	0.275772	0.151327
EAH_00015330	0.29	0.286667	0.0733333	0.31	0.635	0.75	1.39667	0.100167	0.07	0.064291	0.412836	0.0141421	0.176777	0.168226
EAH_00015340	0.613333	1.21	1.66333	1.34667	1.755	1.345	1.05	0.119304	0.425088	0.228108	0.332916	0.190919	0.615183	0.552178
EAH_00015350	1.04333	1.29667	1.32333	1.08333	1.215	1.375	1.13333	0.257941	0.311823	0.459601	0.202567	0.0636396	0.33234	0.636344
EAH_00015360	984.783	652.533	534.54	590.12	635.17	752.66	643.153	99.5222	52.7221	59.2795	11.2207	12.7279	72.6906	183.347
EAH_00015370	0.243333	0.14	0.11	0.106667	0.165	0.115	0.103333	0.0208167	0.034641	0.0458258	0.0152753	0.0353553	0.0494975	0.0450925
EAH_00015380	2.81333	1.10667	0.39	0.526667	0.665	0.4	0.226667	0.493997	0.303699	0.17	0.0550757	0.360624	0.339411	0.184752
EAH_00015390	0.656667	0.726667	0.506667	0.95	1.345	0.805	1.00667	0.0723418	0.085049	0.0585947	0.10583	0.148492	0.13435	0.537804
EAH_00015400	0.57	2.13667	12.57	12.87	13.215	9.785	9.70667	0.09	1.16294	4.36734	3.23557	8.49235	5.23966	3.66866
EAH_00015410	0.956667	0.66	0.233333	0.266667	0.275	0.18	0.223333	0.198578	0.034641	0.0907377	0.0321455	0.0494975	0.0141421	0.0750555
EAH_00015420	1.32667	0.163333	0.216667	0.346667	0.715	0.735	1.25333	0.145029	0.0737111	0.102144	0.150444	0.304056	0.0777817	0.621638
EAH_00015430	36.11	40.6533	21.64	24.7767	30.825	16.36	14.5933	8.10002	4.78644	6.05501	3.50018	1.44957	2.1496	3.92113
EAH_00015440	17.04	6.95667	3.98	4.45	4.825	4.16	2.47667	3.69853	1.07825	0.946942	0.860872	1.33643	0.989949	0.442757
EAH_00015450	4.04	2.07333	1.77	1.93	2.31	1.64	1.20333	0.735119	0.237136	0.130767	0.141067	0.452548	0.0565685	0.292632
EAH_00015460	47.7133	6.24333	7.61	9.65333	10.04	14.67	10.0267	11.6629	1.18006	2.7008	4.65404	3.49311	5.8407	0.715984
EAH_00015470	6.22333	4.43667	2.13	3.06	3.76	3.675	3.9	0.341955	1.57424	0.54111	0.141774	0.622254	1.08187	0.343948
EAH_00015480	24.6133	15.48	6.30667	8.77333	11.1	7.665	8.00333	4.43071	3.21342	2.06403	0.178979	2.13546	0.459619	1.39231
EAH_00015490	2.08667	1.89	0.86	1.25667	2.1	1.075	1.53667	0.3073	0.0888819	0.153948	0.193477	0.905097	0.205061	0.934577
EAH_00015500	58.4433	28.4567	26.62	22.99	25.48	45	47.44	4.19769	3.98669	3.17976	1.75838	4.83661	18.0595	20.3524
EAH_00015510	28.4433	20.8	32.9867	66.0433	80.17	64.125	60.1533	1.55532	4.55267	9.61219	21.496	25.6114	3.07591	7.61949
EAH_00015520	3.23333	4.47	3.07	4.48	12.395	25.695	66.7833	0.785451	1.22049	0.801311	1.98917	7.81353	12.2966	20.7999
EAH_00015530	21.8067	15.9167	8.28667	8.51667	11.745	18.95	16.5733	11.0074	5.36927	2.5206	1.94274	5.33866	8.71156	7.63197
EAH_00015540	272.56	33.89	33.3867	47.1467	66.89	84.235	76.5133	52.3437	5.84723	4.30384	16.9435	35.1998	34.4149	39.9157
EAH_00015550	89.5333	77.4333	68.0733	56.49	70.565	85.13	75.18	4.75914	3.44396	16.4892	14.8529	1.42128	8.55599	12.7141
EAH_00015560	16.1167	11.9533	8.75333	9.02333	10.99	15.445	16.7167	1.00286	1.64293	3.12053	0.844768	1.01823	0.53033	3.79026
EAH_00015570	11.2767	12.1867	13.6567	11.0467	12.09	15.7	14.09	1.55706	3.13168	2.41484	0.595511	0.226274	6.40639	4.34742
EAH_00015580	2.16667	2.29667	3.05	3.12333	3.375	3.75	4.05	0.570993	0.159478	0.69347	0.338575	0.615183	0.636396	0.924175
EAH_00015590	6.95	13.24	78.1967	477.507	1164.72	1535.37	4276.86	1.20578	4.77344	73.5504	390.978	590.512	194.263	1870.91
EAH_00015600	1.80333	2.29667	1.61333	2.22667	3.45	7.96	12.0867	0.405134	0.647868	0.61403	0.601775	1.21622	1.59806	3.27178
EAH_00015610	2.98	1.61667	6.47333	12.5767	9.95	5.415	5.63333	0.91	0.82203	2.54469	4.87821	0.381838	1.37886	1.08011
EAH_00015620	6.53	3.48	15.83	26.04	21.38	13.535	13.6133	1.96588	1.2095	7.31202	8.415	0.551543	1.73241	3.64349
EAH_00015630	6.48667	5.72	3.75	4.24667	7.14	28.49	26.6733	1.9633	0.636946	1.18034	1.22312	2.03647	8.32972	8.7291
EAH_00015640	14317.1	9358.56	5568.68	4714.55	4844.7	7982.36	8019	1991.93	1776.82	2350.65	1532.81	543.687	1045.8	1359.89
EAH_00015650	5.68333	5.24667	4.70333	5.57667	7.265	9.49	7.74667	0.803077	1.6629	1.03467	0.861704	0.346482	2.20617	2.87284
EAH_00015660	0.61	0.916667	1.35333	2.01667	2.77	2.545	4.29	0.227156	0.161967	0.0503322	0.554737	0.183848	0.0212132	0.441362
EAH_00015670	1.17667	1.31	2.68667	6.01	7.925	5.37	5.78	0.710235	0.383145	1.68684	1.95364	2.17082	0.353553	2.55325
EAH_00015680	6.41667	4.17	37.88	200.367	458.235	366.175	487.01	1.45204	2.1952	33.1228	127.905	308.687	74.0553	112.521
EAH_00015690	121.8	124.29	93.1733	77.3567	83.09	51.12	41.9467	16.9027	1.69041	25.3926	22.0002	8.51357	3.01227	7.37177
EAH_00015700	8.41667	1.86667	3.98667	9.32	16.695	13.04	18.2733	1.79781	0.573963	0.610109	1.04173	3.68403	1.03238	4.53282
EAH_00015710	36.59	16.74	19.0533	61.2867	137.625	102.09	129.87	6.23272	1.14293	5.55231	34.8096	91.7188	28.5671	23.2509
EAH_00015720	0.676667	0.293333	1.48	2.72333	2.51	1.375	2.77	0.25697	0.197569	1.00479	1.28508	0.622254	0.403051	0.966902
EAH_00015730	32.85	4.50333	5.45	9.73	9.495	10.345	12.7167	5.72873	0.61922	1.74794	4.23419	2.90621	1.97283	3.10748
EAH_00015740	5.69	2.80333	0.953333	1.21667	1.18	1.61	1.22333	1.53219	0.800521	0.578475	0.319427	0.0707107	0.438406	0.261024
EAH_00015750	11.9067	2.14667	2.43333	4.12667	4.595	3.425	3.69	1.68613	0.362951	0.806866	1.24005	0.33234	0.233345	0.960833
EAH_00015760	1.32	0.65	0.43	0.503333	0.705	0.75	0.67	0.332866	0.01	0.15	0.110151	0.148492	0.141421	0.069282
EAH_00015770	252.227	160.29	133.913	127.957	133.55	179.515	159.57	10.8702	6.32199	17.0065	6.92385	16.617	47.157	35.5746
EAH_00015780	24.42	21.3133	46.5033	149.943	176.89	140.705	214.93	3.1923	0.825126	24.0026	62.4169	51.3642	0.685894	49.6712
EAH_00015790	23.5967	19.87	42.79	40.85	32.605	20.745	16.2767	4.11503	3.759	14.7129	9.8682	9.92071	5.69221	4.84886
EAH_00015800	3.81	3.46667	1.76667	2.24	3.22	6.18	7.31	0.877895	0.769697	0.510033	0.212838	1.03238	2.70115	2.55818
EAH_00015810	4.45333	2.59333	1.82667	2.31333	3.075	5.48	9.19333	0.726659	0.657368	0.356978	0.512478	0.572756	1.75362	1.66962
EAH_00015820	1.26	0.816667	0.62	0.623333	1.04	1.39	1.24333	0.485695	0.161658	0.08544	0.0971253	0.66468	0.989949	0.410041
EAH_00015830	7.31333	7.69	11.4367	8.18	7.515	10.015	10.5767	0.441173	0.926984	1.95001	0.99965	1.71827	1.74655	2.95761
EAH_00015840	0.0433333	0.0133333	0.0666667	0.136667	0.095	0.06	0.143333	0.0754983	0.0152753	0.023094	0.0251661	0.0282843	0.0353553	0.03
EAH_00015850	0.09	0.0433333	0.106667	0.93	1.82	0.745	1.40667	0.0702377	0.221886	0.332866	0.341223	0.431335	0.608112	0.775822
EAH_00015860	17.4267	18.6567	17.2167	15.21	22.775	21.04	26.0367	2.14234	1.20359	3.56653	1.34859	4.73054	0.579828	3.85993
EAH_00015870	0.46	0.366667	0.16	0.176667	0.17	0.075	0.11	0.0264575	0.0702377	0.0360555	0.0929157	0.0424264	0.0777817	0.193993
EAH_00015880	0.166667	0.12	0.11	0.17	0.295	0.465	0.433333	0.051316	0.0519615	0.03	0.0781025	0.190919	0.318198	0.25697
EAH_00015890	4.84	2.06333	3.87	10.0267	11.49	2.75	2.73333	1.39871	0.090185	1.05887	3.22419	1.59806	0.212132	1.32213
EAH_00015900	200.7	62.96	32.3133	31.6733	44.76	55.87	47.6033	25.4839	16.4268	6.86624	5.79673	32.838	37.2645	25.4793
EAH_00015910	15.7733	3.51333	2.12667	2.23	3.32	4.39	4.85333	3.43008	0.595847	0.357258	0.476235	1.83848	2.22032	1.03582
EAH_00015920	58.6633	30.97	15.75	22.6167	26.84	23.215	20.0667	10.7214	8.13649	6.24605	1.34001	2.74357	0.72832	0.875804
EAH_00015930	40.9533	45.11	22.6533	23.5167	28.135	13.94	14.0167	9.41982	5.63497	9.7996	5.02381	1.32229	0.0424264	3.64256
EAH_00015940	1.01333	3.01333	14.4133	12.1633	10.75	4.665	4.65333	0.7292	1.42591	5.84029	2.50588	5.69928	2.84964	1.62192
EAH_00015950	106.717	44.57	24.22	21.9067	25.815	44.355	34.46	13.4401	8.64658	8.40581	1.92482	8.32265	17.8262	20.728
EAH_00015960	4.44333	17.6233	71.0933	127.767	114.105	61.695	60.79	2.01954	7.8894	33.6453	31.5534	6.83772	20.598	12.5497
EAH_00015970	1.74	6.06667	35.5167	141.107	177.1	90.975	134.867	0.27	3.98283	21.9367	63.5407	57.3039	12.6926	37.9429
EAH_00015980	68.6067	47.1833	38.07	76.6067	115.34	102.31	108.47	9.1651	5.991	7.356	28.6633	51.9158	12.6148	2.31006
EAH_00015990	4.50333	3.93333	6.58667	24.66	33.465	32.175	40.8367	0.900463	1.28282	3.65022	16.8679	14.531	0.657609	7.86257
EAH_00016000	26.82	5.43	5.61333	6.61	6.465	11.165	9.63	1.951	0.202237	1.08648	2.37337	3.30219	6.63973	6.0173
EAH_00016010	6.37333	10.3233	5.43	4.66333	5.76	9.635	9.52333	1.14006	1.69261	1.77457	1.49587	0.113137	0.72832	2.14272
EAH_00016020	0.336667	0.233333	0.0766667	0.15	0.3	0.38	0.473333	0.011547	0.0321455	0.0404145	0.034641	0.226274	0.0989949	0.22301
EAH_00016030	0.08	0.103333	0.06	0.0966667	0.28	0.34	0.733333	0.0173205	0.085049	0.02	0.0288675	0.282843	0.0424264	0.62963
EAH_00016040	0	0	0	0.0233333	0.025	0	0.0633333	0	0	0	0.0208167	0.0353553	0	0.0550757
EAH_00016050	34.64	24.34	18.2533	44.11	53.41	36.23	38.6167	5.20314	1.32163	2.99976	17.7192	12.4451	1.62635	6.06519
EAH_00016060	18.8233	6.90667	14.8033	45.9833	48.68	35.545	40.1967	2.07965	1.76978	7.52549	20.5339	9.87121	1.09602	9.20122
EAH_00016070	3.32667	5.45667	3.02667	4.1	7.06	8.125	8.68	0.769697	1.88744	1.1491	1.19176	2.03647	0.33234	1.39632
EAH_00016080	0.213333	0.3	1.01	1.88	4.28	4.965	6.29333	0.0960902	0.0984886	0.470319	0.804301	2.50316	0.473762	1.17543
EAH_00016090	5.17333	5.62	13.75	15.6733	14.76	14.705	14.2433	1.46507	0.457056	4.6731	4.97892	4.78004	2.7365	6.47844
EAH_00016100	43.8667	160.657	705.18	412.533	259.185	121.385	94.1767	25.0487	79.2455	295.471	106.984	175.949	78.1282	34.7697
EAH_00016110	75.8	30.4933	17.7133	22.08	26.735	29.415	25.0667	9.48273	2.41009	3.33362	0.945727	8.46407	10.1611	13.1516
EAH_00016120	196.86	86.5933	56.4767	56.5067	76.35	137.155	96.1967	34.4973	11.5512	17.0321	3.87923	16.3483	20.9374	28.0354
EAH_00016130	101.52	15.3767	11.69	14.4767	19.815	32.66	26.11	23.3556	5.68032	2.00127	3.99555	9.62372	14.9341	18.352
EAH_00016140	37.93	6.37333	4.66667	6.64667	8.615	13.925	11.3967	9.92991	1.93477	0.478783	1.37078	3.59917	4.78711	6.61345
EAH_00016150	4.97667	3.84667	6.13667	10.2633	10.145	6.13	6.09	1.30592	0.826821	1.77962	1.4126	0.106066	0.424264	2.05307
EAH_00016160	9.31	3.65667	2.85333	3.32	4.96	8.78	9.47	2.88532	1.16573	0.60542	0.482804	1.56978	2.89914	1.2689
EAH_00016170	7.23333	4.15333	4.20667	6.36	7.64	7.335	6.56333	1.02647	0.110151	0.463609	1.24904	1.52735	0.403051	0.819898
EAH_00016180	69.5833	24.41	20.4933	20.37	24.605	54.42	45.73	10.6502	3.19282	4.73355	0.74505	3.93858	10.7056	11.5608
EAH_00016190	3.08333	0.873333	0.643333	0.763333	1.04	1.735	1.58	0.634061	0.177858	0.164418	0.277909	0.0565685	0.233345	0.457384
EAH_00016200	2.54333	18.9967	111.24	127.11	87.515	44.69	39.1933	1.48547	10.0713	54.3265	28.643	11.5188	18.0171	10.7892
EAH_00016210	10.1167	64.5833	386.327	639.41	433.335	230.255	194.887	5.64958	42.6139	218.978	220.297	50.6076	107.643	58.0795
EAH_00016220	578.687	80.1	90.8533	157.037	252.76	278.915	305.41	97.9248	14.1313	11.8623	59.652	111.44	44.8942	69.3459
EAH_00016230	0.0333333	0.0333333	0.02	0.0533333	0.135	0.055	0.116667	0.011547	0.0152753	0.01	0.0152753	0.0353553	0.0353553	0.0152753
EAH_00016240	4.85333	1.56667	1.13333	0.98	1.305	2.805	1.89	0.636894	0.196044	0.294845	0.0754983	0.898026	2.21324	0.571927
EAH_00016250	167.36	129.393	67.5567	55.3133	64.4	167.26	154.903	53.2473	31.2254	34.7738	31.7506	15.4715	48.4934	94.9565
EAH_00016260	4.16667	22.3767	105.073	63.7867	57.35	31.655	27.6533	2.66896	9.73985	43.0935	13.322	19.3747	15.5776	9.07639
EAH_00016270	39.87	7.67667	10.7767	12.4067	14.09	15.775	13.3233	9.31549	0.102144	2.63811	2.6704	0.565685	2.55266	3.65473
EAH_00016280	0.19	0.123333	0.0933333	0.2	0.24	0.28	0.28	0.0754983	0.0152753	0.0251661	0.069282	0.155563	0.0282843	0.0916515
EAH_00016290	0.2	0.283333	0.25	0.296667	0.26	0.14	0.28	0.052915	0.085049	0.052915	0.0723418	0.0141421	0.0565685	0.219317
EAH_00016300	75.25	73.58	52.1633	52.46	58.69	53.945	49.1167	11.1165	3.93702	11.4827	8.13279	3.45068	5.0841	11.0329
EAH_00016310	0.69	0.396667	0.516667	3.16667	10.8	19.975	59.55	0.230651	0.118462	0.408207	3.08471	7.29734	7.78525	41.6974
EAH_00016320	0.33	0.32	0.413333	1.1	2.345	1.57	3.16667	0.034641	0.08544	0.120554	0.648999	1.27986	0.296985	2.99052
EAH_00016330	0.316667	0.166667	0.333333	0.956667	1.395	1.145	2.18667	0.0862168	0.0251661	0.057735	0.398288	0.502046	0.671751	1.49681
EAH_00016340	20.5733	8.76	6.12	6.84667	8.795	3.95	3.69333	5.14079	2.23672	0.484974	0.875919	3.65574	2.55973	1.48769
EAH_00016350	0.973333	1.4	1.09	2.26	1.795	1.24	1.40667	0.530126	0.525071	0.353836	0.340441	1.03945	0.678823	0.604759
EAH_00016360	0.07	0.35	0.916667	2	2.54	1.06	1.05667	0.0264575	0.130767	0.301386	0.67	0.127279	0.551543	0.510327
EAH_00016370	0.0566667	0.18	0.786667	2.02333	1.59	0.625	0.476667	0.0493288	0.0793725	0.20502	0.669428	0.39598	0.120208	0.434319
EAH_00016380	959.253	90.2133	89.9933	105.063	115.845	198.155	151.49	247.616	15.7816	7.72692	36.7615	57.3251	72.1602	38.1235
EAH_00016390	368.823	513.88	311.607	179.303	171.065	376.325	285.917	255.98	127.256	178.89	145.356	27.4145	110.881	143.167
EAH_00016400	0.956667	0.64	1.03	1.02333	1.955	3.215	4.7	0.219621	0.21	0.418688	0.288848	1.50614	1.9304	1.8855
EAH_00016410	1.02	1.08333	1.92	1.74667	4.21	7.22	13.06	0.527162	0.571168	0.588473	0.386307	3.60624	4.10122	7.25952
EAH_00016420	0.51	0.143333	0.0833333	0.186667	0.28	0.48	0.26	0.113578	0.0152753	0.0450925	0.0896289	0.0989949	0.0848528	0.0953939
EAH_00016430	0.326667	0.35	0.563333	0.836667	0.965	0.83	0.92	0.141539	0.0360555	0.0152753	0.0757188	0.0919239	0.183848	0.23388
EAH_00016440	1.34667	7.29	33.1467	65.1867	47.555	18.315	15.51	0.169214	5.66208	18.1955	22.598	18.6323	11.844	7.12618
EAH_00016450	200.003	20.82	19.0633	25.3333	32.9	57.405	55.53	48.8843	3.69566	2.11481	6.97952	18.9787	27.3438	20.8501
EAH_00016460	115.5	93.8467	52.7733	44.2433	47.205	72.03	63.4967	13.8706	11.8654	19.8521	11.4341	1.73241	11.9077	29.2131
EAH_00016470	72.25	9.66667	9.72	13.9167	14.9	29.72	28.05	14.2763	2.29348	0.547814	4.64759	5.50129	14.9765	20.6954
EAH_00016480	293.927	251.127	214.717	191.963	217.365	180.065	139.503	31.8228	16.5022	32.125	26.3	18.8444	48.3166	22.966
EAH_00016490	0.52	1.66333	8.25333	21.44	17.415	11.275	12.7	0.202978	1.03621	5.77426	9.83199	0.473762	6.27204	2.68554
EAH_00016500	33.68	18.7667	24.8067	37.82	65.235	54.72	67.5433	10.1212	2.24645	4.05229	10.481	23.7659	8.34386	6.97393
EAH_00016510	11.3167	11.92	13.0467	30.2733	40.32	38.26	43.7467	3.33503	2.95249	2.27232	12.5215	10.748	2.77186	6.67182
EAH_00016520	19.2	12.7533	7.87667	9.39333	12.455	17.64	15.8633	3.23761	2.05938	2.58496	0.92738	2.0294	0.933381	2.1715
EAH_00016530	265.333	193.657	107.283	95.51	123.355	222.74	185.64	78.384	63.154	50.5432	19.8097	32.435	90.3682	67.2398
EAH_00016540	0.15	0.27	1.97667	9.19333	18.755	23.095	56.9633	0.0264575	0.204206	1.82045	5.12699	7.98324	2.62337	28.089
EAH_00016550	26.7267	17.3633	8.44333	16.4967	29.86	29.665	45.3667	5.80014	1.94014	2.96416	6.4945	15.6553	8.64792	11.651
EAH_00016560	239.887	124.82	62.03	68.1133	115.17	182.72	169.54	61.985	34.9149	22.6138	10.8864	55.7766	71.2057	17.7458
EAH_00016570	1.23	2.93333	2	6.76333	18.255	36.67	76.3933	0.331512	0.895786	0.471487	5.08754	6.17304	9.5318	21.2417
EAH_00016580	0.86	2.33667	1.98	1.89	2.87	6.375	11.8133	0.245561	0.62788	0.55	0.409512	0.0565685	1.15258	1.64695
EAH_00016590	187.7	122.697	96.4	80.17	104.7	130.92	102.64	10.6046	10.0181	24.9252	15.0503	9.07925	4.2285	19.3614
EAH_00016600	0.933333	0.736667	1.05667	2.22667	4.06	2.9	4.20333	0.085049	0.181751	0.119304	0.82549	0.636396	0.282843	1.7403
EAH_00016610	20.26	18.7767	13.3333	17.9933	20.94	15.595	13.5233	1.54881	1.14988	2.48661	1.65606	1.1738	4.41942	3.73376
EAH_00016620	1.46333	0.483333	0.496667	0.64	0.985	1.495	1.72667	0.214554	0.10116	0.145029	0.09	0.0777817	0.0353553	0.201329
EAH_00016630	0.523333	0.323333	0.33	0.53	0.715	1.38	1.62333	0.0862168	0.0416333	0.03	0.1249	0.120208	0.0848528	0.046188
EAH_00016640	0.44	2.25667	20.2	90.9733	116.47	61.5	79.08	0.170587	1.27735	15.5087	52.2753	43.7416	15.1604	17.6066
EAH_00016650	954.1	1233.55	3182.95	2682.97	2175.96	1800.43	1661.13	18.9969	286.353	1117.85	394.15	906.525	720.62	296.416
EAH_00016660	10.15	3.04333	3.69	4.20333	5.185	5.935	7.08	2.81856	0.755667	0.579741	0.610109	0.374767	0.162635	2.26663
EAH_00016670	7.86667	3.87333	3.48667	9.9	18.645	22.345	26.1267	1.36324	1.75663	1.59481	5.13501	11.5753	6.05991	9.26296
EAH_00016680	60.9067	47.92	22.6633	28.3067	38.46	35.865	33.3667	10.6071	7.84825	9.31589	3.17215	0.452548	5.45179	9.36607
EAH_00016690	1.32667	1.16333	1.27667	2.60333	3.94	4.055	3.35667	0.342685	0.293655	0.38527	0.6354	0.608112	0.374767	1.49082
EAH_00016700	361.357	354.323	484.883	556.913	528.805	514.745	457.947	13.3192	27.7452	79.7144	34.3522	72.7401	159.248	80.6561
EAH_00016710	73.2967	78.21	93.5	96.49	94.76	64.765	63.27	5.84914	6.58786	4.99739	2.88865	22.1042	28.5883	12.3655
EAH_00016720	790.65	732.613	594.63	488.913	545.52	653.435	528.62	105.219	45.6273	93.5986	71.236	68.8863	105.324	163.059
EAH_00016730	0.466667	0.48	0.976667	0.64	0.92	0.805	1.05	0.302379	0.06	0.296704	0.153948	0.339411	0.374767	0.180278
EAH_00016740	6.38333	2.84	1.42	2.35667	3.345	4.455	4.87667	2.07117	1.37503	0.507642	0.622682	0.572756	1.90212	0.691544
EAH_00016750	301.673	27.4	59.2633	171.857	171.36	134.915	122.31	68.0372	2.73095	29.4398	87.0245	65.6054	21.5597	12.8057
EAH_00016760	0.106667	0.1	0.0766667	0.0733333	0.09	0.075	0.103333	0.0288675	1.69967e-17	0.0152753	0.0152753	0.0141421	0.0212132	0.0305505
EAH_00016770	62.4967	11.0633	9.75	33.6933	57.135	24.315	50.4133	8.46315	1.98102	1.76321	20.2457	28.8995	7.88424	27.6227
EAH_00016780	10.66	2.17333	2.22333	6.25667	10.66	5.595	10.4433	0.855044	0.513258	0.93586	3.6331	5.65685	1.6617	7.45365
EAH_00016790	0.00666667	0.0166667	0.0333333	0.13	0.125	0.075	0.12	0.0057735	0.0057735	0.023094	0.0754983	0.0353553	0.00707107	0.04
EAH_00016800	35.3833	8.11333	9.92667	9.87667	10.475	9.4	7.59667	6.26291	1.2813	1.42514	1.27876	1.492	1.49907	0.600028
EAH_00016810	20.0833	8.53	14.18	30.8533	37.175	14.225	17.9867	5.67102	0.556507	3.62501	7.93436	8.61963	1.90212	8.86059
EAH_00016820	0.0433333	0.0666667	0.133333	0.266667	0.295	0.29	0.146667	0.0057735	0.057735	0.0305505	0.195021	0.0919239	0.0565685	0.174738
EAH_00016830	9.22667	34.45	186.977	140.097	143.575	107.975	150.99	6.02736	17.3727	70.642	11.4551	20.4142	3.52846	54.3464
EAH_00016840	0.79	3.64	11.45	13.1567	9.12	4.94	10.9933	0.525071	3.0883	6.47904	3.24914	1.27279	0.876812	8.45056
EAH_00016850	0.463333	1.42	3.91667	5.43667	4.48	2.37	5.19333	0.40104	1.09768	1.84142	2.36166	1.06066	0.537401	4.85727
EAH_00016860	0.09	0.08	0.116667	0.106667	0.22	0.19	0.346667	0.052915	0.06245	0.0251661	0.0680686	0.0424264	0.113137	0.270247
EAH_00016870	2.57	0.323333	0.43	1.04667	2.495	3.05	4.35333	0.60803	0.0862168	0.144222	0.678921	1.74655	1.40007	2.12029
EAH_00016880	3.4	4.11	12.1167	30.5967	29.27	8.215	8.18333	1.15295	1.33101	5.39783	9.88226	2.84257	2.2981	2.45474
EAH_00016890	0.83	1.06	1.60667	1.31667	1.685	3.335	5.77667	0.186815	0.272213	0.352184	0.534072	0.176777	0.516188	2.17718
EAH_00016900	28.1333	9.08333	5.05333	5.90667	7.68	17.255	14.4167	8.09865	3.72237	1.67309	1.74543	4.08708	11.5329	3.11214
EAH_00016910	24.67	18.95	13.0433	16.7367	19.595	15.825	13.66	2.1546	1.08296	1.48534	1.75426	0.92631	2.51023	1.84177
EAH_00016920	190.307	19.91	16.9933	26.5467	40.16	77.355	98.0633	26.9877	4.81445	1.39844	9.81891	24.4235	45.6862	29.9786
EAH_00016930	21153.7	25969.1	18103	11629.4	11643.3	17619.5	15270.5	2425.21	329.4	5588.67	5442.2	2515.86	358.998	1644.02
EAH_00016940	1.80333	2.57	2.42	2.59333	2.5	1.925	1.48	0.240069	0.555068	0.440341	0.823731	1.14551	0.714178	0.347707
EAH_00016950	15.9767	12.7767	15.01	14.3933	15.97	19.335	18.2467	2.84518	1.54371	1.41672	1.2654	0.367696	3.98101	3.51141
EAH_00016960	37.6833	8.46	5.04333	5.85333	6.595	12.945	9.27333	9.26003	0.992421	0.959705	1.11599	3.24562	5.02753	5.17286
EAH_00016970	126.92	66.0967	37.7433	40.39	49.165	66.21	48.3667	19.7013	10.8816	12.8393	2.62513	14.5452	20.4071	20.836
EAH_00016980	207.057	102.413	59.3367	56.8633	66.26	119.805	93.8033	34.592	23.0625	16.9989	1.37929	10.1682	26.8913	44.462
EAH_00016990	72.84	64.0233	43.0333	33.57	38.525	47.585	39.7767	4.84536	2.83507	12.2954	10.1148	0.247487	1.7607	5.11399
EAH_00017000	78.6567	40.5767	24.5367	23.1833	27.41	42.48	31.9833	15.4461	4.94621	10.7044	3.93167	4.55377	14.6513	5.21642
EAH_00017010	3.67	6.33667	10.61	5.12333	4.26	4.935	4.04333	0.238118	1.87356	2.94342	1.65331	1.86676	1.37886	0.429108
EAH_00017020	2.52	12.0167	44.4933	60.6033	48.91	13.405	14.3067	1.24181	6.51555	16.7786	9.33317	15.1745	4.85782	5.41079
EAH_00017030	243.237	85.11	43.56	54.18	83.85	92.61	78.72	69.3229	31.7054	17.7603	12.4056	28.5247	13.6472	40.218
EAH_00017040	25.4167	10.5533	6.46	9.11667	9.255	7.84	6.77333	5.32607	2.79387	1.53743	2.03549	1.1243	1.47078	1.92056
EAH_00017050	2.80333	1.22333	0.946667	1.74	1.965	0.835	0.976667	0.907542	0.115902	0.0208167	0.54111	0.742462	0.190919	0.479618
EAH_00017060	5.53333	1.79667	1.21	3.07667	5.825	3.86	5.76667	1.54111	0.340783	0.216564	1.15786	2.49609	0.721249	2.11197
EAH_00017070	8.07	3.80667	1.54333	2.50333	3.805	2.045	2.59	1.6857	0.825005	0.64392	0.382143	1.32229	0.572756	0.74081
EAH_00017080	15.8933	8.25	3.08333	3.84	5.455	4.84	5.23	2.63447	1.35126	1.12434	0.3751	1.26572	0.806102	0.285832
EAH_00017090	1.09667	0.323333	0.21	0.573333	0.945	0.465	0.726667	0.145029	0.0416333	0.0556776	0.184481	0.53033	0.176777	0.325013
EAH_00017100	6.25667	1.64667	1.94	3.42333	4.565	3.375	4.85333	1.46172	0.335609	0.550182	1.29593	2.39709	0.106066	1.85436
EAH_00017110	5.14333	13.02	42.31	47.66	48.52	12.22	16.26	0.920453	5.14054	11.9982	5.57979	3.09713	0.933381	7.51886
EAH_00017120	0.233333	1.17	4.40667	2.42667	1.51	0.615	0.69	0.248261	0.485901	1.98848	0.808476	0.834386	0.615183	0.405956
EAH_00017130	0.0466667	0.06	0.05	0.04	0.075	0.03	0.116667	0.0152753	0.01	0.034641	0.01	0.0636396	0.0141421	0.106927
EAH_00017140	0.38	0.456667	0.29	0.483333	0.555	0.495	0.376667	0.0888819	0.188768	0.12	0.126623	0.162635	0.162635	0.215716
EAH_00017150	0.143333	0.41	1.88	0.846667	0.93	0.25	0.246667	0.0152753	0.217945	0.836122	0.274287	0.169706	0.0707107	0.110151
EAH_00017160	2.80333	1.12	0.546667	0.746667	0.925	1.795	1.70667	0.730502	0.22	0.0929157	0.195021	0.502046	1.15258	0.376342
EAH_00017170	1.88667	0.596667	0.24	0.183333	0.49	0.455	0.45	0.322542	0.168622	0.0608276	0.135769	0.127279	0.318198	0.225167
EAH_00017180	1.08	0.773333	0.906667	0.93	0.98	1.27	1.27333	0.245153	0.135769	0.170098	0.149332	0.169706	0.438406	0.0288675
EAH_00017190	25.4633	15.78	21.11	47.2767	72.23	65.775	77.9833	1.21467	2.0359	6.63523	19.9264	39.3434	14.5876	7.88667
EAH_00017200	6.64333	13.1733	45.87	34.81	27.535	16.19	14.66	0.894558	5.09687	15.1158	6.17777	10.642	4.36992	1.79808
EAH_00017210	7.82333	11.2367	36.9533	136.313	189.64	129.915	213.17	1.86715	2.89697	22.473	66.513	62.579	10.1753	69.9093
EAH_00017220	1956.3	1978.79	2382.96	1668.81	1684.7	1689.72	1426.81	5.48338	144.927	280.709	450.026	453.135	434.319	330.564
EAH_00017230	19.9767	17.82	19.5233	35.3067	65.03	62.57	81.21	2.18843	2.77849	5.15094	14.5234	25.7104	0.183848	2.07507
EAH_00017240	253.553	171.42	103.727	110.473	148.635	185.115	153.207	37.819	25.825	31.0388	7.68254	11.9855	19.3111	49.4268
EAH_00017250	2.04667	1.68333	3.59	6.08	6.69	3.92	3.74667	0.0550757	0.155671	1.3537	1.35192	1.81019	1.86676	0.901684
EAH_00017260	2.50333	1.79	1.13667	2.94333	3.625	2.96	6.07	0.0907377	0.0754983	0.231157	1.54565	0.92631	0.0424264	1.63117
EAH_00017270	142.683	150.813	121.793	124.68	133.03	62.56	64.0933	16.7462	14.8083	19.1825	15.5693	20.2233	13.2512	10.0102
EAH_00017280	13.8667	17.0933	17.3833	12.2367	11.34	6.115	4.37667	1.59105	2.68301	2.09037	3.91236	4.2285	1.40714	2.09743
EAH_00017290	23.4233	9.93333	3.85667	3.69	3.93	5.115	3.49667	3.33713	2.32289	2.44733	0.802247	1.35765	1.59099	0.207445
EAH_00017300	0.00666667	0.02	0.0833333	0.04	0.065	0.055	0.0566667	0.0057735	0.02	0.0585947	0.02	0.0212132	0.0212132	0.0450925
EAH_00017310	3.38333	0.903333	0.69	0.62	1.295	0.45	0.873333	0.506491	0.366924	0.324191	0.360139	0.912168	0.155563	0.517333
EAH_00017320	0.333333	0.0866667	0.0633333	0.1	0.135	0.14	0.173333	0.0416333	0.0057735	0.011547	0.043589	0.0212132	0.0141421	0.0585947
EAH_00017330	208.753	64.11	47.7433	54.92	78.285	125.52	97.2867	42.6095	19.1202	13.7818	12.4529	26.9903	45.7781	55.7799
EAH_00017340	6.05	11.56	51.16	72.98	63.515	31.59	34.6633	0.35	5.56111	19.3177	13.6195	9.22774	15.9948	12.9408
EAH_00017350	7.37	4.41667	25.12	125.89	225.345	205.93	393.313	0.809877	1.84587	19.6697	76.4052	102.481	13.1098	118.325
EAH_00017360	529.65	430.427	267.76	274.723	354.785	443.235	401.05	89.922	65.8735	79.7549	27.4833	4.68812	65.9236	73.6599
EAH_00017370	367.12	295.113	180.287	187.627	245.99	260.795	220.187	59.9668	29.9141	62.94	21.5534	30.052	34.924	50.7095
EAH_00017380	16.44	27.8067	163.81	412.517	394.45	236	276.14	3.67874	12.4365	106.099	178.312	68.4197	56.8372	47.8683
EAH_00017390	0.373333	0.193333	0.25	0.746667	1.075	0.51	0.51	0.187705	0.1861	0.210317	0.112398	0.367696	0.00707107	0.0665833
EAH_00017400	175.077	175.33	225.16	165.923	180.83	198.78	188.13	6.32905	10.7634	33.0665	30.1305	16.914	17.6494	30.6869
EAH_00017410	4.99667	3.70667	1.39667	1.95667	2.195	1.38	0.98	1.65772	0.519359	0.587566	0.497226	0.219203	0.537401	0.217945
EAH_00017420	0.416667	2.02333	5.78667	6.08333	8.385	4.8	10.3767	0.171561	0.928027	1.58658	0.522909	1.83141	0.763675	9.72494
EAH_00017430	1.91	0.463333	0.25	0.443333	0.575	0.435	0.356667	0.600583	0.158219	0.0519615	0.135031	0.190919	0.233345	0.115036
EAH_00017440	2.66	0.776667	0.693333	0.696667	0.9	0.715	0.806667	0.793032	0.223681	0.0723418	0.194251	0.381838	0.388909	0.602522
EAH_00017450	0.123333	0.11	0.0633333	0.0933333	0.175	0.075	0.263333	0.0873689	0.0608276	0.0404145	0.0404145	0.0777817	0.00707107	0.0305505
EAH_00017460	15.3533	10.65	5.08	6.50667	5.1	4.22	5.21667	3.61553	2.39764	0.353695	1.83023	0.86267	0.509117	1.46565
EAH_00017470	11.6867	7.11	2.03	2.57333	3.145	2.14	1.49	3.37095	1.89074	1.10639	0.462637	1.47785	1.45664	0.421426
EAH_00017480	18.0467	13.11	5.86	5.79333	7.395	8.205	6.36	2.75567	1.92034	2.17028	1.1563	1.03945	0.190919	1.41099
EAH_00017490	159.317	57.9967	34.6333	50.7533	80.715	67.235	59.3333	35.9349	15.5074	8.13155	12.3124	46.6761	25.6326	7.62234
EAH_00017500	45.9467	17.6767	7.35667	7.67667	9.245	10.035	7.10667	10.4051	6.06512	2.63754	1.79893	2.69408	3.01935	2.19072
EAH_00017510	26.01	10.16	3.70333	4.31333	5.24	6.35	4.07667	6.11532	3.34162	1.30251	0.991178	0.933381	2.87085	2.9574
EAH_00017520	9.22	2.51667	1.37	3.73333	4.235	2.41	2.3	2.65147	0.680759	0.326956	1.3418	1.20915	0.749533	0.660908
EAH_00017530	36.8767	22.84	23.0033	61.05	96.9	94.425	128.22	9.08089	5.96516	4.84527	25.9602	35.4402	14.6866	20.1056
EAH_00017540	17.8733	145.233	1193.29	5311.25	7786.11	4084.84	4614.41	11.58	118.029	936.309	2822.24	3579.11	226.571	248.769
EAH_00017550	0.25	0.153333	0.18	0.403333	0.69	0.73	0.826667	0.043589	0.0057735	0.0793725	0.187705	0.268701	0.0282843	0.305505
EAH_00017560	144.82	149.043	215.427	263.747	262.185	233.72	245.517	22.6608	28.5077	64.279	53.7762	19.2828	82.5476	38.703
EAH_00017570	26.5833	80.9167	386.63	854.443	677.27	244.97	188.223	1.29075	39.8725	205.277	301.048	5.10531	117.606	73.9731
EAH_00017580	32.1967	189.41	1295.53	3021.24	2592.29	1387.99	1377.14	20.4721	118.963	845.191	1255.51	325.609	433.4	387.126
EAH_00017590	1.68667	1.72667	1.72667	1.71333	2.385	2.575	2.60333	0.412351	0.390683	0.48439	0.0550757	0.106066	0.205061	0.790274
EAH_00017600	4.68333	8.43667	45.84	156.11	172.72	106.215	120.207	0.986526	3.16522	30.6246	81.319	51.9723	24.6992	20.3225
EAH_00017610	142.957	86.86	48.96	58.0667	65.825	116.675	100.197	3.61398	20.0988	17.2303	1.81616	17.4868	50.7208	50.038
EAH_00017620	0.173333	0.346667	0.526667	1.04	1.615	1.32	2.19	0.0208167	0.0503322	0.244199	0.461303	0.0353553	0.39598	0.283549
EAH_00017630	0.21	0.576667	2.44	8.54	14.12	6.695	8.07333	0.131149	0.258908	1.45083	4.52019	2.55973	1.54856	3.0253
EAH_00017640	115.757	94.46	45.9767	48.7667	66.725	58.28	65.18	21.7141	16.3847	20.4117	7.21436	2.12839	7.76403	11.4851
EAH_00017650	50.2967	24.1767	9.9	11.22	12.225	10.575	7.08667	12.5401	6.39387	4.8214	1.02504	0.487904	0.219203	1.64074
EAH_00017660	1.14667	0.606667	0.486667	0.52	0.61	0.755	1.08	0.215484	0.0757188	0.120139	0.0519615	0.0989949	0.417193	0.431393
EAH_00017670	4.87	2.66	2.15333	4.43	14.24	14.24	23.4433	1.27071	1.01425	0.543722	3.05501	8.58428	3.09713	12.7374
EAH_00017680	3.63333	1.85	0.853333	1.07	1.84	0.95	1.22667	0.747685	0.471593	0.343851	0.334215	0.622254	0.0707107	0.365011
EAH_00017690	0.00333333	0	0.103333	0.153333	0.365	0.265	0.683333	0.0057735	0	0.0585947	0.170392	0.219203	0.0212132	0.161967
EAH_00017700	0.923333	2.12667	12.66	56.0033	151.96	195.815	494.26	0.360879	1.1707	9.9599	39.7123	91.1602	39.4495	195.586
EAH_00017710	30.5433	5.70667	7.48333	10.7167	13.025	15.41	14.5333	7.43925	1.91818	1.88283	1.14115	3.76888	4.87904	3.80952
EAH_00017720	29.2133	108.38	461.68	282.62	179.44	72.55	56.1633	16.0288	54.0229	189.246	103.159	130.815	49.8227	24.5812
EAH_00017730	0.6	2.82667	16.13	14.09	11.41	8.215	9.17667	0.31607	2.05456	8.05512	0.685055	5.17602	4.91439	2.96169
EAH_00017740	436.66	200.157	197.803	174.677	198.005	259.23	226.35	62.0447	7.67095	13.2786	21.4357	1.19501	0.848528	58.4308
EAH_00017750	65.3833	58.8433	42.59	47.2667	56.17	54.89	47.4433	8.35477	1.73033	9.68045	5.06938	4.59619	0.339411	10.4559
EAH_00017760	1.31333	2.80333	16.69	20.4367	19.05	17.505	18.0667	0.261024	1.35581	8.00935	4.57866	0.749533	0.205061	1.42549
EAH_00017770	104.607	519.683	3185.6	4877.72	5765.49	4258.9	5704.33	63.9869	274.423	1686.62	1543.3	1727.19	407.294	350.853
EAH_00017780	0.106667	0.326667	1.31	0.653333	0.905	0.455	0.803333	0.046188	0.115902	0.59808	0.0971253	0.360624	0.26163	0.271539
EAH_00017790	78.1167	46.9967	157.76	190.397	234.075	199.065	241.767	6.23221	15.2196	50.756	42.0813	66.6448	28.5459	92.72
EAH_00017800	6.46667	1.45333	3.33667	19.6133	59.305	78.33	129.46	0.449926	0.514328	1.99101	16.0143	43.4659	36.4726	47.1335
EAH_00017810	3.35	2.68	1.45333	2.05667	2.34	0.98	0.903333	0.832106	0.553805	0.232451	0.120139	0.325269	0.268701	0.375411
EAH_00017820	4.96667	0.416667	0.63	1.88	4.655	3.79	6.54	0.714866	0.125033	0.194679	1.26369	3.85373	1.41421	3.89959
EAH_00017830	1.16667	0.873333	0.433333	0.65	0.62	0.515	0.77	0.636894	0.237136	0.135769	0.217945	0.127279	0.0636396	0.13
EAH_00017840	1.23333	1.10333	1.15	0.863333	0.865	0.81	0.876667	0.206478	0.100664	0.497594	0.355293	0.0212132	0.0848528	0.509542
EAH_00017850	2.27	0.673333	0.476667	0.49	0.485	0.92	0.353333	0.945992	0.15308	0.085049	0.368646	0.473762	0.311127	0.222785
EAH_00017860	0.0133333	0.0566667	0.0333333	0.0933333	0.2	0.215	0.313333	0.011547	0.0351188	0.0321455	0.0757188	0.0565685	0.00707107	0.152753
EAH_00017870	0.04	0.04	0.0166667	0.02	0.03	0.05	0.0266667	0.0173205	0.01	0.0152753	0.01	0.0141421	0.0707107	0.0251661
EAH_00017880	0.08	0.0633333	0.05	0.363333	0.58	0.26	0.34	0.01	0.0208167	0.0458258	0.279702	0.19799	0.0424264	0.27074
EAH_00017890	0.0433333	0.163333	0.0733333	0.08	0.325	0.21	0.25	0.0152753	0.0568624	0.0305505	0.0360555	0.0353553	0.0848528	0.122882
EAH_00017900	0.113333	0.05	0.13	0.886667	1.41	0.845	1.36667	0.0450925	0.02	0.087178	0.570117	0.79196	0.233345	1.16937
EAH_00017910	0.113333	0.0666667	0.13	0.03	0.02	0.03	0.203333	0.0585947	0.0208167	0.03	0.03	0.0282843	0.0424264	0.115902
EAH_00017920	3.63667	0.64	0.87	0.996667	1.625	2.315	1.96667	0.357258	0.185203	0.32078	0.536687	0.968736	1.05359	0.748888
EAH_00017930	34.2033	22.4067	7.17	9.21667	10.52	8.59	6.85667	5.08174	3.0762	2.18753	0.931146	3.66281	5.3033	1.01007
EAH_00017940	51.8033	32.25	12.9367	14.7867	18.84	15.645	15.83	6.57694	2.9258	4.74468	0.990774	7.09935	6.07405	1.03436
EAH_00017950	27.4	3.09667	2.49	3.35333	3.63	2.71	2.58	5.07613	0.0057735	0.150997	0.883195	1.01823	0.947523	0.305123
EAH_00017960	348.007	289.133	132.63	109.443	124.695	72.22	59.83	69.3555	34.2436	59.2033	26.4254	0.360624	4.90732	12.2553
EAH_00017970	72.42	6.18667	5.32333	8.28333	9.975	10.225	8	16.3641	1.20426	0.506491	3.45471	5.09824	4.46184	1.82121
EAH_00017980	87.76	19.1967	14.6767	28.9933	41.815	33.19	41.16	19.8615	5.89201	1.1218	9.4568	18.2646	13.6189	7.57792
EAH_00017990	3.52333	13.01	48.93	39.5033	29	9.17	9.13333	1.78158	6.46872	16.5522	8.45541	15.4291	6.90136	4.08427
EAH_00018000	1.79333	0.153333	0.393333	0.67	1.055	0.805	1.15333	0.720578	0.0665833	0.0602771	0.363456	0.219203	0.459619	0.631691
EAH_00018010	1.16667	0.27	0.136667	0.32	0.505	0.455	0.456667	0.260832	0.0264575	0.0251661	0.127671	0.318198	0.148492	0.220076
EAH_00018020	5.37	1.04667	0.573333	0.716667	1.83	2.095	3.18333	1.46041	0.478783	0.080829	0.240069	1.10309	1.18087	1.42697
EAH_00018030	0.896667	0.416667	0.273333	0.42	0.59	0.385	0.5	0.575529	0.294845	0.205508	0.204206	0.0565685	0.0353553	0.35
EAH_00018040	2.07333	1.47333	10.95	44.28	62.57	34.685	51.3167	0.545924	0.945375	6.42183	25.829	32.7249	3.74059	30.83
EAH_00018050	9.42667	24.7167	50.67	26.3267	27.405	19.17	21.8467	4.0015	6.76315	12.3464	13.1249	5.83363	2.65872	8.3761
EAH_00018060	22.37	19.52	9.29667	8.66333	9.68	9.215	8.22667	3.2205	1.74897	3.4845	1.37351	0.169706	0.445477	0.690097
EAH_00018070	4.69333	3.06333	1.96333	3.96	6.36	4.81	11.46	0.49339	0.761665	0.715285	1.96985	2.81428	0.127279	7.12191
EAH_00018080	1.00667	0.39	0.186667	0.373333	0.75	0.58	1.16667	0.285832	0.171561	0.080829	0.133167	0.0212132	0.13435	0.315647
EAH_00018090	6.40333	3.47333	5.93667	3.44667	2.62	1.81	1.62	0.992287	0.282194	1.08786	1.0971	0.989949	0.551543	0.706612
EAH_00018100	2.00667	2.02667	2.89667	2.94333	1.87	1.245	1.15333	0.560476	0.704651	0.836799	0.81941	0.947523	0.162635	0.613705
EAH_00018110	1.03667	0.636667	1.73333	1.21667	1.04	0.775	0.473333	0.188237	0.369369	0.341223	0.664254	0.636396	0.0212132	0.0986577
EAH_00018120	2.36333	1.5	3.24333	2.98	2.035	2.455	1.75667	0.366106	0.373229	0.560744	0.660908	0.558614	0.0919239	0.480555
EAH_00018130	4.82	2.15	1.51	3.07333	7.57	11.325	19.2733	1.75488	0.635059	0.398873	1.54668	5.51543	7.21956	8.94039
EAH_00018140	49.27	10.0867	7.87333	16.7433	36.37	64.8	106.36	10.0729	3.66924	0.743931	8.62506	21.3546	31.2258	31.4988
EAH_00018150	21365	26815.9	18188	12598.2	11779.3	19236.9	19208.9	2750.61	244.29	5080.91	5398.18	3347.03	467.433	419.653
EAH_00018160	32.3	18.8267	16.66	19.6767	24.965	36.545	33.5633	3.17161	4.43533	4.87008	2.7606	1.95869	4.92853	6.15812
EAH_00018170	28.0933	7.06333	3.73333	3.44	4.675	12.365	8.19	22.4218	2.58369	1.50733	2.39514	3.25976	11.4198	7.46809
EAH_00018180	0.306667	0.413333	0.376667	0.333333	0.3	0.255	0.3	0.0585947	0.110151	0.171561	0.0665833	0.127279	0.0919239	0.087178
EAH_00018190	0.2	0.14	0.51	0.656667	0.56	0.71	0.72	0.111355	0.06245	0.284781	0.133167	0.240416	0.494975	0.0888819
EAH_00018200	4.57667	1.15667	0.556667	0.7	1.025	0.88	0.543333	1.39346	0.387599	0.251661	0.217945	0.685894	0.46669	0.0416333
EAH_00018210	8.76333	2.40667	1.79	3.23333	9.52	13.72	21.5767	0.90124	0.595007	0.08	1.12251	7.02864	5.9397	11.3256
EAH_00018220	3.68	0.786667	0.913333	2.14333	5.005	7.165	14.37	0.556687	0.280416	0.123423	1.10509	3.79716	2.97692	5.78526
EAH_00018230	3.38667	9.81333	53.54	62.5833	56.855	32.36	22.57	1.5531	5.37574	21.7633	8.86675	17.9817	17.1403	10.8729
EAH_00018240	269.853	249.21	294.037	372.393	385.36	317.155	292.5	13.5405	21.3221	23.7222	34.3026	4.28507	60.0829	33.8512
EAH_00018250	36.3033	29.2433	13.15	11.1667	19.3	22.4	33.5167	6.57464	8.71517	5.94093	0.690821	6.27911	4.79418	24.4736
EAH_00018260	21.45	16.4333	5.61333	7.32333	11.83	8.43	14.5467	5.16152	4.2546	2.21252	0.930448	4.38406	1.6122	10.4983
EAH_00018270	2072.57	1756.2	2047.96	1146.47	1075.66	1416.42	1112.36	275.012	369.767	222.62	465.067	161.623	258.964	287.809
EAH_00018280	5.57333	0.656667	2.21333	7.77667	11.685	13.28	16.9767	1.01869	0.0305505	1.03616	3.82874	4.82954	3.43654	6.65315
EAH_00018290	0.27	0.0666667	0.0233333	0.123333	0.315	0.72	1.41	0.0458258	0.0152753	0.0057735	0.10116	0.289914	0.424264	1.09092
EAH_00018300	3.02	1.67333	1.37	3.99333	6.06	4.82	6.4	0.34176	0.332466	0.361663	1.5603	2.20617	0.848528	2.48771
EAH_00018310	0.426667	0.0833333	0.0433333	0.5	0.535	0.235	0.44	0.40612	0.137477	0.126623	0.161658	0.106066	0.106066	0.49521
EAH_00018320	0.33	0.226667	0.25	0.863333	2.265	1.945	2.57667	0.02	0.118462	0.0793725	0.553384	1.56271	0.289914	1.54403
EAH_00018330	3.43667	0.64	0.686667	2.44	2.91	1.305	1.76333	1.15768	0.134536	0.165025	1.42727	1.24451	0.445477	0.993042
EAH_00018340	0.41	0.0266667	0.136667	0.703333	2.845	2.56	3.96333	0.052915	0.0152753	0.0986577	0.456107	2.05768	0.325269	1.82078
EAH_00018350	0.13	0.1	0.09	0.0933333	0.135	0.25	0.216667	0.069282	0.0450925	0.0519615	0.0305505	0.120208	0.0848528	0.137961
EAH_00018360	0.0966667	0.0833333	0.143333	0.133333	0.185	0.165	0.18	0.051316	0.011547	0.0416333	0.0472582	0.0212132	0.0212132	0.0866025
EAH_00018370	0.0433333	0.01	0.0766667	0.106667	0.08	0.07	0.153333	0.0321455	0.0173205	0.0378594	0.023094	0.0707107	0.0565685	0.0950438
EAH_00018380	0.336667	3.32	40.79	184.82	316.035	285.3	611	0.17673	2.82356	36.3659	126.085	135.814	29.0479	225.402
EAH_00018390	10.5833	3.78	2.03667	3.41333	5.59	3.67	4.21333	2.17542	0.855102	0.652865	1.08546	2.84257	0.268701	1.47331
EAH_00018400	11.5333	3.17333	1.81333	2.21333	3.47	6.195	8.21	2.69055	0.793872	0.470886	0.895116	2.46073	3.99515	3.32829
EAH_00018410	2.74	12.2367	48.1033	38.4933	30.515	9.405	8.10333	1.41382	6.10251	18.4051	9.17807	18.5474	8.28022	4.51949
EAH_00018420	6.39667	5.89	3.50333	3.58333	4.325	2.925	2.62333	1.08487	0.337194	0.744737	0.632877	0.459619	0.0212132	0.213854
EAH_00018430	3.74667	2.76	1.98	1.71667	2.275	2.415	2.37333	0.727622	0.540278	0.627455	0.425245	0.360624	0.120208	0.589435
EAH_00018440	0.393333	0.176667	0.0833333	0.09	0.345	0.095	0.63	0.0550757	0.01	0.0173205	0.087178	0.13435	0.0919239	0.920344
EAH_00018450	19.9767	7.22333	2.81667	3.16667	3.78	2.895	1.89333	5.78277	2.10495	1.19236	0.595007	1.78191	1.61927	0.450814
EAH_00018460	4.70333	1.93667	1.33667	1.42667	2.09	3.705	3.4	1.07375	0.768397	0.428525	0.261024	0.381838	0.106066	0.536749
EAH_00018470	0.773333	0.876667	3.66333	6.83	7.34	4.92	4.66	0.211975	0.0763763	1.96363	1.33132	0.848528	2.10718	2.02304
EAH_00018480	288.12	83.1267	322.463	361.393	277.5	216.715	160.903	35.5303	25.5375	140.104	86.462	60.7263	21.8425	21.0679
EAH_00018490	10.5	77.24	444.32	939.797	668.59	305.395	207.883	6.63199	51.0795	277.308	350.428	186.294	214.147	86.3469
EAH_00018500	263.097	115.72	64.2	75.41	110.01	147.61	112.563	55.8658	37.7057	24.5505	9.79476	23.2921	5.45886	49.9521
EAH_00018510	3.68	1.10333	1.15667	2.15	2.49	2.525	2.62	0.346554	0.0450925	0.130512	0.533573	1.13137	0.784889	0.811911
EAH_00018520	29.2167	47.44	21.23	24.26	38.97	50.15	49.5433	10.8184	19.429	7.4059	6.04215	15.9806	17.5362	16.9574
EAH_00018530	25.9433	5.85333	6.67333	13.0467	22.76	29.855	48.2767	7.85526	2.2546	1.44116	5.55199	13.7886	15.1109	14.8541
EAH_00018540	1.13667	0.83	0.663333	0.953333	1.66	3.04	2.54	0.78831	0.356791	0.312623	0.632561	1.11723	2.44659	2.533
EAH_00018550	5.21667	2.15	1.64	3.21333	5.83	7.28	9.34	0.805254	0.308058	0.108167	1.295	2.31931	0.565685	1.39129
EAH_00018560	3.05333	0.87	0.546667	0.89	1.33	2.15	2.43667	0.262742	0.130767	0.160104	0.445084	1.06066	1.18794	0.405134
EAH_00018570	3.98333	3.37	2.18667	4.81333	3.7	1.59	2.42	0.963656	0.7502	1.17509	0.980017	1.08894	0.46669	1.7941
EAH_00018580	46.14	17.5867	7.25	8.72667	10.92	8.095	6.29333	12.8122	4.94701	3.16501	2.22075	3.76181	3.71231	3.49231
EAH_00018590	0.926667	0.33	0.92	3.99333	6.625	4.835	4.27667	0.385919	0.217945	0.615549	2.15133	2.67993	0.0212132	1.92157
EAH_00018600	0	0.1	0.166667	1.54667	3.185	1.605	1.92333	0	0.173205	0.194251	0.848842	1.91626	0.586899	0.827305
EAH_00018610	0.323333	0.296667	0.393333	1.27333	2.355	1.65	2.27333	0.100664	0.0251661	0.180093	0.768136	1.0253	0.113137	1.16758
EAH_00018620	6.26667	1.39	0.596667	0.823333	1.09	0.99	0.73	1.89954	0.392301	0.215484	0.223681	0.622254	0.650538	0.331512
EAH_00018630	16.6133	2.30667	2.23	6.99667	15.17	9.78	21.0667	3.9163	0.588586	0.939202	5.04203	8.358	1.73948	13.1405
EAH_00018640	0.203333	0.2	0.316667	1.19667	2.32	1.64	3.65333	0.0650641	0.10583	0.170098	0.747819	1.23037	0.763675	2.08462
EAH_00018650	3.68667	0.48	0.403333	0.886667	1.94	1.66	1.73333	0.363501	0.0960902	0.090185	0.150111	0.544472	0.912168	1.7895
EAH_00018660	1.53	0.2	0.18	0.29	0.405	0.435	0.546667	0.470319	0.111355	0.131149	0.153948	0.289914	0.33234	0.397157
EAH_00018670	36.6533	25.6333	12.0567	11.1433	14.495	11.03	8.80667	7.85574	6.9852	4.85376	1.72402	1.80312	2.17789	1.29404
EAH_00018680	3.35	1.76667	0.636667	0.926667	1.13	0.835	0.68	0.855804	0.368963	0.365285	0.0776745	0.296985	0.275772	0.278747
EAH_00018690	0.41	0.38	0.32	0.343333	0.47	0.305	0.356667	0.07	0.0814453	0.0288675	0.151327	0.26163	0.0282843	0.141067
EAH_00018700	11.3667	4.66333	11.1633	12.5667	18.8	10.43	21.5667	1.49601	1.32493	2.75834	2.73105	5.61443	1.64049	12.2807
EAH_00018710	155.307	64.92	66.9867	51.5633	56.85	117.19	96.1867	6.15082	5.20449	1.45555	4.68413	2.19203	26.8559	25.2372
EAH_00018720	8.20333	3.70667	3.08	2.65	3.645	5.475	4.89333	1.42879	0.520032	0.391535	0.28	0.855599	0.657609	2.4593
EAH_00018730	0.71	0.9	1.37	4.64	6.025	4.75	5.19333	0.087178	0.0754983	0.407308	1.8812	1.08187	0.79196	0.986729
EAH_00018740	0.86	0.403333	0.82	3.48333	4.465	3.455	2.82	0.18735	0.0960902	0.26	0.887938	0.205061	0.26163	0.164621
EAH_00018750	129.92	63.17	38.3733	43.02	58.97	96.875	74.5667	20.4395	10.4192	12.6691	5.64561	14.2411	26.2832	29.5395
EAH_00018760	0.00666667	0.00333333	0.103333	0.4	0.655	0.445	0.7	0.011547	0.0057735	0.0321455	0.160935	0.459619	0.120208	0.0608276
EAH_00018770	6.27333	1.31	1.29333	3.76	7.6	6.975	10.93	2.23003	0.23516	0.311823	2.12502	4.4972	1.6617	2.88865
EAH_00018780	0.22	0.163333	0.156667	0.26	0.585	0.64	0.56	0.0655744	0.09	0.0888819	0.051316	0.0565685	0.0919239	0.169214
EAH_00018790	1.92	1.50333	1.08333	1.53	2.265	2.765	2.85667	0.108167	0.140119	0.170392	0.235797	0.233345	0.0212132	0.417892
EAH_00018800	0.5	0.373333	1.23667	1.03667	1.105	1.43	1.38333	0.19975	0.140475	0.489115	0.1861	0.558614	0.169706	0.310054
EAH_00018810	1.84333	2.23	4.41333	4.55333	3.855	1.77	1.61333	0.100167	0.726292	0.862168	1.01933	2.08597	0.678823	0.517912
EAH_00018820	4.61333	8.20333	25.6067	26.62	20.035	5.525	4.75	0.369098	3.92817	7.8001	4.56645	12.0137	2.72236	2.26938
EAH_00018830	1.01333	0.573333	0.393333	1.00333	1.84	0.76	0.83	0.28006	0.0896289	0.0288675	0.470035	0.622254	0.169706	0.505668
EAH_00018840	4.64333	1.66333	0.73	1.39667	1.44	1.21	1.15667	1.29894	0.193477	0.225167	0.615332	0.311127	1.13137	0.794313
EAH_00018850	7.07	0.463333	0.963333	3.91333	5.88	4.685	4.11	1.76116	0.150111	0.283608	2.88923	3.88909	0.643467	1.39237
EAH_00018860	7.06333	2.36	1.01667	3.11667	7.755	8.81	12.72	2.62306	0.662042	0.340637	2.007	5.59321	3.57796	2.76642
EAH_00018870	3.86667	1.96333	0.566667	0.833333	1.145	0.715	0.72	1.3258	0.678994	0.395517	0.10116	0.516188	0.120208	0.122882
EAH_00018880	154.27	34.8433	23.52	29.8733	45.075	52.675	45.4367	32.3175	12.4797	6.70589	5.32431	19.2404	10.5854	7.35756
EAH_00018890	28.5567	6.35333	3.59	4.86667	8.66	7.115	5.63667	8.26276	2.20593	1.20516	0.606987	2.82843	1.42128	1.39808
EAH_00018900	0.176667	0.0733333	0.05	0.143333	0.265	0.27	0.26	0.0321455	0.0208167	0.0173205	0.051316	0.106066	0.127279	0.158745
EAH_00018910	762.177	70.0933	67.4	97.2867	137.64	186.185	168.48	197.804	14.3836	9.44721	42.9753	95.2331	104.998	75.7439
EAH_00018920	0.05	0	0.0566667	0.13	0.035	0.115	0.296667	0.0416333	0.023094	0.051316	0.0776745	0.0636396	0.0636396	0.0964365
EAH_00018930	0.806667	0.89	0.573333	0.39	0.475	0.6	0.723333	0.265769	0.0953939	0.158219	0.112694	0.403051	0.141421	0.480139
EAH_00018940	250.707	245.063	262.43	146.667	149.215	196.735	170.573	19.6621	35.4574	40.2775	43.2539	22.8042	3.81131	38.9455
EAH_00018950	0.523333	0.29	0.223333	0.29	0.445	0.355	0.476667	0.185023	0.0458258	0.0757188	0.0173205	0.0777817	0.219203	0.151438
EAH_00018960	3.67	2.98333	6.06	30.8833	107.565	137.035	275.68	0.71631	0.658964	3.81387	26.5855	80.2778	47.1852	130.608
EAH_00018970	4.88667	5.24	10.0067	14.35	31.935	38.16	49.5967	1.33362	0.322335	1.50248	5.14308	17.4443	12.9825	8.98054
EAH_00018980	1.02667	1.32	0.7	1.05667	1.81	1.135	1.42	0.152753	0.25632	0.36428	0.315647	0.509117	0.0353553	0.69347
EAH_00018990	200.517	186.97	140.117	131.743	158.01	120.52	103.257	13.4922	11.4043	35.7299	25.2503	15.7402	29.8399	13.7382
EAH_00019000	4.68667	3.59	4.52333	15.02	36.695	33.14	52.55	0.755006	0.529434	1.57906	8.9884	20.8667	3.50725	8.0658
EAH_00019010	9.13667	3.18	1.91333	3.35333	6.305	9.445	17.5733	2.3691	0.612862	0.298719	1.0116	2.72236	2.38295	4.37841
EAH_00019020	92.97	34.9133	19.4333	22.08	30.39	33.83	29.8933	24.7026	9.20001	5.86214	2.12113	6.81651	1.00409	4.28002
EAH_00019030	6.12667	3.75	2.58333	2.63	3.715	5.235	4.02667	1.10699	0.969484	0.863964	0.238118	0.473762	1.13844	1.32515
EAH_00019040	3.56	2.61333	3.14333	4.84667	9.22	9.9	15.05	0.809877	0.561635	0.472899	1.85735	4.44063	1.58392	3.84275
EAH_00019050	14.29	7.56667	10.7367	16.5	29.05	30.985	51.7467	2.11773	0.895396	2.71006	7.45077	9.68736	3.58503	13.7247
EAH_00019060	3.43	2.28667	2.62333	3.92667	4.01	4.015	4.02333	0.357631	0.303535	0.67471	0.962306	0.494975	0.445477	0.575007
EAH_00019070	535.093	340.723	182.543	206.027	229.39	275.69	214.893	84.6933	40.0726	49.9964	9.00707	22.8113	24.0982	88.1641
EAH_00019080	11.92	7.32	5.47	5.5	7.345	13.48	10.55	3.82697	2.11133	1.18203	0.869655	0.473762	5.31744	4.73072
EAH_00019090	8.01667	6.72667	10.8333	24.5433	26.82	13.94	9.45333	0.585263	1.34061	4.47362	10.3327	6.88722	2.786	3.66476
EAH_00019100	70.9167	437.453	2781.51	5743.6	4468.38	2118.91	1699.11	48.3826	277.492	1687.59	2219.05	129.174	1049.64	522.782
EAH_00019110	1.45	1.38	1.83333	3.51	4.165	2.365	2.31	0.259422	0.199249	0.357258	0.460326	0.205061	0.685894	0.618789
EAH_00019120	7.28667	42.5767	224.757	291.647	277.52	149.16	174.793	6.2736	25.1798	115.89	61.5448	12.6431	43.8406	34.2181
EAH_00019130	156.65	42.25	64.77	267.54	590.47	518.745	767.293	47.2711	7.23307	35.5712	180.41	421.393	187.39	235.66
EAH_00019140	42.0567	37.4433	78.0133	63.2333	51.315	24.43	18.34	6.01643	4.65414	22.271	15.3331	25.5336	7.84889	2.11483
EAH_00019150	0.11	0.103333	0.183333	0.746667	0.925	0.34	0.32	0.0173205	0.0321455	0.0929157	0.175594	0.00707107	0.0565685	0.0556776
EAH_00019160	0.363333	0.21	0.713333	2.33667	1.455	0.535	0.466667	0.291605	0.121244	0.33546	0.662143	0.205061	0.0919239	0.444672
EAH_00019170	79.9767	26.5	20.95	34.02	32.775	32.355	24.42	17.9616	2.50282	1.94031	8.34403	3.96687	6.17304	13.1105
EAH_00019180	7.44667	2.31	1.55	1.72667	1.99	3.15	2.41333	1.28508	0.477912	0.115326	0.236714	0.0989949	0.890955	0.952593
EAH_00019190	14.72	13.0167	9.05333	20.8933	24.295	25.33	40.7	2.41851	3.07053	2.01162	9.39247	5.72049	0.989949	13.7444
EAH_00019200	1.19667	1.88333	5.28	22.4467	25.245	16.16	19.48	0.308599	0.285715	3.01144	11.4659	6.90843	2.50316	2.15005
EAH_00019210	0.876667	0.66	1.99667	8.58333	11.485	8.52	10.61	0.210079	0.1249	1.15518	4.08419	2.60922	1.20208	1.43764
EAH_00019220	0.533333	0.503333	3.42333	16.28	23.035	15.71	20.34	0.308923	0.482321	2.29761	9.05067	4.4477	3.46482	4.34604
EAH_00019230	0.94	1.25	5.38333	17.0567	23.98	18.765	19.8033	0.236432	0.278747	4.17998	10.3628	3.91737	3.48604	3.34529
EAH_00019240	1.42333	1.63	0.966667	1.08667	1.465	3.125	4.35333	0.93874	0.2498	0.440719	0.151438	0.106066	0.445477	0.447474
EAH_00019250	112.88	69.7533	33.8667	39.0433	59.88	66.58	74.8533	20.9907	12.5515	12.5822	2.73681	26.163	20.8597	27.3343
EAH_00019260	1.38333	0.523333	0.933333	1.89667	2.23	3.115	4.21	0.629788	0.151438	0.599361	1.59754	0.820244	1.16673	2.50896
EAH_00019270	190.51	169.213	121.78	108.453	117.21	140.46	114.627	24.5754	8.48385	29.5418	19.8397	10.2672	13.6754	27.2293
EAH_00019280	5.31333	4.41	13.22	56.4667	97.96	71.16	93.0333	0.652253	0.640234	9.40156	34.0167	46.3155	2.22032	10.4627
EAH_00019290	102.807	44.61	35.89	83.7367	130.795	97.97	97.3467	13.0866	6.50357	7.66405	35.7698	53.6765	5.78413	5.49842
EAH_00019300	8.97333	8.02	8.25333	11.7333	11.23	12.035	10.8267	0.936447	0.926769	0.136137	1.31698	0.523259	0.53033	2.75146
EAH_00019310	2.17333	1.62333	2.52667	2.80333	3.385	4.985	8.08333	0.3073	0.554106	0.682227	0.69888	0.459619	0.417193	2.68576
EAH_00019320	22.88	7.54333	6.73333	6.88333	6.855	11.605	12.53	1.77212	0.617765	0.520513	1.1767	2.41123	2.0294	4.137
EAH_00019330	341.247	113.023	69.3033	69.6333	90.245	166.155	133.263	110.862	29.8666	24.0233	11.6529	34.7684	90.8986	79.6875
EAH_00019340	4.46	6.36333	7.64	13.47	14.96	17.3	21.9767	0.642106	0.245017	1.64265	3.77583	0.707107	6.16597	3.72425
EAH_00019350	5.40667	2.52667	2.11667	4.75667	6.9	7.075	6.75333	0.980272	0.173877	0.545191	1.37001	0.777817	1.0253	0.935111
EAH_00019360	76.5	8.93	8.23667	10.4467	12.08	19.185	14.5967	7.70296	0.928601	0.482321	3.70484	6.9155	8.29436	9.49308
EAH_00019370	24.5567	6.14667	4.84667	5.95667	8.205	11.61	9.37333	3.44256	0.633114	1.068	1.91024	2.92035	4.1295	2.39792
EAH_00019380	2.79667	7.21333	20.4667	28.12	26.985	18.455	15.9567	0.359212	1.25021	10.0945	2.6905	8.06809	8.80348	3.14352
EAH_00019390	1.33	2.16667	6.15333	4.29	3.82	2.415	3.13333	0.170587	0.549939	1.84186	0.06245	1.28693	0.883883	0.982157
EAH_00019400	1.15667	4.12	18.79	18.7367	15.345	6.865	5.91333	0.456545	2.24294	9.21102	2.74055	5.23966	2.82136	2.26434
EAH_00019410	0.223333	0.196667	0.21	0.5	0.715	1.01	1.46667	0.0351188	0.061101	0.02	0.165227	0.233345	0.240416	0.340196
EAH_00019420	113.847	11.3133	10.73	12.0267	15.8	40	30.07	21.649	0.508363	1.43816	4.67047	12.1198	34.2664	14.2754
EAH_00019430	16.3767	7.58	2.71333	2.56333	3.06	3.4	2.95333	0.816844	0.525738	1.06359	0.25697	0.848528	0.254558	0.915933
EAH_00019440	0.0166667	0.0333333	0.103333	0.34	0.415	0.195	0.406667	0.0057735	0.0057735	0.080829	0.173205	0.0212132	0.233345	0.273008
EAH_00019450	42.2367	36.5767	32.04	24.8167	25.705	23.84	21.5233	1.59202	2.22505	4.97537	6.84453	2.99106	0.905097	6.80831
EAH_00019460	16.4267	2.27333	2.19	3.71	6.31	6.555	8.57667	2.77583	0.723901	0.268514	1.47888	2.74357	2.07182	2.41984
EAH_00019470	11.6767	78.8533	531.677	1584.76	1557.18	810.155	750.693	5.96592	50.0792	379.547	701.401	307.323	281.068	188.908
EAH_00019480	1.03	0.933333	1.28667	3.03667	5.81	3.475	3.41333	0.0655744	0.284312	0.565892	1.29063	2.16375	0.72832	0.837695
EAH_00019490	30.82	30.71	18.0367	19.7667	26.17	30.535	25.62	8.27537	2.57932	4.65143	0.323934	5.02046	2.66579	7.20208
EAH_00019500	18145.4	21904.8	14448.8	8839.59	8870.95	10105	7870.6	1295.87	392.696	4485.87	4185.69	1731.17	8.64084	2871.88
EAH_00019510	6.96	7.89333	11.3267	19.9733	20.475	9.675	8.20667	0.70739	0.985207	1.62755	3.49451	3.33047	3.34462	1.35249
EAH_00019520	61.3833	5.23667	4.19	5.73667	6.985	10.505	9.19	20.2658	1.79004	1.06038	3.34921	5.5225	6.41346	6.48058
EAH_00019530	2.33333	1.70333	0.983333	1.1	1.575	2.305	2.93667	0.345012	0.258134	0.362951	0.405956	0.516188	0.0494975	0.505206
EAH_00019540	3.51333	3.07667	4.65333	3.49	3.515	3.74	2.63667	0.970069	0.600444	0.790337	0.86954	0.982878	0.876812	0.635164
EAH_00019550	0.583333	0.51	0.2	0.32	0.5	0.295	0.37	0.236714	0.173494	0.01	0.0916515	0.0565685	0.0919239	0.297153
EAH_00019560	28.5433	12.8267	48.11	58.8367	46.805	22.625	18.19	6.91768	6.69191	20.2057	13.3326	10.543	6.37103	7.61276
EAH_00019570	10.8433	11.8833	14.6433	16.7367	17.98	6.98	8.15333	1.55854	1.03852	2.15105	1.10744	0.622254	0.735391	4.21
EAH_00019580	49	52	18.14	18.8867	22	15.16	12.3533	14.0448	13.5012	9.6758	2.49835	1.0748	3.98808	2.93139
EAH_00019590	0.24	0.0633333	0.0566667	0.0966667	0.245	0.095	0.203333	0.0264575	0.0321455	0.0152753	0.0723418	0.120208	0.0353553	0.112398
EAH_00019600	161.903	38.19	24.08	45.2733	80.17	70.545	110.6	35.1402	12.1672	4.19823	15.2223	44.2932	16.0867	30.7215
EAH_00019610	2.21333	1.43	2.34333	1.79333	1.78	1.095	1.6	0.811316	0.225389	0.433167	0.493592	1.66877	0.685894	0.581292
EAH_00019620	0.68	1.14333	3.08667	1.69667	1.48	1.015	1.01	0.20664	0.107858	0.857807	0.510131	0.424264	0.813173	0.441701
EAH_00019630	4.12333	14.2333	42.8967	20.16	15.075	5.69	4.61667	2.35139	5.79364	13.2169	9.04714	12.5794	4.75176	1.99325
EAH_00019640	1.06333	0.866667	0.433333	0.66	0.87	0.495	0.843333	0.0862168	0.255799	0.0351188	0.175214	0.212132	0.190919	0.648254
EAH_00019650	0.0933333	0.133333	0.203333	0.363333	0.455	0.12	0.233333	0.0251661	0.011547	0.0450925	0.023094	0.0636396	0.0282843	0.136137
EAH_00019660	1.06	0.55	0.143333	0.256667	0.515	0.405	0.533333	0.155242	0.234307	0.0503322	0.128582	0.176777	0.275772	0.492375
EAH_00019670	0.496667	0.103333	0.136667	0.42	0.755	0.97	2.09333	0.0472582	0.0650641	0.061101	0.196977	0.0636396	0.523259	0.769567
EAH_00019680	0.22	0.18	0.35	0.81	1.245	0.65	0.8	0.158745	0.130767	0.183576	0.108167	0.756604	0.268701	0.401497
EAH_00019690	235.273	68.63	39.4433	49.2067	64.15	71.415	52.6567	57.3062	25.3078	13.5023	8.65492	18.5686	11.9996	27.0574
EAH_00019700	0.26	0.11	0.0566667	0.113333	0.23	0.14	0.153333	0	0	0.0556776	0.20108	0.190919	0.0777817	0.37099
EAH_00019710	1.76	0.793333	1.55	2.12	2.005	2.67	2.40667	0.0458258	0.195533	0.4531	0.835045	0.657609	0.353553	0.696156
EAH_00019720	0.483333	0.233333	0.23	0.25	0.445	0.63	0.433333	0.0152753	0.102632	0.06245	0.08544	0.219203	0.650538	0.100167
EAH_00019730	0.25	0.263333	0.34	0.25	0.265	0.115	0.143333	0.111355	0.0602771	0.105357	0.06245	0.176777	0.0353553	0.123423
EAH_00019740	2.19	1.09	0.91	1.98333	2.605	1.935	3.41	0.423202	0.168226	0.25865	0.529748	0.756604	0.0494975	0.766094
EAH_00019750	2.21333	0.476667	0.486667	0.643333	0.895	0.515	0.906667	0.651639	0.0450925	0.0321455	0.0152753	0.0353553	0.0494975	0.365559
EAH_00019760	98.67	14.5333	7.86	11.4133	15.74	13.79	9.78667	32.9948	4.9813	0.989747	4.09459	12.4875	7.43876	5.59564
EAH_00019770	22.9533	20.1333	11.1733	31.0533	51.41	25.41	35.1567	4.2788	3.99004	2.83849	15.433	22.783	0.636396	19.1586
EAH_00019780	24.51	14.8033	8.31667	20.0933	26.205	13.54	13.5167	4.87394	3.15953	1.43117	6.62472	7.12057	1.1738	2.84493
EAH_00019790	9.86667	61.2467	322.317	286.033	206.305	83.925	65.6833	6.40587	30.1968	144.21	54.1285	79.599	55.8685	29.8751
EAH_00019800	30.0767	197.733	1156.29	1655.39	1189.94	480.355	339.04	20.2599	113.611	647.943	546.474	291.455	342.105	147.594
EAH_00019810	4.32333	33.55	260.977	779.97	620.085	303.79	233.947	3.18867	18.9585	173.017	352.479	53.1532	128.085	73.9336
EAH_00019820	2.27333	20.7867	151.13	488.16	412.37	191.745	133.65	1.76817	14.614	101.87	213.767	82.1234	85.2559	59.1549
EAH_00019830	107.087	57.0167	35.7033	38.1867	50.61	69.23	58.3533	8.87995	6.00678	9.48827	3.73307	5.95384	10.1541	23.276
EAH_00019840	138.827	33.8167	41.4367	116.543	134.705	88.89	93.8967	31.6153	3.75346	12.7181	50.9789	45.0639	0.834386	13.3381
EAH_00019850	38.01	141.927	606.84	306.337	189.985	87.235	63.6167	22.5236	67.1493	253.906	116.095	154.637	63.774	25.8296
EAH_00019860	3.23333	1.54	1.75	4.18	10.84	9.88	14.27	0.614519	0.357911	0.280535	2.96228	6.70337	1.24451	3.34018
EAH_00019870	0.0366667	0.07	0.116667	0.506667	1.26	1.01	1.61667	0.0152753	0.02	0.0986577	0.298385	0.509117	0.268701	1.0451
EAH_00019880	12.3967	3.40667	7.23333	9.74667	12.44	5.54	6.23333	1.76647	0.168622	1.04006	1.28142	1.37179	0.905097	3.35012
EAH_00019890	14.6	3.85333	6.16667	11.5167	13.04	4.305	5.07333	3.69809	0.305014	0.864079	1.7509	1.00409	0.176777	2.2155
EAH_00019900	2.19	2.08667	8.49	20.7933	27.395	15.02	25.5567	0.4993	0.59096	4.21648	8.73882	9.63787	1.04652	11.8104
EAH_00019910	41.6467	39.2233	23.18	20.9567	23.39	21.835	19.92	6.80815	4.34516	7.49813	4.34186	2.57387	4.60327	3.33528
EAH_00019920	8.45333	1.48333	1.06	1.28	1.98	1.71	1.32333	2.02231	0.585349	0.121655	0.47571	1.03238	0.650538	0.536874
EAH_00019930	0.946667	0.58	0.316667	0.636667	1.395	0.955	2.07	0.399291	0.0953939	0.105987	0.156312	0.0777817	0.00707107	1.41206
EAH_00019940	1.72333	0.76	1.78	9.36	15.65	4.175	5.51333	0.493997	0.242487	0.860174	5.17003	7.97616	0.219203	1.98938
EAH_00019950	9.15333	4.58	5.03	22.0433	43.61	22.345	30.5433	0.651562	0.415812	2.7373	13.2205	22.2173	1.61927	8.8694
EAH_00019960	3.82	2.08	1.22	1.39333	1.735	1.775	2.24667	0.363868	0.45	0.0556776	0.197315	0.445477	0.403051	0.197569
EAH_00019970	7.89333	4.55333	10.8967	10.68	12.38	11.195	8.46333	0.647637	1.27269	4.2276	1.10869	2.94156	2.79307	1.75745
EAH_00019980	3813.67	3945.6	5901	3268.42	3400.61	4371.4	3740.55	150.179	363.588	878.925	1112.45	1103.81	867.549	933.423
EAH_00019990	2.97667	1.93333	1.02667	1.76333	2.615	2.1	2.52333	0.722934	0.419325	0.0896289	0.505206	0.756604	0.650538	1.50467
[truncated: 4,868 more rows]
