# Supplementary material for: Dynamically expressed genes provide candidate viability biomarkers in a model coccidian
Source: PLoS One. 2021 Oct 1;16(10):e0258157. doi: 10.1371/journal.pone.0258157 (PMC8486141; doi:10.1371/journal.pone.0258157)
Supplement: S4 Table — Gene names are included in column A and the mean overall TPM throughout the 24-hour time course is in column B. BLASTP hits and annotated protein descriptions are in columns C and D, respectively. Column D includes the original E. acervulina genome annotation and hits to E. acervulina, other Eimeria spp., C. cayetanensis, T. gondii, and other apicomplexan species. The table does not include all BLASTP results. Other data include the overall number of hits found (column E), hit e-value (column F), the mean percent similarity for hits (column G), and length of protein amino acid sequence (H). Gene Ontology (GO) data includes number of GO terms (column I), GO ID numbers (column J), and GO term names (column K). Kyoto Encyclopedia of Genes and Genomes (KEGG) biochemical pathway data includes enzyme codes (column L) and enzyme names (column M). Shading indicates genes for which KEGG analysis found important biochemical pathways. InterPro data include ID names (column N), GO ID numbers (column O), and GO names (column P). Bolded genes indicate those (originally annotated as hypothetical protein) where BLASTP identified more informative hits in other species. Italicized genes indicate those (originally annotated as hypothetical protein) where BLASTP found matches to hypothetical or uncharacterized protein in other species, or there was no other hit. (XLSX) [file pone.0258157.s006.xlsx]

## Sheet: S4 Table
E. acervulina gene	Overall Mean TPM	BLASTP Hit	Protein description	#Hits	e-Value	Sim Mean	Length	#GO	GO IDs	GO Names	Enzyme Codes	Enzyme Names	InterPro IDs	InterPro GO IDs	InterPro GO Names
EAH_00000650	5835.55	Original annotation	actin, putative CDS					29	P:GO:0010628; P:GO:0030041; P:GO:0030240; P:GO:0048741; P:GO:0051017; P:GO:0070359; P:GO:0090131; P:GO:1904623; F:GO:0000146; F:GO:0000287; F:GO:0003785; F:GO:0005200; F:GO:0005509; F:GO:0005523; F:GO:0005524; F:GO:0019904; F:GO:0031013; F:GO:0031432; F:GO:0032036; F:GO:0034038; F:GO:0042802; F:GO:0048306; C:GO:0001725; C:GO:0005865; C:GO:0030027; C:GO:0030175; C:GO:0031941; C:GO:0044297; C:GO:00…	P:positive regulation of gene expression; P:actin filament polymerization; P:skeletal muscle thin filament assembly; P:skeletal muscle fiber development; P:actin filament bundle assembly; P:actin polymerization-dependent cell motility involved in migration of symbiont in host; P:mesenchyme migration; P:positive regulation of actin-dependent ATPase activity; F:microfilament motor activity; F:magne…	EC:2.5.1.46; EC:3.6.1.15	Deoxyhypusine synthase; Nucleoside-triphosphate phosphatase	IPR004000 (PRINTS); G3DSA:3.30.420.40 (GENE3D); IPR004000 (PFAM); G3DSA:3.90.640.10 (GENE3D); G3DSA:3.30.420.40 (GENE3D); IPR004000 (PANTHER); PTHR11937:SF415 (PANTHER); IPR004001 (PROSITE_PATTERNS); IPR004001 (PROSITE_PATTERNS); IPR020902 (PROSITE_PATTERNS); cd00012 (CDD); IPR043129 (SUPERFAMILY); IPR043129 (SUPERFAMILY)	no GO terms	no GO terms
		E. acervulina hit	actin, putative EAH_00000650 [Eimeria acervulina] ref|XP_013252163.1|emb|CDI77494.1|	100	0	95.86	376
		Best other Eimeria spp. hit	actin, putative EPH_0020680 [Eimeria praecox] emb|CDI75390.1|		0
		C. cayetanensis hit	actin LOC34620362 [Cyclospora cayetanensis NF1_C8] ref|XP_022588625.1|		0
		Best other apicomplexan hit	actin ACT1 BESB_023240 [Besnoitia besnoiti] ref|XP_029215841.1|gb|PFH31832.1|		0
		T. gondii hit	actin ACT1 TGME49_209030 [Toxoplasma gondii ME49] ref|XP_002369663.1|		0
EAH_00001220	1845.2	Original annotation	SFT2-like domain-containing protein, putative CDS					3	P:GO:0015031; P:GO:0016192; C:GO:0016021	P:protein transport; P:vesicle-mediated transport; C:integral component of membrane			IPR007305 (PFAM); mobidb-lite (MOBIDB_LITE); IPR011691 (PANTHER)	P:GO:0016192; C:GO:0016021	P:vesicle-mediated transport; C:integral component of membrane
		E. acervulina hit	SFT2-like domain-containing protein, putative EAH_00001220 [Eimeria acervulina] ref|XP_013251071.1|emb|CDI78720.1|	76	0	59.78	284
		Best other Eimeria spp. hit	SFT2-like domain-containing protein, putative EMWEY_00003830 [Eimeria maxima] ref|XP_013333290.1| emb|CDJ56639.1|		0
		C. cayetanensis hit	sft2-like domain-containing protein cyc_03595 [Cyclospora cayetanensis CHN_HEN01] gb|OEH74296.1|		5.8681e-164
		Best other apicomplexan hit	sft2-like domain-containing CSUI_005846 [Cystoisospora suis] gb|PHJ20323.1|		1.61826e-92
		T. gondii hit	SFT2 family protein TGVEG_318570 [Toxoplasma gondii VEG] gb|ESS29728.1|		3.51e-89
EAH_00001460	18965.5	Original annotation	hypothetical protein, conserved CDS					6	P:GO:0010468; P:GO:0015867; P:GO:0055085; F:GO:0003682; F:GO:0005347; C:GO:0016021	P:regulation of gene expression; P:ATP transport; P:transmembrane transport; F:chromatin binding; F:ATP transmembrane transporter activity; C:integral component of membrane			Coil (COILS)	no GO terms	no GO terms
		E. acervulina hit	hypothetical protein, conserved EAH_00001460 [Eimeria acervulina] ref|XP_013250682.1|emb|CDI79134.1|	14	5.51e-83	75.33	122
		Best other Eimeria spp. hit	hypothetical protein, conserved EMH_0030290 [Eimeria mitis] ref|XP_013349851.1| emb|CDJ27273.1|		1.75743e-60
		Other Eimeria spp. hit	mitochondrial 2-oxoglutarate/malate carrier protein, putative EPH_0027380 [Eimeria praecox] emb|CDI87599.1|		1.73777e-70
		C. cayetanensis hit	mitochondrial dicarboxylate/tricarboxylate transporter DTC LOC34624199 [Cyclospora cayetanensis NF1_C8] ref|XP_026190989.1|		7.72146e-47
		Best other apicomplexan hit	transmembrane protein, partial CSUI_004099 [Cystoisospora suis] gb|PHJ22048.1|		1.40411e-18
		T. gondii hit	TPA: hypothetical protein BN1205_083600 [Toxoplasma gondii VEG] tpe|CEL75973.1|		1.80556e-16
		Other T. gondii hit	putative transmembrane protein TGDOM2_289860 [Toxoplasma gondii GAB2-2007-GAL-DOM2] gb|KFG42500.1|		6.35878e-16
EAH_00002320	15155.9	Original annotation	hypothetical protein, conserved CDS					2	F:GO:0030246; C:GO:0016021	F:carbohydrate binding; C:integral component of membrane			PF13385 (PFAM); G3DSA:2.60.120.200 (GENE3D); mobidb-lite (MOBIDB_LITE); PTHR42535 (PANTHER); IPR013320 (SUPERFAMILY)	no GO terms	no GO terms
		E. acervulina hit	hypothetical protein, conserved EAH_00002320 [Eimeria acervulina] ref|XP_013250105.1|emb|CDI79867.1|	100	0	57.23	360
		Best other Eimeria spp. hit	hypothetical protein, conserved EMWEY_00037360 [Eimeria maxima] ref|XP_013337691.1| emb|CDJ61041.1|		0
		C. cayetanensis hit	uncharacterized protein LOC113147406 [Cyclospora cayetanensis NF1_C8] ref|XP_026193661.1|		0
		Best other apicomplexan hit	TPA: hypothetical protein BN1204_061770 [Neospora caninum Liverpool] tpe|CEL70495.1|		4.57028e-141
		T. gondii hit	concanavalin A-like lectin/glucanase family protein TGVEG_218510 [Toxoplasma gondii VEG] gb|ESS28843.1|		3.44227e-134
EAH_00002500	2128.8	Original annotation	glycerol-3-phosphate dehydrogenase, putative CDS					9	P:GO:0005975; P:GO:0006654; P:GO:0046168; F:GO:0004367; F:GO:0042803; F:GO:0051287; C:GO:0005829; C:GO:0009331; C:GO:0016021	P:carbohydrate metabolic process; P:phosphatidic acid biosynthetic process; P:glycerol-3-phosphate catabolic process; F:glycerol-3-phosphate dehydrogenase [NAD+] activity; F:protein homodimerization activity; F:NAD binding; C:cytosol; C:glycerol-3-phosphate dehydrogenase complex; C:integral component of membrane	EC:1.1.1.8; EC:1.1.1.94	Glycerol-3-phosphate dehydrogenase (NAD(+)); Glycerol-3-phosphate dehydrogenase (NAD(P)(+))	IPR006168 (PRINTS); G3DSA:3.40.50.720 (GENE3D); IPR013328 (G3DSA:1.10.1040.GENE3D); IPR011128 (PFAM); IPR006109 (PFAM); IPR017751 (TIGRFAM); PTHR11728 (PANTHER); PTHR11728:SF8 (PANTHER); IPR006168 (PROSITE_PATTERNS); IPR036291 (SUPERFAMILY); IPR008927 (SUPERFAMILY)	P:GO:0005975; P:GO:0006072; P:GO:0046168; P:GO:0055114; F:GO:0004367; F:GO:0016491; F:GO:0016616; F:GO:0042803; F:GO:0051287; C:GO:0009331	P:carbohydrate metabolic process; P:glycerol-3-phosphate metabolic process; P:glycerol-3-phosphate catabolic process; P:obsolete oxidation-reduction process; F:glycerol-3-phosphate dehydrogenase [NAD+] activity; F:oxidoreductase activity; F:oxidoreductase activity, acting on the CH-OH group of donors, NAD or NADP as acceptor; F:protein homodimerization activity; F:NAD binding; C:glycerol-3-phosph…
		E. acervulina hit	glycerol-3-phosphate dehydrogenase, putative EAH_00002500 [Eimeria acervulina] ref|XP_013249846.1|emb|CDI80155.1|	100	0	70.65	596
		Best other Eimeria spp. hit	glycerol-3-phosphate dehydrogenase, putative ETH_00034505 [Eimeria tenella] ref|XP_013232195.1| emb|CDJ41445.1|		0
		C. cayetanensis hit	putative glycerol-3-phosphate dehydrogenase cyc_04280 [Cyclospora cayetanensis CHN_HEN01] gb|OEH77046.1|		0
		Best other apicomplexan hit	putative glycerol-3-phosphate dehydrogenase (gpdh) BESB_025520 [Besnoitia besnoiti] ref|XP_029215587.1|gb|PFH31578.1|		2.4198e-167
		T. gondii hit	putative glycerol-3-phosphate dehydrogenase (gpdh), partial TGGT1_307570 [Toxoplasma gondii GT1] gb|EPR56915.1|		3.02192e-165
EAH_00002820	12597	Original annotation	hypothetical protein, conserved CDS					1	C:GO:0016021	C:integral component of membrane			mobidb-lite (MOBIDB_LITE); mobidb-lite (MOBIDB_LITE); mobidb-lite (MOBIDB_LITE); mobidb-lite (MOBIDB_LITE)	no GO terms	no GO terms
		E. acervulina hit	hypothetical protein, conserved EAH_00002820 [Eimeria acervulina] ref|XP_013249615.1|emb|CDI80446.1|	12	3.52e-172	78.12	243
		Best other Eimeria spp. hit	hypothetical protein, conserved EPH_0016200 [Eimeria praecox] emb|CDI87843.1|		1.60403e-143
		C. cayetanensis hit	uncharacterized protein LOC113146487 [Cyclospora cayetanensis NF1_C8] ref|XP_026189749.1|		1.95407e-72
		T. gondii hit	hypothetical protein TGPRC2_310020 [Toxoplasma gondii TgCatPRC2]gb|KYK70096.1|		2.02e-05
		Best other apicomplexan hit	conserved hypothetical protein NCLIV_054130 [Neospora caninum Liverpool] ref|XP_003885014.1| emb|CBZ54986.1|		2.98e-05
EAH_00003460	1712.94	Original annotation	hypothetical protein, conserved CDS					3	P:GO:0009987; P:GO:0010467; C:GO:0016021	P:cellular process; P:gene expression; C:integral component of membrane			Coil (COILS); mobidb-lite (MOBIDB_LITE); mobidb-lite (MOBIDB_LITE); mobidb-lite (MOBIDB_LITE); mobidb-lite (MOBIDB_LITE); mobidb-lite (MOBIDB_LITE); mobidb-lite (MOBIDB_LITE); mobidb-lite (MOBIDB_LITE); mobidb-lite (MOBIDB_LITE); mobidb-lite (MOBIDB_LITE)	no GO terms	no GO terms
		E. acervulina hit	hypothetical protein, conserved EAH_00003460 [Eimeria acervulina] ref|XP_013252938.1|emb|CDI76539.1|	79	0	49.87	689
		Best other Eimeria spp. hit	hypothetical protein, conserved EMH_0091790 [Eimeria mitis] ref|XP_013350290.1|emb|CDJ27712.1|		0
		C. cayetanensis hit	uncharacterized protein LOC34620774 [Cyclospora cayetanensis NF1_C8] ref|XP_022588935.1|		3.39991e-164
		T. gondii hit	hypothetical protein TGARI_273510 [Toxoplasma gondii ARI] gb|KYF46440.1|		2.70992e-59
		Best other apicomplexan hit	transmembrane protein CSUI_003152 [Cystoisospora suis] gb|PHJ23000.1|		8.27554e-56
EAH_00003680	1765.74	Original annotation	ubiquitin / ribosomal protein CEP52 fusion protein, putative CDS					10	P:GO:0006412; P:GO:0006511; P:GO:0016567; F:GO:0003735; F:GO:0031386; F:GO:0031625; C:GO:0000151; C:GO:0005634; C:GO:0016021; C:GO:0022625	P:translation; P:ubiquitin-dependent protein catabolic process; P:protein ubiquitination; F:structural constituent of ribosome; F:protein tag; F:ubiquitin protein ligase binding; C:ubiquitin ligase complex; C:nucleus; C:integral component of membrane; C:cytosolic large ribosomal subunit			Coil (COILS); IPR019956 (PRINTS); IPR000626 (PFAM); IPR038587 (G3DSA:2.20.28.GENE3D); IPR001975 (PFAM); G3DSA:3.10.20.90 (GENE3D); PTHR10666 (PANTHER); PTHR10666:SF281 (PANTHER); IPR019954 (PROSITE_PATTERNS); IPR000626 (PROSITE_PROFILES); cd01803 (CDD); IPR029071 (SUPERFAMILY)	P:GO:0006412; F:GO:0003735; F:GO:0005515; C:GO:0005840	P:translation; F:structural constituent of ribosome; F:protein binding; C:ribosome
		E. acervulina hit	ubiquitin / ribosomal protein CEP52 fusion protein, putative EAH_00003680 [Eimeria acervulina] ref|XP_013252784.1| emb|CDJ42011.1|	100	4.26e-91	97.42	129
		Best other Eimeria spp. hit	ubiquitin / ribosomal protein CEP52 fusion protein, putative EMWEY_00008050 [Eimeria maxima] ref|XP_013337466.1|emb|CDJ60816.1|		4.38905e-91
		C. cayetanensis hit	ubiquitin-60S ribosomal protein L40 LOC34617582 [Cyclospora cayetanensis NF1_C8] ref|XP_022589295.1|		1.54838e-88
		T. gondii hit	ribosomal-ubiquitin protein RPL40 TGME49_289750 [Toxoplasma gondii ME49] ref|XP_002368400.1|		3.56591e-88
		Best other apicomplexan hit	putative ubiquitin / ribosomal protein CEP52 fusion protein NCLIV_042000 [Neospora caninum Liverpool] ref|XP_003881158.1|		3.56591e-88
EAH_00004100	26206.4	Original annotation	Cation-transporting ATPase, related, related CDS					2	C:GO:0005739; C:GO:0016021	C:mitochondrion; C:integral component of membrane			no IPS match	no IPS match	no IPS match
		E. acervulina hit	Cation-transporting ATPase, related EAH_00004100 [Eimeria acervulina] ref|XP_013248919.1|emb|CDI81309.1|	20	3.72587e-175	70.98	235
		Other E. acervulina hit	hypothetical protein, partial (mitochondrion) [Eimeria acervulina] gb|AHB82173.1|		8.11951e-175
		Best other Eimeria spp. hit	Cation-transporting ATPase, related EMWEY_00006270 [Eimeria maxima] ref|XP_013337038.1| emb|CDJ60388.1|		1.45796e-151
		C. cayetanensis hit	LOW QUALITY PROTEIN: uncharacterized protein LOC113146635 [Cyclospora cayetanensis NF1_C8] ref|XP_026190390.1|		4.1991e-88
		Best other apicomplexan hit	cation-transporting atpase CSUI_001603 [Cystoisospora suis] gb|PHJ24543.1|		2.54053e-28
		T. gondii hit	cation-transporting ATPase TGVEG_304450 [Toxoplasma gondii VEG] gb|ESS33279.1|		2.51972e-27
EAH_00004110	33807.6	Original annotation	hypothetical protein, conserved CDS					1	C:GO:0016021	C:integral component of membrane			no IPS match	no IPS match	no IPS match
		E. acervulina hit	hypothetical protein, conserved EAH_00004110 [Eimeria acervulina] ref|XP_013248920.1|emb|CDI81310.1|	19	1.77e-176	63.83	238
		Best other Eimeria spp. hit	Cation-transporting ATPase, related EMWEY_00006260 [Eimeria maxima] ref|XP_013337037.1| emb|CDJ60387.1|		1.45531e-152
		Other E. acervulina hit	Cation-transporting ATPase, related EAH_00004100 [Eimeria acervulina] ref|XP_013248919.1|emb|CDI81309.1|		2.19875e-53
		C. cayetanensis hit	LOW QUALITY PROTEIN: uncharacterized protein LOC113146635 [Cyclospora cayetanensis NF1_C8] ref|XP_026190390.1|		2.65908e-47
		T. gondii hit	cation-transporting ATPase TGVEG_304450 [Toxoplasma gondii VEG] gb|ESS33279.1|		1.98633e-28
		Best other apicomplexan hit	cation-transporting atpase CSUI_001603 [Cystoisospora suis] gb|PHJ24543.1|		2.79715e-27
EAH_00004780	26360.9	Original annotation	hypothetical protein, conserved CDS					1	C:GO:0016021	C:integral component of membrane			no IPS match	no IPS match	no IPS match
		E. acervulina hit	hypothetical protein, conserved EAH_00004780 [Eimeria acervulina] ref|XP_013248622.1|emb|CDI81807.1|	9	3.8e-122	79.23	171
		Best other Eimeria spp. hit	hypothetical protein, conserved EMWEY_00031830 [Eimeria maxima] ref|XP_013337205.1| emb|CDJ60555.1|		2.49806e-118
		C. cayetanensis hit	uncharacterized protein LOC34623059 [Cyclospora cayetanensis NF1_C8] ref|XP_026190967.1|		9.20556e-112
		T. gondii hit	hypothetical protein TGME49_232655 [Toxoplasma gondii ME49] ref|XP_018636809.1|		1.76572e-71
		Other T. gondii hit	putative transmembrane protein TGVEG_232655 [Toxoplasma gondii VEG] gb|ESS35803.1|		1.76572e-71
		Best other apicomplexan hit	hypothetical protein BESB_008920 [Besnoitia besnoiti] ref|XP_029222559.1| gb|PFH38550.1|		7.53981e-55
EAH_00006010	1693.86	Original annotation	tubulin beta chain, putative CDS					12	P:GO:0000226; P:GO:0000278; P:GO:0006265; P:GO:0042493; F:GO:0003677; F:GO:0003918; F:GO:0003924; F:GO:0005200; F:GO:0005524; F:GO:0005525; C:GO:0005737; C:GO:0005874	P:microtubule cytoskeleton organization; P:mitotic cell cycle; P:DNA topological change; P:response to drug; F:DNA binding; F:DNA topoisomerase type II (double strand cut, ATP-hydrolyzing) activity; F:GTPase activity; F:structural constituent of cytoskeleton; F:ATP binding; F:GTP binding; C:cytoplasm; C:microtubule	EC:3.6.1.3; EC:5.6.2.2; EC:3.6.1.15	Adenosinetriphosphatase; DNA topoisomerase (ATP-hydrolyzing); Nucleoside-triphosphate phosphatase	Coil (COILS); IPR000217 (PRINTS); IPR002453 (PRINTS); IPR018316 (PFAM); IPR023123 (G3DSA:1.10.287.GENE3D); IPR036525 (G3DSA:3.40.50.GENE3D); IPR003008 (PFAM); IPR037103 (G3DSA:3.30.1330.GENE3D); mobidb-lite (MOBIDB_LITE); mobidb-lite (MOBIDB_LITE); IPR000217 (PANTHER); PTHR11588:SF340 (PANTHER); IPR017975 (PROSITE_PATTERNS); IPR013838 (PROSITE_PATTERNS); cd02187 (CDD); IPR008280 (SUPERFAMILY); IP…	P:GO:0007017; F:GO:0003924; F:GO:0005200; F:GO:0005525; C:GO:0005874	P:microtubule-based process; F:GTPase activity; F:structural constituent of cytoskeleton; F:GTP binding; C:microtubule
		E. acervulina hit	tubulin beta chain, putative EAH_00006010 [Eimeria acervulina] ref|XP_013251773.1| emb|CDI77934.1|	100	0	97.29	449
		Best other Eimeria spp. hit	tubulin beta chain, putative EMWEY_00043250 [Eimeria maxima] ref|XP_013338282.1|emb|CDJ61632.1		0
		C. cayetanensis hit	tubulin beta chain LOC34619528 [Cyclospora cayetanensis NF1_C8] ref|XP_022588052.1|		0
		Best other apicomplexan hit	tubulin beta chain CSUI_006267 [Cystoisospora suis] gb|PHJ19901.1|		0
		T. gondii hit	RecName: Full=Tubulin beta chain; AltName: Full=Beta-tubulin [Toxoplasma gondii] sp|P10878.1|		0
EAH_00006480	8363.07	Original annotation	insulysin, putative CDS					4	P:GO:0006508; F:GO:0004222; F:GO:0046872; C:GO:0016021	P:proteolysis; F:metalloendopeptidase activity; F:metal ion binding; C:integral component of membrane	EC:3.4.24.70; EC:3.4.99; EC:3.4.24.71; EC:3.4.24; EC:3.4.24.61; EC:3.4.24.72; EC:3.4.24.23; EC:3.4.24.56; EC:3.4.24.24; EC:3.4.24.35; EC:3.4.24.57; EC:3.4.24.14; EC:3.4.24.69; EC:3.4.24.37; EC:3.4.24.59; EC:3.4.24.64; EC:3.4.24.21; EC:3.4.24.11; EC:3.4.24.22; EC:3.4.24.55; EC:3.4.24.17; EC:3.4.24.18; EC:3.4.24.19	Oligopeptidase A; Acting on peptide bonds (peptidases); Endothelin-converting enzyme 1; Acting on peptide bonds (peptidases); Nardilysin; Fibrolase; Matrilysin; Insulysin; Gelatinase A; Gelatinase B; O-sialoglycoprotein endopeptidase; Procollagen N-endopeptidase; Bontoxilysin; Saccharolysin; Mitochondrial intermediate peptidase; Mitochondrial processing peptidase; Astacin; Neprilysin; Stromelysin…	G3DSA:3.30.830.10 (GENE3D); G3DSA:3.30.830.10 (GENE3D); G3DSA:3.30.830.10 (GENE3D); IPR011765 (PFAM); IPR032632 (PFAM); IPR007863 (PFAM); G3DSA:3.30.830.10 (GENE3D); PTHR43690 (PANTHER); IPR001431 (PROSITE_PATTERNS); IPR011249 (SUPERFAMILY); IPR011249 (SUPERFAMILY); IPR011249 (SUPERFAMILY); IPR011249 (SUPERFAMILY)	P:GO:0006508; F:GO:0046872	P:proteolysis; F:metal ion binding
		E. acervulina hit	insulysin, putative EAH_00006480 [Eimeria acervulina] ref|XP_013247962.1|emb|CDI82763.1|	100	0	55.5	1035
		Best other Eimeria spp. hit	insulysin, putative EMWEY_00013380 [Eimeria maxima] ref|XP_013334679.1| emb|CDJ58031.1|		0
		C. cayetanensis hit	sporozoite developmental protein LOC34624131 [Cyclospora cayetanensis NF1_C8] ref|XP_026191160.1|		0
		T. gondii hit	sporozoite developmental protein TGGT1_257010 [Toxoplasma gondii GT1] gb|EPR62983.1|		0
		Best other apicomplexan hit	TPA: sporozoite developmental protein BN1204_029950 [Neospora caninum Liverpool] tpe|CEL67197.1|		0
EAH_00006490	16233.5	Original annotation	eukaryotic aspartyl protease, putative CDS					11	P:GO:0002803; P:GO:0006508; P:GO:0006914; P:GO:0007586; P:GO:0030163; P:GO:0043902; F:GO:0004190; C:GO:0005615; C:GO:0012505; C:GO:0016020; C:GO:0043227	P:positive regulation of antibacterial peptide production; P:proteolysis; P:autophagy; P:digestion; P:protein catabolic process; P:positive regulation of multi-organism process; F:aspartic-type endopeptidase activity; C:extracellular space; C:endomembrane system; C:membrane; C:membrane-bounded organelle	EC:3.4.23.1; EC:3.4.23; EC:3.4.23.32; EC:3.4.23.36; EC:3.4.23.4; EC:3.4.23.35; EC:3.4.23.5; EC:3.4.23.34; EC:3.4.99; EC:3.4.23.43; EC:3.4.23.20; EC:3.4.23.25; EC:3.4.23.15	Pepsin A; Acting on peptide bonds (peptidases); Scytalidopepsin B; Signal peptidase II; Chymosin; Barrierpepsin; Cathepsin D; Cathepsin E; Acting on peptide bonds (peptidases); Prepilin peptidase; Penicillopepsin; Saccharopepsin; Renin	IPR001461 (PRINTS); IPR033121 (PFAM); IPR021109 (G3DSA:2.40.70.GENE3D); IPR033121 (PFAM); IPR021109 (G3DSA:2.40.70.GENE3D); IPR001461 (PANTHER); PTHR13683:SF294 (PANTHER); IPR001969 (PROSITE_PATTERNS); IPR033121 (PROSITE_PROFILES); IPR021109 (SUPERFAMILY)	P:GO:0006508; F:GO:0004190	P:proteolysis; F:aspartic-type endopeptidase activity
		E. acervulina hit	eukaryotic aspartyl protease, putative EAH_00006490 [Eimeria acervulina] ref|XP_013247963.1|emb|CDI82764.1|	100	0	64.9	335
		Best other Eimeria spp. hit	eukaryotic aspartyl protease, putative EMWEY_00013390 [Eimeria maxima] ref|XP_013334680.1| emb|CDJ58032.1|		0
		C. cayetanensis hit	phytepsin-like LOC113146795 [Cyclospora cayetanensis NF1_C8] ref|XP_026190971.1|		1.41042e-143
		T. gondii hit	putative aspartyl proteinase (eimepsin) TGPRC2_262940 [Toxoplasma gondii TgCatPRC2] gb|KYK70646.1|		1.00609e-91
		Best other apicomplexan hit	TPA: Pepsinogen A1, related BN1204_024980 [Neospora caninum Liverpool] tpe|CEL66687.1|		3.67563e-91
EAH_00008160	3548.4	Original annotation	acid phosphatase, putative CDS					9	P:GO:0016311; F:GO:0003993; F:GO:0004672; F:GO:0005506; F:GO:0043495; C:GO:0005783; C:GO:0005886; C:GO:0016021; C:GO:0070258	P:dephosphorylation; F:acid phosphatase activity; F:protein kinase activity; F:iron ion binding; F:protein-membrane adaptor activity; C:endoplasmic reticulum; C:plasma membrane; C:integral component of membrane; C:inner membrane pellicle complex	EC:3.1.3.2	Acid phosphatase	IPR029052 (G3DSA:3.60.21.GENE3D); IPR004843 (PFAM); PTHR10161 (PANTHER); PTHR10161:SF14 (PANTHER); IPR024927 (CDD); SSF56300 (SUPERFAMILY)	F:GO:0003993; F:GO:0016787	F:acid phosphatase activity; F:hydrolase activity
		E. acervulina hit	acid phosphatase, putative EAH_00008160 [Eimeria acervulina] ref|XP_013251171.1|emb|CDI78631.1|	100	0	61.42	399
		Best other Eimeria spp. hit	acid phosphatase, putative EMWEY_00026670 [Eimeria maxima] ref|XP_013333561.1| emb|CDJ56911.1|		0
		C. cayetanensis hit	tartrate-resistant acid phosphatase type 5 LOC34618311 [Cyclospora cayetanensis NF1_C8] ref|XP_022588536.1|		0
		T. gondii hit	acid phosphatase GAP50 TGME49_219320 [Toxoplasma gondii ME49] ref|XP_002370696.1|		0
		Best other apicomplexan hit	putative acid phosphatase NCLIV_061160 [Neospora caninum Liverpool] ref|XP_003885718.1|emb|CBZ55692.1|		0
EAH_00008650	1755.89	Original annotation	aquaporin, putative CDS					3	P:GO:0055085; F:GO:0015267; C:GO:0016021	P:transmembrane transport; F:channel activity; C:integral component of membrane			IPR000425 (PRINTS); IPR023271 (G3DSA:1.20.1080.GENE3D); IPR000425 (PFAM); mobidb-lite (MOBIDB_LITE); mobidb-lite (MOBIDB_LITE); PTHR45665:SF9 (PANTHER); IPR034294 (PANTHER); IPR023271 (SUPERFAMILY)	P:GO:0055085; F:GO:0015267; C:GO:0016020	P:transmembrane transport; F:channel activity; C:membrane
		E. acervulina hit	aquaporin, putative EAH_00008650 [Eimeria acervulina] ref|XP_013251005.1|emb|CDI78816.1|	17	0	70.95	382
		C. cayetanensis hit	probable aquaporin NIP7-1 LOC34621341 [Cyclospora cayetanensis NF1_C8] ref|XP_026189643.1|		0
		Best other Eimeria spp. hit	aquaporin, putative EMWEY_00012620 [Eimeria maxima] ref|XP_013338512.1| emb|CDJ61862.1|		2.58019e-170
		Best other apicomplexan hit	hypothetical protein NCLIV_052370 [Neospora caninum Liverpool] ref|XP_003884839.1|emb|CBZ54811.1|		9.18488e-62
		T. gondii hit	aquaporin 1 TGRH88_039160 [Toxoplasma gondii] gb|KAF4639991.1|		6.05121e-60
EAH_00008710	13914.4	Original annotation	Chromosome III, complete sequence, related CDS					2	F:GO:0003824; C:GO:0005892	F:catalytic activity; C:acetylcholine-gated channel complex			G3DSA:3.10.310.50 (GENE3D); IPR033438 (PFAM); PTHR33748 (PANTHER)	C:GO:0005892	C:acetylcholine-gated channel complex
		E. acervulina hit	Chromosome III, complete sequence, related EAH_00008710 [Eimeria acervulina] ref|XP_013251011.1|emb|CDI78822.1|	100	0	57.94	293
		Best other Eimeria spp. hit	Chromosome III, complete sequence, related EMWEY_00012560 [Eimeria maxima] ref|XP_013338506.1| emb|CDJ61856.1|		0
		C. cayetanensis hit	uncharacterized protein LOC113146450 [Cyclospora cayetanensis NF1_C8] ref|XP_026189618.1|		1.82796e-179
		T. gondii hit	repair protein TGVEG_240680 [Toxoplasma gondii VEG] gb|ESS31427.1|		2.70479e-65
		Other T. gondii hit	hypothetical protein TGME49_240680 [Toxoplasma gondii ME49] ref|XP_018637607.1|		2.94896e-65
		Best other apicomplexan hit	conserved Plasmodium protein, unknown function PBILCG01_0503100 [Plasmodium sp. DRC-Itaito] emb|SPJ08892.1|		6.5443e-52
EAH_00009600	1649.99	Original annotation	hypothetical protein, conserved CDS					4	F:GO:0003774; F:GO:0003779; F:GO:0005524; C:GO:0016459	F:motor activity; F:actin binding; F:ATP binding; C:myosin complex			mobidb-lite (MOBIDB_LITE)	no GO terms	no GO terms
		E. acervulina hit	hypothetical protein, conserved EAH_00009600 [Eimeria acervulina] ref|XP_013247350.1|emb|CDI83539.1|	40	1.69e-125	54.87	179
		Best other Eimeria spp. hit	hypothetical protein, conserved EMH_0002040 [Eimeria mitis] ref|XP_013351259.1| emb|CDJ28685.1|		4.24139e-106
		C. cayetanensis hit	uncharacterized protein LOC34621679 [Cyclospora cayetanensis NF1_C8] ref|XP_022587574.2|		1.57966e-79
		Best other apicomplexan hit	hypothetical protein BESB_010100 [Besnoitia besnoiti] ref|XP_029222677.1|gb|PFH38668.1|		1.53257e-19
		T. gondii hit	hypothetical protein TGGT1_231160 [Toxoplasma gondii GT1] gb|EPR64088.1|		3.30525e-12
		Other apicomplexan hit	myosin head, partial PFMALIP_03471 [Plasmodium falciparum MaliPS096_E11] gb|ETW48497.1|		2.59165e-07
EAH_00010090	37.2984	Original annotation	hypothetical protein, conserved CDS					4	P:GO:0006811; F:GO:0008517; C:GO:0005886; C:GO:0016021	P:ion transport; F:folic acid transmembrane transporter activity; C:plasma membrane; C:integral component of membrane			Coil (COILS); Coil (COILS); IPR039309 (PFAM); G3DSA:1.20.1250.20 (GENE3D); PTHR31585:SF0 (PANTHER); IPR039309 (PANTHER); cd17484 (CDD); IPR036259 (SUPERFAMILY)	no GO terms	no GO terms
		E. acervulina hit	hypothetical protein, conserved EAH_00010090 [Eimeria acervulina] ref|XP_013250647.1|emb|CDI79208.1|	100	0	69.31	859
		Best other Eimeria spp. hit	hypothetical protein, conserved EMWEY_00006020 [Eimeria maxima] ref|XP_013336922.1| emb|CDJ60272.1|		0
		C. cayetanensis hit	BT1 folate biopterin transporter family related protein cyc_02520 [Cyclospora cayetanensis CHN_HEN01] gb|OEH80141.1|		0
		T. gondii hit	putative folate/biopterin transporter TGCOUG_231420 [Toxoplasma gondii COUG] gb|PIM03246.1|		0
		Best other apicomplexan hit	putative folate/biopterin transporter BESB_009900 [Besnoitia besnoiti] ref|XP_029222657.1|gb|PFH38648.1|		0
EAH_00010940	2570.96	Original annotation	BTB/POZ domain-containing protein, putative CDS										G3DSA:3.30.710.10 (GENE3D); cd18300 (CDD); IPR011333 (SUPERFAMILY)	no GO terms	no GO terms
		E. acervulina hit	BTB/POZ domain-containing protein, putative EAH_00010940 [Eimeria acervulina] ref|XP_013250464.1|emb|CDI79433.1|	12	0	69.56	332
		C. cayetanensis hit	uncharacterized protein LOC113147457 [Cyclospora cayetanensis NF1_C8] ref|XP_026193905.1|		5.87635e-127
		Best other Eimeria spp. hit	BTB/POZ domain-containing protein, putative EMWEY_00003730 [Eimeria maxima] ref|XP_013333248.1| emb|CDJ56597.1|		2.76212e-106
		T. gondii hit	TPA: BTB/POZ domain-containing protein BN1205_071700 [Toxoplasma gondii VEG] tpe|CEL74150.1|		3.32178e-79
		Best other apicomplexan hit	putative BTB/POZ domain-containing protein NCLIV_024910 [Neospora caninum Liverpool] ref|XP_003882734.1|emb|CBZ52702.1|		3.73147e-78
EAH_00015640	7978	Original annotation	hypothetical protein, conserved CDS										mobidb-lite (MOBIDB_LITE)	no GO terms	no GO terms
		E. acervulina hit	hypothetical protein, conserved EAH_00015640 [Eimeria acervulina] ref|XP_013249512.1|emb|CDI80534.1|	8	1.14795e-131	92.7	181
		Best other Eimeria spp. hit	uncharacterized protein EMH_0041430 [Eimeria mitis] ref|XP_013351074.1|emb|CDJ28500.1|		4.66087e-120
		C. cayetanensis hit	hypothetical protein cyc_00719 [Cyclospora cayetanensis CHN_HEN01] gb|OEH75579.1|		3.4016e-25
EAH_00016930	17626.4	Original annotation	hypothetical protein, conserved CDS					1	C:GO:0016021	C:integral component of membrane			no IPS match	no IPS match	no IPS match
		E. acervulina hit	hypothetical protein, conserved EAH_00016930 [Eimeria acervulina] ref|XP_013253181.1|emb|CDI76246.1|	20	0	68.35	270
		Best other Eimeria spp. hit	hypothetical protein, conserved EMWEY_00010210 [Eimeria maxima] ref|XP_013334245.1| emb|CDJ57597.1|		0
		C. cayetanensis hit	uncharacterized protein LOC34622108 [Cyclospora cayetanensis NF1_C8] ref|XP_026190053.1|		7.33908e-136
		T. gondii hit	hypothetical protein TGGT1_236900 [Toxoplasma gondii GT1] gb|EPR60247.1|		3.30216e-27
		Other T. gondii hit	putative transmembrane protein TGDOM2_236900 [Toxoplasma gondii GAB2-2007-GAL-DOM2] gb|KFG31766.1|		9.38686e-27
		Best other apicomplexan hit	cation-transporting atpase CSUI_001603 [Cystoisospora suis] gb|PHJ24543.1|		2.74253e-08
EAH_00017220	1841.57	Original annotation	aminopeptidase N, putative CDS					5	P:GO:0006508; F:GO:0004177; F:GO:0008237; F:GO:0008270; C:GO:0016020	P:proteolysis; F:aminopeptidase activity; F:metallopeptidase activity; F:zinc ion binding; C:membrane	EC:3.4.11; EC:3.4.11.2; EC:3.4.11.21; EC:3.4.11.6; EC:3.4.11.5; EC:3.4.11.9	Acting on peptide bonds (peptidases); Membrane alanyl aminopeptidase; Aspartyl aminopeptidase; Aminopeptidase B; Prolyl aminopeptidase; Xaa-Pro aminopeptidase	IPR001930 (PRINTS); IPR035414 (PFAM); PF17900 (PFAM); IPR042097 (G3DSA:2.60.40.GENE3D); IPR037144 (G3DSA:1.25.50.GENE3D); IPR012779 (TIGRFAM); IPR024601 (PFAM); G3DSA:1.10.1740.60 (GENE3D); IPR014782 (PFAM); IPR027268 (G3DSA:1.10.390.GENE3D); IPR038438 (G3DSA:2.60.40.GENE3D); mobidb-lite (MOBIDB_LITE); mobidb-lite (MOBIDB_LITE); mobidb-lite (MOBIDB_LITE); mobidb-lite (MOBIDB_LITE); PTHR46322 (PAN…	P:GO:0006508; F:GO:0008237; F:GO:0008270	P:proteolysis; F:metallopeptidase activity; F:zinc ion binding
		E. acervulina hit	aminopeptidase N, putative EAH_00017220 [Eimeria acervulina] ref|XP_013253149.1|emb|CDI76292.1|	100	0	64.51	1092
		Best other Eimeria spp. hit	hypothetical protein EBH_0022760 [Eimeria brunetti] emb|CDJ48903.1|		0
		C. cayetanensis hit	putative aminopeptidase N cyc_02294 [Cyclospora cayetanensis CHN_HEN01] gb|OEH78680.1|		0
		Best other apicomplexan hit	aminopeptidase CSUI_004037 [Cystoisospora suis] gb|PHJ22118.1|		0
		T. gondii hit	putative aminopeptidase N TGVEG_224350 [Toxoplasma gondii VEG] gb|ESS32425.1|		0
EAH_00018150	18766.4	Original annotation	hypothetical protein, conserved CDS					1	C:GO:0016021	C:integral component of membrane			no IPS match	no IPS match	no IPS match
		E. acervulina hit	hypothetical protein, conserved EAH_00018150 [Eimeria acervulina] ref|XP_013252982.1|emb|CDI76483.1|	16	2.03e-163	66.21	227
		Best other Eimeria spp. hit	hypothetical protein, conserved EMWEY_00007340 [Eimeria maxima] ref|XP_013333921.1| emb|CDJ57271.1|		5.01907e-143
		C. cayetanensis hit	uncharacterized protein LOC113146802 [Cyclospora cayetanensis NF1_C8] ref|XP_026191006.1|		8.40337e-106
		T. gondii hit	putative transmembrane protein TGPRC2_203070 [Toxoplasma gondii TgCatPRC2] gb|KYK63662.1|		1.49486e-13
EAH_00018270	1546.89	Original annotation	hypothetical protein, conserved CDS										Coil (COILS); IPR006917 (PFAM); IPR011256 (G3DSA:3.20.80.GENE3D); mobidb-lite (MOBIDB_LITE); mobidb-lite (MOBIDB_LITE); mobidb-lite (MOBIDB_LITE); IPR006917 (PANTHER); IPR011256 (SUPERFAMILY)	no GO terms	no GO terms
		E. acervulina hit	hypothetical protein, conserved EAH_00018270 [Eimeria acervulina] ref|XP_013252966.1|emb|CDI76501.1|	5	0	67.8	262
		Best other Eimeria spp. hit	hypothetical protein, conserved EMWEY_00034110 [Eimeria maxima] ref|XP_013337374.1| emb|CDJ60724.1|		2.37247e-78
		C. cayetanensis hit	heme-binding-like protein At3g10130, chloroplastic LOC34617260 [Cyclospora cayetanensis NF1_C8] ref|XP_022586893.1|		2.5287e-52
EAH_00019500	13241	Original annotation	transhydrogenase, putative CDS					4	P:GO:1902600; F:GO:0000166; F:GO:0008750; C:GO:0016021	P:proton transmembrane transport; F:nucleotide binding; F:NAD(P)+ transhydrogenase (AB-specific) activity; C:integral component of membrane	EC:1.6.1.2; EC:1.6.1.1	NAD(P)(+) transhydrogenase (Re/Si-specific); NAD(P)(+) transhydrogenase (Si-specific)	IPR007886 (PFAM); IPR007698 (PFAM); G3DSA:3.40.50.1220 (GENE3D); G3DSA:3.40.50.720 (GENE3D); IPR024605 (PFAM); G3DSA:3.40.50.720 (GENE3D); IPR034300 (PFAM); PTHR10160 (PANTHER); PTHR10160:SF22 (PANTHER); PTHR10160 (PANTHER); IPR008143 (PROSITE_PATTERNS); cd05304 (CDD); SSF52283 (SUPERFAMILY); IPR036291 (SUPERFAMILY); IPR029035 (SUPERFAMILY)	P:GO:0055114; F:GO:0016491	P:obsolete oxidation-reduction process; F:oxidoreductase activity
		E. acervulina hit	transhydrogenase, putative EAH_00019500 [Eimeria acervulina] ref|XP_013252758.1|emb|CDI76761.1|	100	0	67.52	1102
		Best other Eimeria spp. hit	transhydrogenase, putative EMWEY_00011310 [Eimeria maxima] ref|XP_013338270.1| emb|CDJ61620.1|		0
		C. cayetanensis hit	NAD(P) transhydrogenase, mitochondrial LOC34621507 [Cyclospora cayetanensis NF1_C8] ref|XP_026194264.1|ref|XP_026194264.1|		0
		T. gondii hit	transhydrogenase TGDOM2_318650 [Toxoplasma gondii GAB2-2007-GAL-DOM2] gb|KFG31041.1|		0
		Best other apicomplexan hit	transhydrogenase BESB_044650 [Besnoitia besnoiti] ref|XP_029220282.1|gb|PFH36273.1|		0
EAH_00019980	4081.67	Original annotation	zinc finger (CCCH type) protein, putative CDS					1	F:GO:0046872	F:metal ion binding			G3DSA:4.10.1000.10 (GENE3D); IPR041367 (PFAM); G3DSA:4.10.1000.10 (GENE3D); mobidb-lite (MOBIDB_LITE); PTHR38218 (PANTHER); IPR000571 (PROSITE_PROFILES); IPR000571 (PROSITE_PROFILES); IPR000571 (PROSITE_PROFILES); IPR036855 (SUPERFAMILY); IPR036855 (SUPERFAMILY)	F:GO:0046872	F:metal ion binding
		E. acervulina hit	zinc finger (CCCH type) protein, putative EAH_00019980 [Eimeria acervulina] ref|XP_013252671.1|emb|CDI76848.1|	100	0	60.51	310
		Best other Eimeria spp. hit	zinc finger (CCCH type) protein, putative EMWEY_00002000 [Eimeria maxima] ref|XP_013332613.1|emb|CDJ55963.1|		3.2135e-145
		Best other apicomplexan hit	hypothetical protein NCLIV_061890 [Neospora caninum Liverpool] ref|XP_003885790.1|		6.50935e-26
		T. gondii hit	zinc finger protein ZFP1 TGME49_218362 [Toxoplasma gondii ME49] ref|XP_018634833.1| gb|EPT24689.1|		1.1666e-24
EAH_00020500	20347.4	Original annotation	rhomboid family domain-containing protein, putative CDS					9	P:GO:0006465; P:GO:0048522; P:GO:0048583; P:GO:0051240; F:GO:0004252; F:GO:0016301; C:GO:0005737; C:GO:0016021; C:GO:0020009	P:signal peptide processing; P:positive regulation of cellular process; P:regulation of response to stimulus; P:positive regulation of multicellular organismal process; F:serine-type endopeptidase activity; F:kinase activity; C:cytoplasm; C:integral component of membrane; C:microneme	EC:3.4.21.73; EC:3.4.24.7; EC:3.4.21.71; EC:3.4.24.3; EC:3.4.21.34; EC:3.4.21.78; EC:3.4.21.75; EC:3.4.21.26; EC:3.4.21.27; EC:3.4.21.68; EC:3.4.21.69; EC:3.4.24.34; EC:3.4.21.41; EC:3.4.21.83; EC:3.4.21.88; EC:3.4.21.45; EC:3.4.21.89; EC:3.4.21.42; EC:3.4.19.1; EC:3.4.21.43; EC:3.4.21.87; EC:3.4.21.38; EC:3.4.21.35; EC:3.4.21.79; EC:3.4.21.36; EC:3.4.21.102; EC:3.4.21.39; EC:3.4.21; EC:3.4.21.4;…	U-plasminogen activator; Interstitial collagenase; Pancreatic elastase II; Microbial collagenase; Plasma kallikrein; Granzyme A; Furin; Prolyl oligopeptidase; Coagulation factor XIa; T-plasminogen activator; Protein C (activated); Neutrophil collagenase; Complement subcomponent C1r; Oligopeptidase B; Repressor LexA; Complement factor I; Signal peptidase I; Complement subcomponent C1s; Acylaminoac…	IPR022764 (PFAM); IPR035952 (G3DSA:1.20.1540.GENE3D); IPR002610 (PANTHER); PTHR22936:SF69 (PANTHER); SSF144091 (SUPERFAMILY)	P:GO:0006508; F:GO:0004252; C:GO:0016021	P:proteolysis; F:serine-type endopeptidase activity; C:integral component of membrane
		E. acervulina hit	rhomboid family domain-containing protein, putative EAH_00020500 [Eimeria acervulina] ref|XP_013252623.1|emb|CDI76923.1|	100	7.57e-160	57.15	216
		Best other Eimeria spp. hit	rhomboid-like protein [Eimeria maxima] gb|AND76645.1|		3.35234e-111
		C. cayetanensis hit	rhomboid-like protease 3 LOC113146525 [Cyclospora cayetanensis NF1_C8] ref|XP_026189881.1|		1.99927e-92
		T. gondii hit	RecName: Full=Rhomboid-like protease 3 [Toxoplasma gondii] sp|Q6IUY1.1|		7.63825e-46
		Best other apicomplexan hit	Rhomboid family 1 (Predicted), related NCLIV_013010 [Neospora caninum Liverpool] ref|XP_003881541.1|emb|CBZ51508.1|		5.62224e-43
EAH_00022030	19378.7	Original annotation	hypothetical protein, conserved CDS										mobidb-lite (MOBIDB_LITE); mobidb-lite (MOBIDB_LITE); mobidb-lite (MOBIDB_LITE)	no GO terms	no GO terms
		E. acervulina hit	hypothetical protein, conserved EAH_00022030 [Eimeria acervulina] ref|XP_013248808.1|emb|CDI81486.1|	7	2.03e-168	78.66	228
		Best other Eimeria spp. hit	hypothetical protein, conserved EMWEY_00038540 [Eimeria maxima] ref|XP_013337801.1| emb|CDJ61151.1|		1.66915e-56
		C. cayetanensis hit	uncharacterized protein LOC34622252 [Cyclospora cayetanensis NF1_C8] ref|XP_026190904.1|		1.88447e-16
EAH_00026780	2836.72	Original annotation	hypothetical protein, conserved CDS					13	P:GO:0006656; P:GO:0009555; P:GO:0009860; P:GO:0010183; P:GO:0032259; P:GO:0032989; P:GO:0042136; P:GO:0042425; P:GO:0048528; F:GO:0000234; F:GO:0052667; C:GO:0005794; C:GO:0005829	P:phosphatidylcholine biosynthetic process; P:pollen development; P:pollen tube growth; P:pollen tube guidance; P:methylation; P:cellular component morphogenesis; P:neurotransmitter biosynthetic process; P:choline biosynthetic process; P:post-embryonic root development; F:phosphoethanolamine N-methyltransferase activity; F:phosphomethylethanolamine N-methyltransferase activity; C:Golgi apparatus;…	EC:2.1.1.103	Phosphoethanolamine N-methyltransferase	Coil (COILS); IPR013216 (PFAM); G3DSA:3.40.50.150 (GENE3D); PTHR44307 (PANTHER); cd02440 (CDD); IPR029063 (SUPERFAMILY)	F:GO:0008168	F:methyltransferase activity
		E. acervulina hit	hypothetical protein, conserved EAH_00026780 [Eimeria acervulina] ref|XP_013251950.1|emb|CDI77742.1|	48	0	64.4	266
		Best other Eimeria spp. hit	Sterol 24-C-methyltransferase, related EMWEY_00051720 [Eimeria maxima] ref|XP_013335200.1| emb|CDJ58552.1|		2.90564e-160
		C. cayetanensis hit	sterol 24-c-related protein cyc_03264 [Cyclospora cayetanensis CHN_HEN01] gb|OEH78041.1|		5.84863e-136
		Best other apicomplexan hit	phosphoethanolamine N-methyltransferase, putative PGAL8A_00254100 [Plasmodium gallinaceum] ref|XP_028527949.1|emb|CRG95136.1|		2.63937e-66
EAH_00027310	12685.6	Original annotation	polyubiquitin, putative CDS					10	P:GO:0006412; P:GO:0006511; P:GO:0016567; F:GO:0003735; F:GO:0031386; F:GO:0031625; C:GO:0000151; C:GO:0005634; C:GO:0016021; C:GO:0022625	P:translation; P:ubiquitin-dependent protein catabolic process; P:protein ubiquitination; F:structural constituent of ribosome; F:protein tag; F:ubiquitin protein ligase binding; C:ubiquitin ligase complex; C:nucleus; C:integral component of membrane; C:cytosolic large ribosomal subunit			IPR019956 (PRINTS); G3DSA:3.10.20.90 (GENE3D); IPR000626 (PFAM); PTHR10666 (PANTHER); PTHR10666:SF327 (PANTHER); IPR019954 (PROSITE_PATTERNS); IPR000626 (PROSITE_PROFILES); IPR000626 (PROSITE_PROFILES); cd01803 (CDD); cd01803 (CDD); IPR029071 (SUPERFAMILY)	F:GO:0005515	F:protein binding
		E. acervulina hit	polyubiquitin, putative, partial EAH_00027310 [Eimeria acervulina] ref|XP_013251865.1|emb|CDI77828.1|	100	4.5382e-69	98.91	101
		Best other Eimeria spp. hit	polyubiquitin, putative EPH_0005780 [Eimeria praecox] emb|CDI75579.1|		2.37606e-68
		Best other apicomplexan hit	ubiquitin family member protein BEWA_037440 [Theileria equi strain WA] ref|XP_004833160.1|gb|EKX73708.1|		5.341e-68
		C. cayetanensis hit	hypothetical protein cyc_01774 [Cyclospora cayetanensis CHN_HEN01] gb|OEH77145.1|		5.0046e-67
		Other C. cayetanensis hit	ubiquitin-60S ribosomal protein L40 LOC34617582 [Cyclospora cayetanensis NF1_C8] ref|XP_022589295.1|		4.13309e-49
		T. gondii hit	putative polyubiquitin UbC TGVEG_219820 [Toxoplasma gondii VEG] gb|ESS28785.1|		4.95964e-66
EAH_00028640	7023.8	Original annotation	hypothetical protein, conserved CDS					1	C:GO:0016021	C:integral component of membrane			mobidb-lite (MOBIDB_LITE); mobidb-lite (MOBIDB_LITE)	no GO terms	no GO terms
		E. acervulina hit	hypothetical protein, conserved EAH_00028640 [Eimeria acervulina] ref|XP_013251744.1|emb|CDI77974.1|	10	0	66.32	694
		Best other Eimeria spp. hit	hypothetical protein, conserved EMWEY_00029640 [Eimeria maxima] ref|XP_013336997.1|emb|CDJ60347.1|		0
		C. cayetanensis hit	uncharacterized protein LOC34622537 [Cyclospora cayetanensis NF1_C8] ref|XP_026190444.1|		8.51467e-71
		T. gondii hit	putative transmembrane protein, partial TGBR9_226690 [Toxoplasma gondii TgCATBr9] gb|PUA91107.1|		0.000314
EAH_00029060	2546.06	Original annotation	translation initiation factor SUI1, putative CDS					13	P:GO:0002098; P:GO:0006298; P:GO:0006446; P:GO:0006468; F:GO:0003743; F:GO:0004672; F:GO:0005524; F:GO:0016887; F:GO:0030983; F:GO:0050660; C:GO:0005634; C:GO:0005737; C:GO:0032300	P:tRNA wobble uridine modification; P:mismatch repair; P:regulation of translational initiation; P:protein phosphorylation; F:translation initiation factor activity; F:protein kinase activity; F:ATP binding; F:ATPase activity; F:mismatched DNA binding; F:flavin adenine dinucleotide binding; C:nucleus; C:cytoplasm; C:mismatch repair complex	EC:3.6.1.3; EC:3.6.1.15	Adenosinetriphosphatase; Nucleoside-triphosphate phosphatase	G3DSA:3.30.780.10 (GENE3D); IPR001950 (PFAM); IPR005874 (TIGRFAM); PTHR10388 (PANTHER); PTHR10388:SF4 (PANTHER); IPR001950 (PROSITE_PROFILES); IPR005874 (CDD); IPR036877 (SUPERFAMILY)	P:GO:0006413; F:GO:0003743	P:translational initiation; F:translation initiation factor activity
		E. acervulina hit	translation initiation factor SUI1, putative EAH_00029060 [Eimeria acervulina] ref|XP_013248076.1|emb|CDI82568.1|	59	1.07818e-109	84.27	152
		Best other Eimeria spp. hit	translation initiation factor SUI1, putative ETH_00025365 [Eimeria tenella] ref|XP_013228096.1| emb|CDJ37258.1|		4.50106e-81
		C. cayetanensis hit	translation initiation factor cyc_07911 [Cyclospora cayetanensis CHN_HEN01] gb|OEH79363.1|		4.71957e-80
		Best other apicomplexan hit	putative translation initiation factor SUI1 [Besnoitia besnoiti] ref|XP_029218757.1|gb|PFH34748.1|		1.30189e-66
		T. gondii hit	translation initiation factor SUI1, putative TGME49_286090 [Toxoplasma gondii ME49] ref|XP_002369246.1|		5.23908e-66
EAH_00030800	20288	Original annotation	hypothetical protein, conserved CDS										no IPS match	no IPS match	no IPS match
		E. acervulina hit	hypothetical protein, conserved EAH_00030800 [Eimeria acervulina] ref|XP_013247921.1|emb|CDI82835.1|	13	1.09083e-175	63.11	236
		C. cayetanensis hit	uncharacterized protein LOC113146888 [Cyclospora cayetanensis NF1_C8] ref|XP_026191361.1|		5.30384e-140
		Best other Eimeria spp. hit	hypothetical protein, conserved EMWEY_00003320 [Eimeria maxima] ref|XP_013333189.1| emb|CDJ56538.1|		2.74689e-74
		T. gondii hit	hypothetical protein TGRUB_305530 [Toxoplasma gondii RUB] gb|KFG59272.1|		1.50326e-27
		Best other apicomplexan hit	conserved hypothetical protein NCLIV_044010 [Neospora caninum Liverpool] ref|XP_003881369.1|emb|CBZ51336.1|		6.08112e-21
EAH_00032210	1599.82	Original annotation	elongation of very long chain fatty acids 4 protein, putative CDS					6	P:GO:0019368; F:GO:0102336; F:GO:0102337; F:GO:0102338; F:GO:0102756; C:GO:0016021	P:fatty acid elongation, unsaturated fatty acid; F:3-oxo-arachidoyl-CoA synthase activity; F:3-oxo-cerotoyl-CoA synthase activity; F:3-oxo-lignoceronyl-CoA synthase activity; F:very-long-chain 3-ketoacyl-CoA synthase activity; C:integral component of membrane	EC:2.3.1.199	Very-long-chain 3-oxoacyl-CoA synthase	IPR002076 (PFAM); PTHR11157:SF126 (PANTHER); IPR002076 (PANTHER); IPR030457 (PROSITE_PATTERNS)	C:GO:0016021	C:integral component of membrane
		E. acervulina hit	elongation of very long chain fatty acids 4 protein, putative EAH_00032210 [Eimeria acervulina] ref|XP_013247789.1|emb|CDI83011.1|	100	0	57.88	337
		Best other Eimeria spp. hit	elongation of very long chain fatty acids 4 protein, putative EMWEY_00027870 [Eimeria maxima] ref|XP_013336786.1| emb|CDJ60141.1|		0
		C. cayetanensis hit	elongation of very long chain fatty acids protein 5-like LOC113147641 [Cyclospora cayetanensis NF1_C8] ref|XP_026194581.1|		0
		Best other apicomplexan hit	fatty acid elongase BESB_046070 [Besnoitia besnoiti] ref|XP_029220424.1|gb|PFH36415.1|		8.16594e-90
		T. gondii hit	fatty acid elongase TGGT1_242380 [Toxoplasma gondii GT1] gb|EPR60649.1|		1.95209e-84
EAH_00033530	29918.5	Original annotation	oocyst wall protein COWP, putative CDS					3	F:GO:0008061; C:GO:0005576; C:GO:0016021	F:chitin binding; C:extracellular region; C:integral component of membrane			IPR009030 (SUPERFAMILY)	no GO terms	no GO terms
		E. acervulina hit	oocyst wall protein COWP, putative EAH_00033530 [Eimeria acervulina] ref|XP_013247688.1|emb|CDI83142.1|	100	0	42069	463
		Best other Eimeria spp. hit	oocyst wall protein COWP, putative EMWEY_00029600 [Eimeria maxima] ref|XP_013336991.1| emb|CDJ60341.1|		0
		C. cayetanensis hit	uncharacterized protein LOC34618685 [Cyclospora cayetanensis NF1_C8] ref|XP_022591278.2|		0
		Other C. cayetanensis hit	oocyst wall protein cyc_01725 [Cyclospora cayetanensis CHN_HEN01] gb|OEH78485.1|		4.13523e-170
		Best other apicomplexan hit	oocyst wall protein OWP2 BESB_023750 [Besnoitia besnoiti] ref|XP_029215892.1|gb|PFH31883.1|		1.91413e-48
		T. gondii hit	oocyst wall protein-2 OWP-2 [Toxoplasma gondii] gb|ACF59733.1|		1.62308e-41
EAH_00033710	16524.1	Original annotation	hypothetical protein, conserved CDS					1	C:GO:0016021	C:integral component of membrane			no IPS match	no IPS match	no IPS match
		E. acervulina hit	hypothetical protein, conserved EAH_00033710 [Eimeria acervulina] ref|XP_013251323.1|emb|CDI78448.1|	26	0	60.46	440
		Best other Eimeria spp. hit	hypothetical protein, conserved EMWEY_00035970 [Eimeria maxima] ref|XP_013337547.1| emb|CDJ60897.1|		0
		C. cayetanensis hit	uncharacterized protein LOC34622901 [Cyclospora cayetanensis NF1_C8] ref|XP_026193332.1|		0
		T. gondii hit	hypothetical protein TGARI_278145 [Toxoplasma gondii ARI] gb|KYF40496.1|		5.5537e-75
		Other T. gondii hit	putative transmembrane protein TGVEG_278145 [Toxoplasma gondii VEG] gb|ESS34641.1|		2.02064e-74
		Best other apicomplexan hit	uncharacterized protein BESB_027940 [Besnoitia besnoiti] ref|XP_029215368.1|		1.0112e-73
EAH_00034270	28736.6	Original annotation	zinc finger DHHC domain-containing protein, conserved, putative CDS					6	P:GO:0006807; P:GO:0043412; P:GO:0044237; P:GO:0044238; F:GO:0019706; C:GO:0016021	P:nitrogen compound metabolic process; P:macromolecule modification; P:cellular metabolic process; P:primary metabolic process; F:protein-cysteine S-palmitoyltransferase activity; C:integral component of membrane	EC:2.3.1.225	Protein S-acyltransferase	IPR001594 (PFAM); PTHR22883 (PANTHER); PTHR22883:SF147 (PANTHER); PS50216 (PROSITE_PROFILES)	F:GO:0016409	F:palmitoyltransferase activity
		E. acervulina hit	zinc finger DHHC domain-containing protein, conserved, putative EAH_00034270 [Eimeria acervulina] ref|XP_013247644.1|	100	0	57.56	279
		Best other Eimeria spp. hit	zinc finger DHHC domain-containing protein, conserved, putative EMWEY_00000500 [Eimeria maxima] ref|XP_013336702.1|emb|CDJ60057.1|		0
		C. cayetanensis hit	palmitoyltransferase ZDHHC15-like LOC113147424 [Cyclospora cayetanensis NF1_C8] ref|XP_026193776.1|		8.17496e-175
		T. gondii hit	DHHC zinc finger domain-containing protein TGME49_301370 [Toxoplasma gondii ME49] ref|XP_018637937.1|		1.74384e-110
		Best other apicomplexan hit	palmitoyltransferase PGO_061240 [Plasmodium gonderi] ref|XP_028542568.1|dbj|GAW79979.1|		1.3459e-81
EAH_00035850	13165.1	Original annotation	hypothetical protein, conserved CDS					4	P:GO:0006418; F:GO:0000166; F:GO:0004812; C:GO:0016020	P:tRNA aminoacylation for protein translation; F:nucleotide binding; F:aminoacyl-tRNA ligase activity; C:membrane			Coil (COILS); Coil (COILS); Coil (COILS); Coil (COILS); Coil (COILS); G3DSA:2.60.120.200 (GENE3D); PF13385 (PFAM); mobidb-lite (MOBIDB_LITE); PTHR42535 (PANTHER); IPR013320 (SUPERFAMILY)	no GO terms	no GO terms
		E. acervulina hit	hypothetical protein, conserved EAH_00035850 [Eimeria acervulina] ref|XP_013251155.1|emb|CDI83202.1|	100	0	68.5	714
		Best other Eimeria spp. hit	hypothetical protein, conserved EBH_0071130 [Eimeria brunetti] emb|CDJ49910.1|		0
		C. cayetanensis hit	uncharacterized protein LOC113146716 [Cyclospora cayetanensis NF1_C8] ref|XP_026190691.1|		0
		Best other apicomplexan hit	membrane protein BESB_056310 [Besnoitia besnoiti] ref|XP_029219989.1|gb|PFH35980.1|		2.02132e-168
		T. gondii hit	membrane protein TGME49_205760 [Toxoplasma gondii ME49] ref|XP_002367807.1|		4.17384e-163
		Other apicomplexan hit	secreted ookinete protein, putative PBILCG01_0025300 [Plasmodium sp. DRC-Itaito] emb|SPJ13444.1|		2.7335e-124
		Other C. cayetanensis hit	centrosomal protein of 131 kDa LOC34619628 [Cyclospora cayetanensis NF1_C8] ref|XP_026190660.1|		1.71401e-58
EAH_00036740	1579.34	Original annotation	rhoptry neck protein 2, putative CDS					2	F:GO:0005515; C:GO:0016021	F:protein binding; C:integral component of membrane			Coil (COILS); Coil (COILS); mobidb-lite (MOBIDB_LITE); mobidb-lite (MOBIDB_LITE)	no GO terms	no GO terms
		E. acervulina hit	rhoptry neck protein 2, putative EAH_00036740 [Eimeria acervulina] ref|XP_013251096.1|emb|CDI78712.1|	100	0	51.1	1445
		C. cayetanensis hit	rhoptry neck protein cyc_06138 [Cyclospora cayetanensis CHN_HEN01] gb|OEH74573.1|		0
		Best other Eimeria spp. hit	rhoptry neck protein 2, putative, partial ETH_00012760 [Eimeria tenella] ref|XP_013231132.1| emb|CDJ40382.1|		0
		Best other apicomplexan hit	uncharacterized protein NCLIV_064620 [Neospora caninum Liverpool] ref|XP_003886062.1		0
		T. gondii hit	rhoptry neck protein RON2 TGGT1_300100 [Toxoplasma gondii GT1] gb|EPR56945.1|		0
EAH_00037050	30799.2	Original annotation	hypothetical protein, conserved CDS					1	C:GO:0016021	C:integral component of membrane			no IPS match	no IPS match	no IPS match
		E. acervulina hit	hypothetical protein, conserved EAH_00037050 [Eimeria acervulina] ref|XP_013247490.1|emb|CDI83380.1|	49	8.77118e-108	57.14	154
		C. cayetanensis hit	uncharacterized protein LOC113147172 [Cyclospora cayetanensis NF1_C8] ref|XP_026192594.1|		8.13302e-93
		Best other Eimeria spp. hit	hypothetical protein, conserved EMWEY_00042090 [Eimeria maxima] ref|XP_013338197.1| emb|CDJ61547.1|		1.83253e-87
		Best other apicomplexan hit	TPA: membrane protein, putative BN1204_027195 [Neospora caninum Liverpool] tpe|CEL66914.1|		2.56757e-44
		T. gondii hit	putative membrane protein TGCOUG_259590 [Toxoplasma gondii COUG] gb|PIM05196.1|		4.99458e-44
EAH_00037200	10313.4	Original annotation	zinc finger DHHC domain-containing protein, putative CDS					5	P:GO:0006807; P:GO:0043170; P:GO:0044238; F:GO:0019706; C:GO:0005892	P:nitrogen compound metabolic process; P:macromolecule metabolic process; P:primary metabolic process; F:protein-cysteine S-palmitoyltransferase activity; C:acetylcholine-gated channel complex	EC:2.3.1.225	Protein S-acyltransferase	IPR001594 (PFAM); IPR033438 (PFAM); G3DSA:3.10.310.50 (GENE3D); PTHR33748:SF5 (PANTHER); PTHR33748 (PANTHER); PS50216 (PROSITE_PROFILES)	F:GO:0016409; C:GO:0005892	F:palmitoyltransferase activity; C:acetylcholine-gated channel complex
		E. acervulina hit	zinc finger DHHC domain-containing protein, putative EAH_00037200 [Eimeria acervulina] ref|XP_013251017.1|emb|CDI78801.1|	100	0	61.78	342
		Best other Eimeria spp. hit	zinc finger DHHC domain-containing protein, putative EMH_0056250 [Eimeria mitis] emb|CDJ36020.1|		6.96874e-140
		C. cayetanensis hit	LOW QUALITY PROTEIN: uncharacterized protein LOC34618704 [Cyclospora cayetanensis NF1_C8] ref|XP_026193313.1|		5.50481e-96
		Best other apicomplexan hit	conserved Plasmodium protein, unknown function [Plasmodium gallinaceum] ref|XP_028526041.1|emb|CRG93219.1|		3.17117e-37
		T. gondii hit	DHHC zinc finger domain-containing protein TGME49_269150 [Toxoplasma gondii ME49] ref|XP_018636568.1|gb|EPT28305.1|		1.60392e-32
		Other C. cayetanensis hit	zinc finger dhhc domain-containing protein [Cyclospora cayetanensis] gb|OEH74020.1		3.30465e-30
EAH_00038340	3800.55	Original annotation	hypothetical protein, conserved CDS										Coil (COILS); Coil (COILS); Coil (COILS); mobidb-lite (MOBIDB_LITE); mobidb-lite (MOBIDB_LITE); mobidb-lite (MOBIDB_LITE); mobidb-lite (MOBIDB_LITE); mobidb-lite (MOBIDB_LITE); mobidb-lite (MOBIDB_LITE); mobidb-lite (MOBIDB_LITE)	no GO terms	no GO terms
		E. acervulina hit	hypothetical protein, conserved EAH_00038340 [Eimeria acervulina] ref|XP_013250920.1|emb|CDI78907.1|	4	0	87.26	497
		Best other Eimeria spp. hit	hypothetical protein, conserved EMH_0063430 [Eimeria mitis] ref|XP_013353597.1|emb|CDJ31032.1|		1.84023e-82
		C. cayetanensis hit	uncharacterized protein LOC113146469 [Cyclospora cayetanensis NF1_C8] ref|XP_026189696.1|		2.35858e-31
		Best other apicomplexan hit	transmembrane protein [Cystoisospora suis] gb|PHJ14731.1|		0.000592025
EAH_00039290	13848.8	Original annotation	hypothetical protein, conserved CDS					1	C:GO:0016021	C:integral component of membrane			mobidb-lite (MOBIDB_LITE); mobidb-lite (MOBIDB_LITE)	no GO terms	no GO terms
		E. acervulina hit	hypothetical protein, conserved EAH_00039290 [Eimeria acervulina] ref|XP_013250812.1|emb|CDI79025.1|	10	1.13645e-112	65.07	168
		Best other Eimeria spp. hit	hypothetical protein, conserved EMH_0038180 [Eimeria mitis] ref |XP_013350703.1|emb|CDJ28126.1|		3.08105e-31
		C. cayetanensis hit	hypothetical protein cyc_04610 [Cyclospora cayetanensis CHN_HEN01] gb|OEH78290.1|		1.1588e-08
		T. gondii hit	putative transmembrane protein TGVEG_201860 [Toxoplasma gondii VEG] gb|ESS33035.1|		4.89673e-08
		Best other apicomplexan hit	conserved hypothetical protein NCLIV_022900 [Neospora caninum Liverpool] ref|XP_003882533.1| emb|CBZ52501.1|		1.26587e-07
EAH_00044220	2018.81	Original annotation	hypothetical protein CDS					10	P:GO:0006412; P:GO:0006511; P:GO:0016567; F:GO:0003735; F:GO:0031386; F:GO:0031625; C:GO:0000151; C:GO:0005634; C:GO:0016021; C:GO:0022625	P:translation; P:ubiquitin-dependent protein catabolic process; P:protein ubiquitination; F:structural constituent of ribosome; F:protein tag; F:ubiquitin protein ligase binding; C:ubiquitin ligase complex; C:nucleus; C:integral component of membrane; C:cytosolic large ribosomal subunit			IPR019956 (PRINTS); IPR000626 (PFAM); G3DSA:3.10.20.90 (GENE3D); PTHR10666 (PANTHER); PTHR10666:SF327 (PANTHER); IPR019954 (PROSITE_PATTERNS); IPR000626 (PROSITE_PROFILES); cd01803 (CDD); IPR029071 (SUPERFAMILY)	F:GO:0005515	F:protein binding
		Best other apicomplexan hit	ubiquitin-60S ribosomal protein L40, putative PGAL8A_00172400 [Plasmodium gallinaceum] ref|XP_028526838.1|emb|CRG94017.1|		8.23959e-31
		E. acervulina hit	polyubiquitin, putative, partial EAH_00027310 [Eimeria acervulina] ref|XP_013251865.1| emb|CDI77828.1|		8.64111e-31
		C. cayetanensis hit	ubiquitin-60S ribosomal protein L40 LOC34617582 [Cyclospora cayetanensis NF1_C8] ref|XP_022589295.1|		1.19007e-30
		Other E. acervulina hit	hypothetical protein, partial EAH_00044220 [Eimeria acervulina] ref|XP_013250326.1|emb|CDI79604.1|	100	1.48253e-30	99.69	52
		Best other Eimeria spp. hit	RecName: Full=Ubiquitin-60S ribosomal protein L40; AltName: Full=Ubiquitin A-52 residue ribosomal protein fusion product 1; Contains: RecName: Full=Ubiquitin; Contains: RecName: Full=60S ribosomal protein L40; AltName: Full=CEP52; AltName: Full=CEP53; Flags: Precursor [Eimeria bovis] sp|P46575.2|		1.20316e-30
		T. gondii hit	ribosomal-ubiquitin protein RPL40 TGME49_289750 [Toxoplasma gondii ME49] ref|XP_002368400.1|		1.20316e-30
EAH_00052690	1735.57	Original annotation	Protein kinase domain-containing protein, related CDS					42	P:GO:0000187; P:GO:0002224; P:GO:0002758; P:GO:0006691; P:GO:0006954; P:GO:0006974; P:GO:0008344; P:GO:0009636; P:GO:0009651; P:GO:0018105; P:GO:0032496; P:GO:0032675; P:GO:0032760; P:GO:0034097; P:GO:0035095; P:GO:0035924; P:GO:0038066; P:GO:0042493; P:GO:0044351; P:GO:0045793; P:GO:0046328; P:GO:0046777; P:GO:0048010; P:GO:0048691; P:GO:0048839; P:GO:0048841; P:GO:0051704; P:GO:0098657; P:GO:19…	P:activation of MAPK activity; P:toll-like receptor signaling pathway; P:innate immune response-activating signal transduction; P:leukotriene metabolic process; P:inflammatory response; P:cellular response to DNA damage stimulus; P:adult locomotory behavior; P:response to toxic substance; P:response to salt stress; P:peptidyl-serine phosphorylation; P:response to lipopolysaccharide; P:regulation …	EC:2.7.11; EC:2.7.12.1; EC:2.7.11.1; EC:2.7.12.2; EC:2.7.11.17	Transferring phosphorus-containing groups; Dual-specificity kinase; Non-specific serine/threonine protein kinase; Mitogen-activated protein kinase kinase; Calcium/calmodulin-dependent protein kinase	G3DSA:1.10.510.10 (GENE3D); G3DSA:1.10.510.10 (GENE3D); IPR000719 (PFAM); mobidb-lite (MOBIDB_LITE); mobidb-lite (MOBIDB_LITE); PTHR44167 (PANTHER); IPR017441 (PROSITE_PATTERNS); IPR000719 (PROSITE_PROFILES); IPR011009 (SUPERFAMILY)	P:GO:0006468; F:GO:0004672; F:GO:0005524	P:protein phosphorylation; F:protein kinase activity; F:ATP binding
		E. acervulina hit	Protein kinase domain-containing protein, related EAH_00052690 [Eimeria acervulina] ref|XP_013246576.1|emb|CDI84459.1|	100	0	47.62	679
		Best other Eimeria spp. hit	Protein kinase, related EPH_0037660 [Eimeria praecox] emb|CDI74984.1|		0
		C. cayetanensis hit	uncharacterized protein LOC34620003 [Cyclospora cayetanensis NF1_C8] ref|XP_026191439.1|		0
		Best other apicomplexan hit	protein kinase domain-containing protein [Cryptosporidium muris RN66] ref|XP_002141729.1|gb|EEA07380.1|		6.80943e-16
EAH_00053550	2282.25	Original annotation	hypothetical protein, conserved CDS										IPR039540 (PFAM); G3DSA:3.10.20.90 (GENE3D); cd17039 (CDD); IPR029071 (SUPERFAMILY)	no GO terms	no GO terms
		E. acervulina hit	hypothetical protein, conserved EAH_00053550 [Eimeria acervulina] ref|XP_013246499.1|emb|CDI84549.1|	6	5.9098e-91	65.99	125
		Best other Eimeria spp. hit	hypothetical protein, conserved ETH_00028330 [Eimeria tenella] ref|XP_013232553.1| emb|CDJ41803.1|		1.61528e-37
		Best other apicomplexan hit	hypothetical protein BESB_085590 [Besnoitia besnoiti] ref|XP_029217369.1|gb|PFH33360.1|		9.5674e-21
		T. gondii hit	TPA: Membrane-anchored ubiquitin-fold protein 1 BN1205_109385 [Toxoplasma gondii VEG] tpe|CEL75640.1|		1.02117e-20
EAH_00055140	1652.57	Original annotation	hypothetical protein CDS										Coil (COILS); Coil (COILS); mobidb-lite (MOBIDB_LITE)	no GO terms	no GO terms
		E. acervulina hit	hypothetical protein EAH_00055140 [Eimeria acervulina] ref|XP_013249348.1|emb|CDI80727.1|	1	9.6744e-43	100	102
EAH_00057690	10216.3	Original annotation	profilin family protein, putative CDS					6	P:GO:0030036; P:GO:0060327; F:GO:0003785; F:GO:0005543; C:GO:0005737; C:GO:0015629	P:actin cytoskeleton organization; P:cytoplasmic actin-based contraction involved in cell motility; F:actin monomer binding; F:phospholipid binding; C:cytoplasm; C:actin cytoskeleton			G3DSA:3.30.450.30 (GENE3D); IPR016814 (PIRSF); IPR005455 (PFAM); IPR036140 (SUPERFAMILY)	P:GO:0030036; F:GO:0003779	P:actin cytoskeleton organization; F:actin binding
		E. acervulina hit	profilin family protein, putative EAH_00057690 [Eimeria acervulina] ref|XP_013249165.1|emb|CDI80973.1|	97	1.15302e-121	65.08	170
		Best other Eimeria spp. hit	3-1E protein [Eimeria tenella] gb|AAT97981.1|		1.18665e-121
		Other E. acervulina hit	merozoite antigen 3-1E [Eimeria acervulina] gb|AAD39362.2|		1.91019e-121
		C. cayetanensis hit	profilin LOC34623443 [Cyclospora cayetanensis NF1_C8] ref|XP_022590868.1|		3.39519e-100
		Best other apicomplexan hit	profilin CSUI_002367 [Cystoisospora suis] gb|PHJ23784.1|		1.28041e-50
		T. gondii hit	profilin [Toxoplasma gondii] gb|AAX33672.1|		3.26014e-47
EAH_00057970	2554.35	Original annotation	hypothetical protein, conserved CDS					9	P:GO:0015936; P:GO:0016310; P:GO:0044267; P:GO:1901576; F:GO:0004420; F:GO:0005488; F:GO:0016301; C:GO:0016021; C:GO:0045095	P:coenzyme A metabolic process; P:phosphorylation; P:cellular protein metabolic process; P:organic substance biosynthetic process; F:hydroxymethylglutaryl-CoA reductase (NADPH) activity; F:binding; F:kinase activity; C:integral component of membrane; C:keratin filament	EC:1.1.1.34	Hydroxymethylglutaryl-CoA reductase (NADPH)	G3DSA:2.160.20.80 (GENE3D); G3DSA:2.160.20.80 (GENE3D); IPR001646 (PFAM); G3DSA:2.160.20.100 (GENE3D); G3DSA:2.160.20.100 (GENE3D); PTHR14136 (PANTHER); IPR002202 (PROSITE_PROFILES); IPR002202 (PROSITE_PROFILES); SSF141571 (SUPERFAMILY); SSF141571 (SUPERFAMILY); SSF141571 (SUPERFAMILY); SSF141571 (SUPERFAMILY); SSF141571 (SUPERFAMILY); SSF141571 (SUPERFAMILY)	P:GO:0015936; P:GO:0055114; F:GO:0004420	P:coenzyme A metabolic process; P:obsolete oxidation-reduction process; F:hydroxymethylglutaryl-CoA reductase (NADPH) activity
		E. acervulina hit	hypothetical protein, conserved, partial EAH_00057970 [Eimeria acervulina] ref|XP_013249142.1| emb|CDI81005.1	52	0	55.74	886
		Best other Eimeria spp. hit	hypothetical protein EMH_0012170 [Eimeria mitis] ref|XP_013354919.1| emb|CDJ32354.1|		8.98561e-144
		Other Eimeria spp. hit	Isoleucyl-tRNA syntehtase-related, related, partial EMWEY_00025290 [Eimeria maxima] ref|XP_013336491.1| emb|CDJ59846.1|		2.53701e-27
		Best other apicomplexan hit	blood-stage membrane protein Ag-1 PY04560 [Plasmodium yoelii yoelii] gb|EAA16441.1|		3.52186e-17
EAH_00062360	5328.77	Original annotation	fatty acid elongation protein, putative CDS					6	P:GO:0006633; F:GO:0102336; F:GO:0102337; F:GO:0102338; F:GO:0102756; C:GO:0016021	P:fatty acid biosynthetic process; F:3-oxo-arachidoyl-CoA synthase activity; F:3-oxo-cerotoyl-CoA synthase activity; F:3-oxo-lignoceronyl-CoA synthase activity; F:very-long-chain 3-ketoacyl-CoA synthase activity; C:integral component of membrane	EC:2.3.1.199	Very-long-chain 3-oxoacyl-CoA synthase	IPR002076 (PFAM); mobidb-lite (MOBIDB_LITE); mobidb-lite (MOBIDB_LITE); IPR002076 (PANTHER); PTHR11157:SF17 (PANTHER)	C:GO:0016021	C:integral component of membrane
		E. acervulina hit	fatty acid elongation protein, putative EAH_00062360 [Eimeria acervulina] ref|XP_013252340.1|	51	5.69652e-128	59.57	171
		C. cayetanensis hit	uncharacterized protein LOC113146748 [Cyclospora cayetanensis NF1_C8] ref|XP_026190821.1|		1.51801e-63
		Best other Eimeria spp. hit	fatty acid elongation protein, putative ETH_00004905 [Eimeria tenella] ref|XP_013227826.1| emb|CDJ36988.1|		2.72703e-44
		Best other apicomplexan hit	GNS1/SUR4 domain containing protein, related NCLIV_020350 [Neospora caninum Liverpool] ref|XP_003882280.1| emb|CBZ52248.1|		2.78256e-29
		T. gondii hit	putative integral membrane protein, GNS1/SUR4 family protein TGCAST_205350 [Toxoplasma gondii CAST] gb|RQX73007.1|		1.8427e-26
EAH_00063250	1811.45	Original annotation	tubulin alpha chain, putative CDS					8	P:GO:0000226; P:GO:0000278; F:GO:0003924; F:GO:0005200; F:GO:0005525; C:GO:0005634; C:GO:0005737; C:GO:0005874	P:microtubule cytoskeleton organization; P:mitotic cell cycle; F:GTPase activity; F:structural constituent of cytoskeleton; F:GTP binding; C:nucleus; C:cytoplasm; C:microtubule	EC:3.6.1.15	Nucleoside-triphosphate phosphatase	Coil (COILS); IPR002452 (PRINTS); IPR000217 (PRINTS); IPR023123 (G3DSA:1.10.287.GENE3D); IPR018316 (PFAM); IPR003008 (PFAM); IPR036525 (G3DSA:3.40.50.GENE3D); IPR037103 (G3DSA:3.30.1330.GENE3D); IPR000217 (PANTHER); PTHR11588:SF323 (PANTHER); IPR017975 (PROSITE_PATTERNS); cd02186 (CDD); IPR036525 (SUPERFAMILY); IPR008280 (SUPERFAMILY)	P:GO:0007017; F:GO:0003924; F:GO:0005200; F:GO:0005525; C:GO:0005874	P:microtubule-based process; F:GTPase activity; F:structural constituent of cytoskeleton; F:GTP binding; C:microtubule
		E. acervulina hit	tubulin alpha chain, putative EAH_00063250 [Eimeria acervulina] ref|XP_013248595.1| emb|CDI81818.1|	100	0	93.92	453
		C. cayetanensis hit	tubulin alpha chain LOC34623415 [Cyclospora cayetanensis NF1_C8] ref|XP_022586662.1|		0
		Best other Eimeria spp. hit	tubulin alpha chain, putative EBH_0055100 [Eimeria brunetti] emb|CDJ53173.1|		0
		T. gondii hit	alpha tubulin TUBA1 TGME49_316400 [Toxoplasma gondii ME49] ref|XP_002364807.1|		0
		Best other apicomplexan hit	tubulin alpha chain NCLIV_058890 [Neospora caninum Liverpool] ref|XP_003885494.1|		0
EAH_00066050	3707.58	Original annotation	hypothetical protein, conserved CDS					1	C:GO:0016021	C:integral component of membrane			mobidb-lite (MOBIDB_LITE); mobidb-lite (MOBIDB_LITE)	no GO terms	no GO terms
		E. acervulina hit	hypothetical protein, conserved, partial EAH_00066050 [Eimeria acervulina] ref|XP_013248223.1|emb|CDI82339.1|	100	0	44.82	454
		Best other Eimeria spp. hit	hypothetical protein, conserved ETH_00031960 [Eimeria tenella] ref|XP_013233508.1| emb|CDJ42758.1|		7.22387e-175
		C. cayetanensis hit	hypothetical protein cyc_01027 [Cyclospora cayetanensis CHN_HEN01] gb|OEH75540.1|		5.7713e-139
		Best other apicomplexan hit	Toxoplasma gondii family d protein CSUI_004881 [Cystoisospora suis] gb|PHJ21278.1|		2.12396e-25
		T. gondii hit	Toxoplasma gondii family D protein TGARI_272240 [Toxoplasma gondii ARI] gb|KYF46567.1|		1.02132e-24
		Other C. cayetanensis hit	axoneme-associated protein mst101(2) LOC34617290 [Cyclospora cayetanensis NF1_C8] ref|XP_022588002.1| or GPI transamidase subunit cyc_00056 [Cyclospora cayetanensis CHN_HEN01] gb|OEH75209.1|		4.40487e-08
		Other Eimeria spp. hit	GPI transamidase subunit PIG-U, putative ENH_00076030 [Eimeria necatrix] ref|XP_013438353.1| emb|CDJ69887.1|		5.41341e-08
		Other E. acervulina hit	GPI transamidase subunit PIG-U, putative EAH_00034710 [Eimeria acervulina] ref|XP_013251248.1| emb|CDI78523.1|		5.31976e-08
