# Supplementary material for: Dynamically expressed genes provide candidate viability biomarkers in a model coccidian
Source: PLoS One. 2021 Oct 1;16(10):e0258157. doi: 10.1371/journal.pone.0258157 (PMC8486141; doi:10.1371/journal.pone.0258157)
Supplement: S5 Table — GO terms (column A) are stratified by GO subontologies Biological Process (BP), Molecular Function (MF), and Cellular Component (CC). The total number of GO terms for subontology is also provided at the bottom of columns B-D. (XLSX) [file pone.0258157.s007.xlsx]

## Sheet: S5 Table
Annotation GO Term	BP	MF	CC
protein ubiquitination	3
proteolysis	3
translation	3
ubiquitin-dependent protein catabolic process	3
microtubule cytoskeleton organization	2
mitotic cell cycle	2
nitrogen compound metabolic process	2
primary metabolic process	2
response to drug	2
transmembrane transport	2
actin cytoskeleton organization	1
actin filament bundle assembly	1
actin filament polymerization	1
actin polymerization-dependent cell motility involved in migration of symbiont in host	1
activation of MAPK activity	1
adult locomotory behavior	1
ATP transport	1
autophagy	1
behavioral response to nicotine	1
carbohydrate metabolic process	1
cellular component morphogenesis	1
cellular metabolic process	1
cellular process	1
cellular protein metabolic process	1
cellular response to DNA damage stimulus	1
cellular response to vascular endothelial growth factor stimulus	1
choline biosynthetic process	1
coenzyme A metabolic process	1
cytoplasmic actin-based contraction involved in cell motility	1
dephosphorylation	1
digestion	1
DNA topological change	1
fatty acid biosynthetic process	1
fatty acid elongation, unsaturated fatty acid	1
gene expression	1
glycerol-3-phosphate catabolic process	1
import into cell	1
inflammatory response	1
innate immune response-activating signal transduction	1
inner ear development	1
ion transport	1
leukotriene metabolic process	1
macromolecule metabolic process	1
macromolecule modification	1
macropinocytosis	1
mesenchyme migration	1
methylation	1
mismatch repair	1
multi-organism process	1
neurotransmitter biosynthetic process	1
organic substance biosynthetic process	1
p38MAPK cascade	1
peptidyl-serine phosphorylation	1
phosphatidic acid biosynthetic process	1
phosphatidylcholine biosynthetic process	1
phosphorylation	1
pollen development	1
pollen tube growth	1
pollen tube guidance	1
positive regulation of 3'-UTR-mediated mRNA stabilization	1
positive regulation of actin-dependent ATPase activity	1
positive regulation of antibacterial peptide production	1
positive regulation of axon extension involved in regeneration	1
positive regulation of cell size	1
positive regulation of cellular process	1
positive regulation of gene expression	1
positive regulation of multicellular organismal process	1
positive regulation of multi-organism process	1
positive regulation of tumor necrosis factor production	1
post-embryonic root development	1
protein autophosphorylation	1
protein catabolic process	1
protein phosphorylation	1
protein transport	1
proton transmembrane transport	1
regulation of axon extension involved in axon guidance	1
regulation of cellular response to heat	1
regulation of gene expression	1
regulation of interleukin-6 production	1
regulation of JNK cascade	1
regulation of presynapse assembly	1
regulation of response to stimulus	1
regulation of translational initiation	1
response to cytokine	1
response to lipopolysaccharide	1
response to salt stress	1
response to toxic substance	1
signal peptide processing	1
skeletal muscle fiber development	1
skeletal muscle thin filament assembly	1
toll-like receptor signaling pathway	1
tRNA aminoacylation for protein translation	1
tRNA wobble uridine modification	1
vascular endothelial growth factor receptor signaling pathway	1
vesicle-mediated transport	1
ATP binding		5
protein tag		3
structural constituent of cytoskeleton		3
structural constituent of ribosome		3
ubiquitin protein ligase binding		3
3-oxo-arachidoyl-CoA synthase activity		2
3-oxo-cerotoyl-CoA synthase activity		2
3-oxo-lignoceronyl-CoA synthase activity		2
actin monomer binding		2
GTP binding		2
GTPase activity		2
kinase activity		2
metal ion binding		2
nucleotide binding		2
protein kinase activity		2
protein-cysteine S-palmitoyltransferase activity		2
very-long-chain 3-ketoacyl-CoA synthase activity		2
acid phosphatase activity		1
actin binding		1
aminoacyl-tRNA ligase activity		1
aminopeptidase activity		1
aspartic-type endopeptidase activity		1
ATP transmembrane transporter activity		1
ATPase activity		1
binding		1
calcium ion binding		1
calcium-dependent protein binding		1
calcium-dependent protein serine/threonine kinase activity		1
calmodulin binding		1
calmodulin-dependent protein kinase activity		1
carbohydrate binding		1
catalytic activity		1
channel activity		1
chitin binding		1
chromatin binding		1
deoxyhypusine synthase activity		1
DNA binding		1
DNA topoisomerase type II (double strand cut, ATP-hydrolyzing) activity		1
flavin adenine dinucleotide binding		1
folic acid transmembrane transporter activity		1
glycerol-3-phosphate dehydrogenase [NAD+] activity		1
hydroxymethylglutaryl-CoA reductase (NADPH) activity		1
identical protein binding		1
iron ion binding		1
magnesium ion binding		1
MAP kinase kinase activity		1
metalloendopeptidase activity		1
metallopeptidase activity		1
microfilament motor activity		1
mismatched DNA binding		1
mitogen-activated protein kinase binding		1
motor activity		1
myosin heavy chain binding		1
NAD binding		1
NAD(P)+ transhydrogenase (AB-specific) activity		1
phosphoethanolamine N-methyltransferase activity		1
phospholipid binding		1
phosphomethylethanolamine N-methyltransferase activity		1
protein binding		1
protein domain specific binding		1
protein homodimerization activity		1
protein-membrane adaptor activity		1
serine-type endopeptidase activity		1
titin binding		1
translation initiation factor activity		1
tropomyosin binding		1
troponin I binding		1
zinc ion binding		1
integral component of membrane			31
cytoplasm			5
nucleus			5
cytosol			3
cytosolic large ribosomal subunit			3
membrane			3
ubiquitin ligase complex			3
acetylcholine-gated channel complex			2
microtubule			2
plasma membrane			2
A band			1
actin cytoskeleton			1
cell body			1
centrosome			1
endomembrane system			1
endoplasmic reticulum			1
extracellular region			1
extracellular space			1
filamentous actin			1
filopodium			1
glycerol-3-phosphate dehydrogenase complex			1
Golgi apparatus			1
inner membrane pellicle complex			1
keratin filament			1
lamellipodium			1
membrane-bounded organelle			1
microneme			1
mismatch repair complex			1
mitochondrion			1
myosin complex			1
nucleoplasm			1
skeletal muscle myofibril			1
stress fiber			1
striated muscle thin filament			1
synapse			1
Total	109	92	84
