# Supplementary material for: Dynamically expressed genes provide candidate viability biomarkers in a model coccidian
Source: PLoS One. 2021 Oct 1;16(10):e0258157. doi: 10.1371/journal.pone.0258157 (PMC8486141; doi:10.1371/journal.pone.0258157)
Supplement: S6 Table — Data in the table include E. acervulina gene names and annotated protein descriptions (columns A, B), the number of GO terms (column C), GO ID numbers (column E), and GO term names (column F) found for the E. acervulina protein sequences. Also included are the top C. cayetanensis BLASTP hit that is annotated as a TF (but not necessarily the top overall BLAST hit) and hit e-value (column G). Columns H-N include mean TPM for biological replicates at each time point. The overall mean TPM for all samples (column O), log2 ratio differential expression between time points T24 and T0 (column P), and differential expression adjusted p-value (column Q) are also included. (XLSX) [file pone.0258157.s008.xlsx]

## Sheet: S6 Table
E. acervulina gene	Protein description	#GO	GO IDs	GO Names	Top C. cayetanenesis TF hit	e-value	Mean TPM T0	Mean TPM T4	Mean TPM T8	Mean TPM T12	Mean TPM T16	Mean TPM T20	Mean TPM T24	Overall Mean TPM	Log2 Ratio T24-T0	Adjusted p-value T24-T0
EAH_00006600	transcription factor S-II central domain-containing protein, putative CDS	5	P:GO:0006351; P:GO:0007049; P:GO:0010468; F:GO:0003682; C:GO:0005634	P:transcription, DNA-templated; P:cell cycle; P:regulation of gene expression; F:chromatin binding; C:nucleus	transcription factor s-II central domain-containing protein [Cyclospora cayetanensis] gb|OEH80609.1|	1.54E-131	1.06	0.383333	0.316667	1.18	2.135	1.675	3.25333	1.37895	1.73988	0.000148
EAH_00007850	transcriptional co-activator ADA2-A, putative CDS	10	P:GO:0006338; P:GO:0006357; P:GO:0035066; P:GO:0043966; P:GO:1903508; F:GO:0000981; F:GO:0003682; F:GO:0003713; F:GO:0008270; C:GO:0000125	P:chromatin remodeling; P:regulation of transcription by RNA polymerase II; P:positive regulation of histone acetylation; P:histone H3 acetylation; P:positive regulation of nucleic acid-templated transcription; F:DNA-binding transcription factor activity, RNA polymerase II-specific; F:chromatin binding; F:transcription coactivator activity; F:zinc ion binding; C:PCAF complex	transcriptional co-activator ada2 [Cyclospora cayetanensis] gb|OEH79628.1|	1.20589e-64	7.29333	0.776667	0.933333	1.49333	2.715	4.935	9.39	3.94526	0.542169	0.145211
EAH_00008300	Arginine/serine-rich splicing factor RSZ21 transcript II, related CDS	8	P:GO:0000380; P:GO:0000395; P:GO:0006406; P:GO:0031124; F:GO:0003729; F:GO:0044547; C:GO:0016607; C:GO:0071013	P:alternative mRNA splicing, via spliceosome; P:mRNA 5'-splice site recognition; P:mRNA export from nucleus; P:mRNA 3'-end processing; F:mRNA binding; F:DNA topoisomerase binding; C:nuclear speck; C:catalytic step 2 spliceosome	probable splicing factor, arginine/serine-rich 6 [Cyclospora cayetanensis] ref|XP_026189614.1|	4.88942e-61	19.2167	8.18333	9.68667	18.2867	30.61	33.93	45.5867	22.7347	1.44985	1.08825e-06
EAH_00010010	leucine-zipper-like transcriptional regulator 1,putative CDS	1	F:GO:0005515	F:protein binding	leucine-zipper-like transcriptional regulator 1 [Cyclospora cayetanensis] ref|XP_026193282.1|	9.78642e-91	32.2067	12.4067	8.62667	12.8333	15.5	10.24	9.51667	14.6447	-1.56507	4.657e-07
EAH_00012950	transcription factor IIIb subunit, putative CDS	7	P:GO:0006383; P:GO:0070897; F:GO:0000995; F:GO:0017025; F:GO:0046872; C:GO:0000126; C:GO:0005634	P:transcription by RNA polymerase III; P:transcription preinitiation complex assembly; F:RNA polymerase III general transcription initiation factor activity; F:TBP-class protein binding; F:metal ion binding; C:transcription factor TFIIIB complex; C:nucleus	transcription factor IIIB 90 kDa subunit [Cyclospora cayetanensis] ref|XP_026192412.1|	8.96722e-50	11.09	8.54333	4.41667	4.73	5.38	5.375	5.42333	6.53263	-0.837099	0.00516626
EAH_00013480	CCR4-NOT transcription complex subunit, putative CDS	11	P:GO:0000289; P:GO:0010628; P:GO:0017148; P:GO:0032968; P:GO:0043928; P:GO:0090503; F:GO:0003676; F:GO:0004535; C:GO:0000932; C:GO:0030015; C:GO:1990904	P:nuclear-transcribed mRNA poly(A) tail shortening; P:positive regulation of gene expression; P:negative regulation of translation; P:positive regulation of transcription elongation from RNA polymerase II promoter; P:exonucleolytic catabolism of deadenylated mRNA; P:RNA phosphodiester bond hydrolysis, exonucleolytic; F:nucleic acid binding; F:poly(A)-specific ribonuclease activity; C:P-body; C:CC…	CCR4-NOT transcription complex subunit 7 [Cyclospora cayetanensis] ref|XP_026190289.1|	0	74.3867	37.03	117.803	173.757	267.07	167.695	321.87	160.214	2.24088	6.92724e-10
EAH_00014080	transcription regulatory protein SNF2, putative CDS	3	F:GO:0005515; F:GO:0005524; F:GO:0070615	F:protein binding; F:ATP binding; F:nucleosome-dependent ATPase activity	transcription regulatory protein [Cyclospora cayetanensis] gb|OEH74637.1|	1.19884e-179	16.4633	20.3033	12.05	11.5767	13.67	6.705	5.72667	12.5847	-1.33587	0.000101
EAH_00023580	general transcription factor IIH polypeptide 2, putative CDS				general transcription factor IIH subunit 2 [Cyclospora cayetanensis] ref|XP_026192201.1|	1.00E-106	0.126667	0.0566667	0.0433333	0.216667	0.2	0.23	0.483333	0.191579	2.11499	0.00629545
EAH_00034610	Transcription factor IWS1, related CDS	1	C:GO:0005634	C:nucleus	transcription factor related protein [Cyclospora cayetanensis] gb|OEH76410.1|	6.34E-148	29.8733	16.3967	7.30667	6.92333	11.21	14.3	17.9233	15.0679	-0.546324	0.0898911
EAH_00041970	TFIIH basal transcription factor complex helicase XPB subunit, putative CDS	4	P:GO:0032508; F:GO:0003677; F:GO:0003678; F:GO:0005524	P:DNA duplex unwinding; F:DNA binding; F:DNA helicase activity; F:ATP binding	TFIIH basal transcription factor complex helicase xpb [Cyclospora cayetanensis] gb|OEH79442.1|	4.76E-131	17.1233	3.53	3.13	6.54	10.025	9.88	9.81333	8.43263	-0.56641	0.104915
EAH_00043870	transcription initiation factor iib, putative CDS	3	P:GO:0006413; P:GO:0070897; F:GO:0003743	P:translational initiation; P:transcription preinitiation complex assembly; F:translation initiation factor activity	transcription initiation factor iib [Cyclospora cayetanensis] gb|OEH80485.1|	5.17129e-131	7.31667	0.576667	0.833333	1.02333	2.205	2.95	3.92333	2.70158	-0.685866	0.0791152
EAH_00043880	transcription elongation factor TFIIS, putative CDS	7	P:GO:0006283; P:GO:0006368; P:GO:0006414; F:GO:0003746; F:GO:0008270; C:GO:0005669; C:GO:0005730	P:transcription-coupled nucleotide-excision repair; P:transcription elongation from RNA polymerase II promoter; P:translational elongation; F:translation elongation factor activity; F:zinc ion binding; C:transcription factor TFIID complex; C:nucleolus	transcription elongation factor S-II [Cyclospora cayetanensis] ref|XP_026190023.1|	1.7793e-135	0.38	0.66	0.62	0.78	1.75	2.155	2.93333	1.25947	3.06191	8.57906e-10
EAH_00047810	leucine zipper-like transcriptional regulator, putative CDS	1	F:GO:0005515	F:protein binding	leucine zipper-like transcriptional [Cyclospora cayetanensis] gb|OEH79450.1|	5.13023e-29	68.6767	28.22	44.2367	60.7433	60.245	39.84	51.73	50.5784	-0.199849	0.530872
EAH_00051460	Transcription initiation factor TFIID subunit 5,related CDS	4	P:GO:0006413; F:GO:0003743; F:GO:0005515; C:GO:0005634	P:translational initiation; F:translation initiation factor activity; F:protein binding; C:nucleus	transcription initiation factor tfiid subunit related [Cyclospora cayetanensis] gb|OEH76925.1|	6.14954e-80	0.473333	0.66	2.03333	2.45667	1.925	0.895	0.79	1.30947	0.880642	0.11488
EAH_00051650	transcription elongation factor FACT 140 kDa, putative CDS	5	P:GO:0006260; P:GO:0006281; P:GO:0006414; F:GO:0003746; C:GO:0035101	P:DNA replication; P:DNA repair; P:translational elongation; F:translation elongation factor activity; C:FACT complex	FACT complex subunit SPT16 [Cyclospora cayetanensis] ref|XP_026190808.1|	3.63996e-46	0.236667	0.32	0.14	0.21	0.24	0.565	0.713333	0.340526	1.65426	0.0198763
EAH_00065350	transcription factor btf3, putative CDS				transcription factor [Cyclospora cayetanensis] gb|OEH78417.1|	1.84E-32	21.4	26.1733	18.47	19.4	23.73	39.72	29.3733	24.8079	0.719531	0.135028
EAH_00067260	transcription elongation factor SPT4, putative CDS	1	F:GO:0003746	F: translation elongation factor activity	transcription elongation factor SPT4 [Cyclospora cayetanensis] ref|XP_026191132.1|	4.24083e-14	40.59	10.7833	6.34333	10.3867	18.61	25.08	39.41	21.5747	0.150088	0.735874
