# Supplementary material for: Dynamically expressed genes provide candidate viability biomarkers in a model coccidian
Source: PLoS One. 2021 Oct 1;16(10):e0258157. doi: 10.1371/journal.pone.0258157 (PMC8486141; doi:10.1371/journal.pone.0258157)
Supplement: S7 Table — Data in the table include T. gondii gene names and protein descriptions (columns A, B), the top BLASTP hit in E. acervulina and hit e-value (columns C, D) and E. acervulina gene identifier for each hit (column E). Sometimes more than one T. gondii gene matched to the same E. acervulina gene. Also included are the number of GO terms (column F), GO ID numbers (column G), and GO term names (column H) found for the E. acervulina protein sequences. The ApiAP2 or other transcription factor BLASTP hit and e-value are listed for C. cayetanensis after Blast2GO was run on the E. acervulina protein sequences (columns I, J). Columns K-Q include mean TPM for biological replicates at each time point. The overall mean TPM for all samples (column R), log2 ratio differential expression between time points T24 and T0 (column S), and differential expression adjusted p-value (column T) are also included. Genes in bold represent unique homologs in E. acervulina that met our criteria for significant differential expression. (XLSX) [file pone.0258157.s009.xlsx]

## Sheet: S7 Table
T. gondii gene	Protein description	E. acervulina Top Hit	e-value	E. acervulina Gene	#GO	GO IDs	GO Names	C. cayetanensis ApiAP2 or other TF hit	Cc hit e-value	Mean TPM T0	Mean TPM T4	Mean TPM T8	Mean TPM T12	Mean TPM T16	Mean TPM T20	Mean TPM T24	Overall Mean TPM	Log2 Ratio T24-T0	Adjusted p-value T24-T0
TGME49_208020	AP2 domain transcription factor AP2Ib-1	ref|XP_013253358.1|hypothetical protein, conserved [Eimeria acervulina]/emb|CDI76065.1|hypothetical protein, conserved [Eimeria acervulina]	2.1e-24	EAH_00000430	4	P:GO:0006355; F:GO:0003677; F:GO:0003700; C:GO:0005634	P:regulation of transcription, DNA-templated; F:DNA binding; F:DNA-binding transcription factor activity; C:nucleus	transcription factor with AP2 domain related protein [Cyclospora cayetanensis] gb|OEH80456.1|	1.95555e-40	0.236667	0.396667	0.233333	0.2	0.195	0.2	0.176667	0.237895	-0.323308	0.616273
TGME49_214840	AP2 domain transcription factor AP2X-7	ref|XP_013253358.1|hypothetical protein, conserved [Eimeria acervulina]/emb|CDI76065.1|hypothetical protein, conserved [Eimeria acervulina]	9.7e-07	EAH_00000430	2	P:GO:0006355; F:GO:0003700	P:regulation of transcription, DNA-templated; F:DNA-binding transcription factor activity	transcription factor with AP2 domain related protein [Cyclospora cayetanensis] gb|OEH80456.1|	1.95555e-40	0.236667	0.396667	0.233333	0.2	0.195	0.2	0.176667	0.237895	-0.323308	0.616273
TGME49_255220	AP2 domain transcription factor AP2VIIb-3	ref|XP_013252164.1|hypothetical protein, conserved [Eimeria acervulina]/emb|CDI77495.1|hypothetical protein, conserved [Eimeria acervulina]	4.8e-18	EAH_00000660	2	P:GO:0006355; F:GO:0003700	P:regulation of transcription, DNA-templated; F:DNA-binding transcription factor activity	AP2 domain transcription factor ap2ix-8 [Cyclospora cayetanensis] gb|OEH74878.1|	0.000105875	0	0.00333333	0.00666667	0.0266667	0.04	0.09	0.0866667	0.0331579	5.21961	5.73e-05
TGME49_264485	AP2 domain transcription factor AP2IX-3	ref|XP_013252164.1|hypothetical protein, conserved [Eimeria acervulina]/emb|CDI77495.1|hypothetical protein, conserved [Eimeria acervulina]	3.8e-36	EAH_00000660	2	P:GO:0006355; F:GO:0003700	P:regulation of transcription, DNA-templated; F:DNA-binding transcription factor activity	AP2 domain transcription factor ap2ix-8 [Cyclospora cayetanensis] gb|OEH74878.1|	0.000105875	0	0.00333333	0.00666667	0.0266667	0.04	0.09	0.0866667	0.0331579	5.21961	5.73e-05
TGME49_229370	AP2 domain transcription factor AP2VIII-1	emb|CDI77496.1|hypothetical protein, conserved [Eimeria acervulina]/ref|XP_013252165.1|hypothetical protein, conserved [Eimeria acervulina]	2.8e-39	EAH_00000670				none identified		0	0	0.0166667	0.136667	0.255	0.12	0.16	0.0889474	5.87225	2.64e-08
TGME49_282210	AP2 domain transcription factor AP2VIIa-8	emb|CDI79868.1|hypothetical protein, conserved [Eimeria acervulina]/ref|XP_013250106.1|hypothetical protein, conserved [Eimeria acervulina]	5.9e-24	EAH_00002330	2	P:GO:0006355; F:GO:0003700	P:regulation of transcription, DNA-templated; F:DNA-binding transcription factor activity	AP2 domain transcription factor ap2x-4 [Cyclospora cayetanensis] gb|OEH79825.1|	4.54358e-11	405.417	404.26	299.843	321.803	330.595	286.085	234.68	327.967	-0.557696	0.115657
TGME49_224230	AP2 domain transcription factor AP2X-3	ref|XP_013249605.1|hypothetical protein, conserved [Eimeria acervulina]/emb|CDI80436.1|hypothetical protein, conserved [Eimeria acervulina]	5.7e-26	EAH_00002720				none identified		75.78	74.8	62.4267	47.3933	52.055	44.65	35.4633	56.8947	-0.854619	0.025179
TGME49_244510	AP2 domain transcription factor AP2VI-3	emb|CDI81165.1|hypothetical protein, conserved [Eimeria acervulina]/ref|XP_013249040.1|hypothetical protein, conserved [Eimeria acervulina]	4.1e-33	EAH_00003980				none identified		6.46	2.41667	1.22667	1.37	1.755	1.815	1.62	2.44316	-1.7211	3.73e-05
TGME49_262420	AP2 domain transcription factor APVIIb-1/ADA2-B	ref|XP_013247608.1|transcriptional co-activator ADA2-A, putative [Eimeria acervulina]/emb|CDI83267.1|transcriptional co-activator ADA2-A, putative [Eimeria acervulina]	6.2e-35	EAH_00007850	10	P:GO:0006338; P:GO:0006357; P:GO:0035066; P:GO:0043966; P:GO:1903508; F:GO:0000981; F:GO:0003682; F:GO:0003713; F:GO:0008270; C:GO:0000125	P:chromatin remodeling; P:regulation of transcription by RNA polymerase II; P:positive regulation of histone acetylation; P:histone H3 acetylation; P:positive regulation of nucleic acid-templated transcription; F:DNA-binding transcription factor activity, RNA polymerase II-specific; F:chromatin binding; F:transcription coactivator activity; F:zinc ion binding; C:PCAF complex	transcriptional co-activator ada2 [Cyclospora cayetanensis] gb|OEH79628.1|	1.20589e-64	7.29333	0.776667	0.933333	1.49333	2.715	4.935	9.39	3.94526	0.542169	0.145211
TGME49_227900	AP2 domain transcription factor AP2X-1	ref|XP_013250496.1|hypothetical protein, conserved [Eimeria acervulina]/emb|CDI79392.1|hypothetical protein, conserved [Eimeria acervulina]	0.00022	EAH_00010830				none identified		12.4	4.86	2.82333	4.48333	5.355	4.675	4.29	5.61211	-1.28887	0.000281
TGME49_220530	AP2 domain transcription factor AP2V-1	emb|CDI79972.1|glycoprotein 96-92, putative [Eimeria acervulina]/ref|XP_013249994.1|glycoprotein 96-92, putative [Eimeria acervulina]	3.2e-10	EAH_00013090	2	P:GO:0006355; F:GO:0003700	P:regulation of transcription, DNA-templated; F:DNA-binding transcription factor activity	none identified		11.1033	3.39333	2.22667	7.55667	7.68	3.245	3.67	5.56316	-1.39267	0.000757
TGME49_269010	AP2 domain transcription factor AP2VIII-7	emb|CDI80063.1|hypothetical protein, conserved [Eimeria acervulina]/ref|XP_013249922.1|hypothetical protein, conserved [Eimeria acervulina]	7.3e-17	EAH_00013510	2	P:GO:0006355; F:GO:0003700	P:regulation of transcription, DNA-templated; F:DNA-binding transcription factor activity	AP2 domain transcription factor ap2viia-1 [Cyclospora cayetanensis] gb|OEH75172.1|	0.000136	24.0167	24.84	9.26	11.1267	11.47	6.42	4.60333	13.5432	-2.14188	1.54e-10
TGME49_247700	AP2 domain transcription factor AP2XII-4	emb|CDI80280.1|hypothetical protein, conserved [Eimeria acervulina]/ref|XP_013249737.1|hypothetical protein, conserved [Eimeria acervulina]	4e-13	EAH_00014350	2	P:GO:0006355; F:GO:0003700	P:regulation of transcription, DNA-templated; F:DNA-binding transcription factor activity	AF4/FMR2 family member 4 [Cyclospora cayetanensis] ref|XP_026189671.1|	5.41229e-05	2.07667	1.30667	1.04667	1.68	2.22	1.245	1.34	1.54105	-0.431072	0.307171
TGME49_299020	AP2 domain transcription factor AP2III-4	emb|CDI80515.1|hypothetical protein, conserved [Eimeria acervulina]/ref|XP_013249540.1|hypothetical protein, conserved [Eimeria acervulina]	4e-24	EAH_00015430	4	P:GO:0006355; F:GO:0003677; F:GO:0003700; C:GO:0005634	P:regulation of transcription, DNA-templated; F:DNA binding; F:DNA-binding transcription factor activity; C:nucleus	none identified		36.11	40.6533	21.64	24.7767	30.825	16.36	14.5933	26.7205	-1.11729	0.000613
TGME49_320700	AP2 domain transcription factor AP2IV-1	emb|CDI80573.1|hypothetical protein, conserved [Eimeria acervulina]/ref|XP_013249487.1|hypothetical protein, conserved [Eimeria acervulina]	5.3e-41	EAH_00015840	2	P:GO:0006355; F:GO:0003700	P:regulation of transcription, DNA-templated; F:DNA-binding transcription factor activity	AP2 domain transcription factor ap2iv-1 [Cyclospora cayetanensis] gb|OEH79901.1|	6.83109e-45	0.0433333	0.0133333	0.0666667	0.136667	0.095	0.06	0.143333	0.08	1.64649	0.13682
TGME49_273660	AP2 domain transcription factor AP2VIII-3	emb|CDI76643.1|hypothetical protein, conserved [Eimeria acervulina]/ref|XP_013252849.1|hypothetical protein, conserved [Eimeria acervulina]	4.1e-19	EAH_00018980	3	P:GO:0006355; F:GO:0003700; F:GO:0005488	P:regulation of transcription, DNA-templated; F:DNA-binding transcription factor activity; F:binding	AF4/FMR2 family member 4 [Cyclospora cayetanensis] ref|XP_026189671.1|	7.42254e-111	1.02667	1.32	0.7	1.05667	1.81	1.135	1.42	1.18211	0.620291	0.141329
TGME49_272710	AP2 domain transcription factor AP2VIII-4	ref|XP_013248950.1|hypothetical protein, conserved [Eimeria acervulina]/emb|CDI81271.1|hypothetical protein, conserved [Eimeria acervulina]	1.2e-18	EAH_00021020	4	P:GO:0006355; F:GO:0003677; F:GO:0003700; C:GO:0005634	P:regulation of transcription, DNA-templated; F:DNA binding; F:DNA-binding transcription factor activity; C:nucleus	none identified		0.986667	5.84	30.1967	88.56	95.855	48.75	56.1967	43.9237	5.91429	2.46e-55
TGME49_315760	AP2 domain transcription factor AP2XI-4	ref|XP_013248950.1|hypothetical protein, conserved [Eimeria acervulina]/emb|CDI81271.1|hypothetical protein, conserved [Eimeria acervulina]	5.2e-29	EAH_00021020	4	P:GO:0006355; F:GO:0003677; F:GO:0003700; C:GO:0005634	P:regulation of transcription, DNA-templated; F:DNA binding; F:DNA-binding transcription factor activity; C:nucleus	none identified		0.986667	5.84	30.1967	88.56	95.855	48.75	56.1967	43.9237	5.91429	2.46e-55
TGME49_251740	AP2 domain transcription factor AP2XII-9	emb|CDI81272.1|Chromosome III, complete sequence, related [Eimeria acervulina]/ref|XP_013248951.1|Chromosome III, complete sequence, related [Eimeria acervulina]	1.7e-39	EAH_00021030	4	P:GO:0006355; F:GO:0003677; F:GO:0003700; C:GO:0005634	P:regulation of transcription, DNA-templated; F:DNA binding; F:DNA-binding transcription factor activity; C:nucleus	AP2 domain transcription factor AP2X-11 [Cyclospora cayetanensis] gb|OEH73714.1|	8.55725e-07	382.98	375.003	388.623	298.2	344.035	381.05	342.567	358.542	0.0504128	0.897143
TGME49_247730	AP2 domain transcription factor AP2XII-5	ref|XP_013252370.1|hypothetical protein, conserved [Eimeria acervulina]/emb|CDI77244.1|hypothetical protein, conserved [Eimeria acervulina]	6.3e-24	EAH_00022830	2	P:GO:0006355; F:GO:0003700	P:regulation of transcription, DNA-templated; F:DNA-binding transcription factor activity	none identified		34.03	6.76333	5.74333	6.30333	9.235	15.255	13.4467	13.0442	-1.04897	0.0384538
TGME49_262000	AP2 domain transcription factor AP2VIIb-2	emb|CDI77388.1|hypothetical protein EAH_00023970 [Eimeria acervulina]/ref|XP_013252242.1|hypothetical protein EAH_00023970 [Eimeria acervulina]	1.4e-05	EAH_00023970	2	P:GO:0006355; F:GO:0003700	P:regulation of transcription, DNA-templated; F:DNA-binding transcription factor activity	none identified		4.55667	1.13667	0.8	0.883333	1.36	0.65	0.716667	1.48947	-2.45807	1.6e-07
TGME49_202490	AP2 domain transcription factor AP2VIIa-7	ref|XP_013251801.1|chypothetical protein, conserved, putative [Eimeria acervulina]/emb|CDI77904.1|chypothetical protein, conserved, putative [Eimeria acervulina]	7.8e-44	EAH_00028240				AP2 domain transcription factor ap2viia-7 [Cyclospora cayetanensis] gb|OEH76540.1|	1.1871e-12	130.773	79.6467	50.7133	52.7	60.345	70.815	54.9267	72.0316	-0.988636	0.0230716
TGME49_237425	AP2 domain transcription factor AP2X-6	emb|CDI77979.1|hypothetical protein, conserved [Eimeria acervulina]/ref|XP_013251736.1|hypothetical protein, conserved [Eimeria acervulina]	3.1e-42	EAH_00028680	4	P:GO:0006470; F:GO:0046872; F:GO:0106306; F:GO:0106307	P:protein dephosphorylation; F:metal ion binding; F:protein serine phosphatase activity; F:protein threonine phosphatase activity	none identified		0.34	0.32	0.123333	0.133333	0.125	0.085	0.0666667	0.177368	-2.07993	1.05e-06
TGME49_214960	AP2 domain transcription factor AP2X-8	emb|CDI78123.1|hypothetical protein, conserved [Eimeria acervulina]/ref|XP_013251621.1|hypothetical protein, conserved [Eimeria acervulina]	5.7e-20	EAH_00030200				none identified		8.97333	4.45667	3.98	10.5333	10.585	3.885	4.08333	6.58	-0.971611	0.0198994
TGME49_237090	AP2 domain transcription factor AP2X-5	emb|CDI78163.1|hypothetical protein, conserved [Eimeria acervulina]/ref|XP_013251585.1|hypothetical protein, conserved [Eimeria acervulina]	5.6e-45	EAH_00030710				none identified		0.86	1.31	1.31667	2.22667	2.785	1.675	2.04333	1.69421	1.43048	4.33e-05
TGME49_271030	AP2 domain transcription factor AP2VIII-6	emb|CDI82881.1|hypothetical protein, conserved [Eimeria acervulina]/ref|XP_013247882.1|hypothetical protein, conserved [Eimeria acervulina]	9.4e-06	EAH_00031060	2	P:GO:0006355; F:GO:0003700	P:regulation of transcription, DNA-templated; F:DNA-binding transcription factor activity	AP2 domain transcription factor ap2viia-1 [Cyclospora cayetanensis] gb|OEH75172.1|	1.57e-06	0.733333	0.7	0.74	1.03333	1.59	1.62	1.93333	1.14947	1.62047	0.000649
TGME49_309410	AP2 domain transcription factor AP2XI-1	emb|CDI82881.1|hypothetical protein, conserved [Eimeria acervulina]/ref|XP_013247882.1|hypothetical protein, conserved [Eimeria acervulina]	4.4e-49	EAH_00031060	4	P:GO:0006355; F:GO:0003677; F:GO:0003700; C:GO:0005634	P:regulation of transcription, DNA-templated; F:DNA binding; F:DNA-binding transcription factor activity; C:nucleus	AP2 domain transcription factor ap2viia-1 [Cyclospora cayetanensis] gb|OEH75172.1|	1.57e-06	0.733333	0.7	0.74	1.03333	1.59	1.62	1.93333	1.14947	1.62047	0.000649
TGME49_318610	AP2 domain transcription factor AP2IV-3	emb|CDI82881.1|hypothetical protein, conserved [Eimeria acervulina]/ref|XP_013247882.1|hypothetical protein, conserved [Eimeria acervulina]	1.6e-05	EAH_00031060	2	P:GO:0006355; F:GO:0003700	P:regulation of transcription, DNA-templated; F:DNA-binding transcription factor activity	AP2 domain transcription factor ap2viia-1 [Cyclospora cayetanensis] gb|OEH75172.1|	1.57e-06	0.733333	0.7	0.74	1.03333	1.59	1.62	1.93333	1.14947	1.62047	0.000649
TGME49_203690	AP2 domain transcription factor AP2VIIa-5	emb|CDI83365.1|hypothetical protein, conserved [Eimeria acervulina]/ref|XP_013247503.1|hypothetical protein, conserved [Eimeria acervulina]	2.2e-53	EAH_00036560	2	P:GO:0006355; F:GO:0003700	P:regulation of transcription, DNA-templated; F:DNA-binding transcription factor activity	AF4/FMR2 family member 4-like [Cyclospora cayetanensis] ref|XP_026189833.1|	5.82e-60	0.886667	1.29667	1.72667	3.60333	4.995	2.955	3.92333	2.64263	2.32612	6.88e-09
TGME49_282220	AP2 domain transcription factor AP2VIIa-9	ref|XP_013250792.1|hypothetical protein, conserved [Eimeria acervulina]/emb|CDI79047.1|hypothetical protein, conserved [Eimeria acervulina]	1.3e-06	EAH_00039490	2	P:GO:0006355; F:GO:0003700	P:regulation of transcription, DNA-templated; F:DNA-binding transcription factor activity	AP2 domain transcription factor ap2ix-8 [Cyclospora cayetanensis] gb|OEH74878.1|	4.09e-06	1.11333	0.583333	1.05333	1.06	1.385	0.775	1.09333	1.00158	0.0892441	0.881846
TGME49_203710	AP2 domain transcription factor AP2VIIa-4	emb|CDI83490.1|hypothetical protein, conserved [Eimeria acervulina]/ref|XP_013247395.1|hypothetical protein, conserved [Eimeria acervulina]	1.8e-23	EAH_00039510	2	P:GO:0006355; F:GO:0003700	P:regulation of transcription, DNA-templated; F:DNA-binding transcription factor activity	AP2 domain transcription factor ap2viia-1 [Cyclospora cayetanensis] gb|OEH75172.1|	1.99949e-08	0.28	0.37	0.3	0.523333	1.105	1.34	1.82333	0.777895	2.89195	1.05e-17
TGME49_280460	AP2 domain transcription factor AP2VIIa-2	emb|CDI83490.1|hypothetical protein, conserved [Eimeria acervulina]/ref|XP_013247395.1|hypothetical protein, conserved [Eimeria acervulina]	1.2e-06	EAH_00039510	2	P:GO:0006355; F:GO:0003700	P:regulation of transcription, DNA-templated; F:DNA-binding transcription factor activity	AP2 domain transcription factor ap2viia-1 [Cyclospora cayetanensis] gb|OEH75172.1|	1.99949e-08	0.28	0.37	0.3	0.523333	1.105	1.34	1.82333	0.777895	2.89195	1.05e-17
TGME49_280470	AP2 domain transcription factor AP2VIIa-1	emb|CDI83490.1|hypothetical protein, conserved [Eimeria acervulina]/ref|XP_013247395.1|hypothetical protein, conserved [Eimeria acervulina]	1.4e-07	EAH_00039510	2	P:GO:0006355; F:GO:0003700	P:regulation of transcription, DNA-templated; F:DNA-binding transcription factor activity	AP2 domain transcription factor ap2viia-1 [Cyclospora cayetanensis] gb|OEH75172.1|	1.99949e-08	0.28	0.37	0.3	0.523333	1.105	1.34	1.82333	0.777895	2.89195	1.05e-17
TGME49_306000	AP2 domain transcription factor AP2IX-8	ref|XP_013250665.1|hypothetical protein, conserved [Eimeria acervulina]/emb|CDI79183.1|hypothetical protein, conserved [Eimeria acervulina]	2.1e-28	EAH_00040800	6	P:GO:0006355; P:GO:0007049; F:GO:0003677; F:GO:0003682; F:GO:0003700; C:GO:0005634	P:regulation of transcription, DNA-templated; P:cell cycle; F:DNA binding; F:chromatin binding; F:DNA-binding transcription factor activity; C:nucleus	AP2 domain transcription factor ap2ix-8 [Cyclospora cayetanensis] gb|OEH74878.1|	9.96484e-36	17	13.1967	5.97667	11.2667	16.15	8.73	9.67333	11.6368	-0.631701	0.104652
TGME49_203050	AP2 domain transcription factor AP2VIIa-6	ref|XP_013247266.1|hypothtetical protein, conserved, putative [Eimeria acervulina]/emb|CDI83636.1|hypothtetical protein, conserved, putative [Eimeria acervulina]	1.2e-29	EAH_00041250	4	P:GO:0006355; F:GO:0003677; F:GO:0003700; C:GO:0005634	P:regulation of transcription, DNA-templated; F:DNA binding; F:DNA-binding transcription factor activity; C:nucleus	AP2 domain transcription factor ap2viia-1 [Cyclospora cayetanensis] gb|OEH75172.1|	4.21e-05	0.0933333	0.0366667	0.0366667	0.03	0.105	0.13	0.296667	0.102632	1.83686	0.013231
TGME49_240900	AP2 domain transcription factor AP2VI-2	ref|XP_013247266.1|hypothtetical protein, conserved, putative [Eimeria acervulina]/emb|CDI83636.1|hypothtetical protein, conserved, putative [Eimeria acervulina]	0.00016	EAH_00041250	2	P:GO:0006355; F:GO:0003700	P:regulation of transcription, DNA-templated; F:DNA-binding transcription factor activity	AP2 domain transcription factor ap2viia-1 [Cyclospora cayetanensis] gb|OEH75172.1|	4.21e-05	0.0933333	0.0366667	0.0366667	0.03	0.105	0.13	0.296667	0.102632	1.83686	0.013231
TGME49_233120	AP2 domain transcription factor AP2VIII-2	emb|CDI83716.1|hypothetical protein, conserved [Eimeria acervulina]/ref|XP_013247197.1|hypothetical protein, conserved [Eimeria acervulina]	2.5e-12	EAH_00042420	3	P:GO:0006355; F:GO:0003700; F:GO:0005488	P:regulation of transcription, DNA-templated; F:DNA-binding transcription factor activity; F:binding	none identified		16.4667	6.55333	3.9	6.01	7.965	4.675	3.96667	7.15632	-1.85605	1.75e-06
TGME49_225110	AP2 domain transcription factor AP2X-2	emb|CDI79404.1|hypothetical protein, conserved [Eimeria acervulina]/ref|XP_013250483.1|hypothetical protein, conserved [Eimeria acervulina]	4.7e-16	EAH_00042840	4	P:GO:0006355; F:GO:0003677; F:GO:0003700; C:GO:0005634	P:regulation of transcription, DNA-templated; F:DNA binding; F:DNA-binding transcription factor activity; C:nucleus	negative elongation factor A [Cyclospora cayetanensis] ref|XP_026191865.1|	0	8.80667	2.92667	0.943333	1.43	2	1.1	0.99	2.71	-2.90514	2.38e-15
TGME49_299150	AP2 domain transcription factor AP2III-3	emb|CDI79404.1|hypothetical protein, conserved [Eimeria acervulina]/ref|XP_013250483.1|hypothetical protein, conserved [Eimeria acervulina]	0.00021	EAH_00042840	2	P:GO:0006355; F:GO:0003700	P:regulation of transcription, DNA-templated; F:DNA-binding transcription factor activity	negative elongation factor A [Cyclospora cayetanensis] ref|XP_026191865.1|	0	8.80667	2.92667	0.943333	1.43	2	1.1	0.99	2.71	-2.90514	2.38e-15
TGME49_306620	AP2 domain transcription factor AP2IX-9	emb|CDI79404.1|hypothetical protein, conserved [Eimeria acervulina]/ref|XP_013250483.1|hypothetical protein, conserved [Eimeria acervulina]	3.9e-08	EAH_00042840	2	P:GO:0006355; F:GO:0003700	P:regulation of transcription, DNA-templated; F:DNA-binding transcription factor activity	negative elongation factor A [Cyclospora cayetanensis] ref|XP_026191865.1|	0	8.80667	2.92667	0.943333	1.43	2	1.1	0.99	2.71	-2.90514	2.38e-15
TGME49_211720	AP2 domain transcription factor AP2IV-5	emb|CDI83734.1|hypothetical protein, conserved [Eimeria acervulina]/ref|XP_013247177.1|hypothetical protein, conserved [Eimeria acervulina]	2.2e-21	EAH_00043270	4	P:GO:0006355; F:GO:0003677; F:GO:0003700; C:GO:0005634	P:regulation of transcription, DNA-templated; F:DNA binding; F:DNA-binding transcription factor activity; C:nucleus	AP2 domain transcription factor ap2iv-5 [Cyclospora cayetanensis] gb|OEH74203.1|	7.76651e-06	1.19	0.36	0.89	2.51	4.135	1.73	2.38667	1.77579	1.15597	0.00326988
TGME49_217700	AP2 domain transcription factor AP2XII-2	emb|CDI83817.1|hypothetical protein, conserved [Eimeria acervulina]/ref|XP_013247115.1|hypothetical protein, conserved [Eimeria acervulina]	3.4e-22	EAH_00044350	2	P:GO:0006355; F:GO:0003700	P:regulation of transcription, DNA-templated; F:DNA-binding transcription factor activity	none identified		24.44	17.59	17.6	12.61	12.7	12.1	9.10667	15.4547	-1.17998	0.000904294
TGME49_253380	AP2 domain transcription factor AP2III-2	ref|XP_013250304.1|hypothetical protein, conserved [Eimeria acervulina]/emb|CDI79629.1|hypothetical protein, conserved [Eimeria acervulina]	9.8e-19	EAH_00044480	4	P:GO:0006355; F:GO:0003677; F:GO:0003700; C:GO:0005634	P:regulation of transcription, DNA-templated; F:DNA binding; F:DNA-binding transcription factor activity; C:nucleus	negative elongation factor A [Cyclospora cayetanensis] ref|XP_026191865.1	9.38277e-06	1.09	2.77	1.19333	1.01333	0.815	0.655	0.57	1.20263	-0.783042	0.164363
TGME49_205650	AP2 domain transcription factor AP2VIIa-3	emb|CDI83830.1|hypothetical protein, conserved [Eimeria acervulina]/ref|XP_013247104.1|hypothetical protein, conserved [Eimeria acervulina]	2.1e-19	EAH_00044610	4	P:GO:0006355; F:GO:0003677; F:GO:0003700; C:GO:0005634	P:regulation of transcription, DNA-templated; F:DNA binding; F:DNA-binding transcription factor activity; C:nucleus	AP2 domain transcription factor ap2ix-8 [Cyclospora cayetanensis] gb|OEH74878.1|	7.39114e-05	26.49	16.7933	17.69	19.3333	23.615	12.685	17.12	19.2042	-0.466671	0.227788
TGME49_318470	AP2 domain transcription factor AP2IV-4	ref|XP_013250250.1|hypothetical protein, conserved [Eimeria acervulina]/emb|CDI79686.1|hypothetical protein, conserved [Eimeria acervulina]	4.3e-28	EAH_00045180	4	P:GO:0007049; P:GO:0010468; F:GO:0003682; C:GO:0005634	P:cell cycle; P:regulation of gene expression; F:chromatin binding; C:nucleus	AF4/FMR2 family member 4 [Cyclospora cayetanensis] ref|XP_026189671.1|	4.34445e-12	24.4833	29.7067	8.16	8.41333	8.68	8.15	6.17333	13.9195	-1.80693	3.972e-08
TGME49_215895	AP2 domain-containing protein	ref|XP_013247040.1|hypothetical protein, conserved, partial [Eimeria acervulina]/emb|CDI83897.1|hypothetical protein, conserved, partial [Eimeria acervulina]	6.4e-08	EAH_00045580	4	P:GO:0006355; F:GO:0003677; F:GO:0003700; C:GO:0005634	P:regulation of transcription, DNA-templated; F:DNA binding; F:DNA-binding transcription factor activity; C:nucleus	AP2 domain-containing protein [Cyclospora cayetanensis] gb|OEH74328.1|	8.07E-17	0.0166667	0.03	0.1	0.156667	0.23	0.21	0.513333	0.175263	4.76234	1.29e-10
TGME49_252370	AP2 domain transcription factor AP2III-1	emb|CDI83904.1|hypothetical protein, conserved [Eimeria acervulina]/ref|XP_013247032.1|hypothetical protein, conserved [Eimeria acervulina]	1.6e-32	EAH_00045650				transcription factor with ap2 domain related protein [Cyclospora cayetanensis] gb|OEH74363.1|	6.60827e-75	0.596667	0.246667	0.43	0.706667	0.86	0.445	0.55	0.536842	0.140862	0.800931
TGME49_289710	AP2 domain transcription factor AP2IX-5	ref|XP_013247007.1|hypothetical protein, conserved [Eimeria acervulina]/emb|CDI83925.1|hypothetical protein, conserved [Eimeria acervulina]	4.8e-26	EAH_00045970	2	F:GO:0008017; C:GO:0005874	F:microtubule binding; C:microtubule	none identified		1.88333	0.87	0.436667	0.566667	0.71	0.47	0.5	0.796316	-1.69258	1.71e-06
TGME49_310950	AP2 domain transcription factor AP2XI-3	ref|XP_013250172.1|hypothetical protein, conserved [Eimeria acervulina]/emb|CDI79770.1|hypothetical protein, conserved [Eimeria acervulina]	4.2e-25	EAH_00046160	2	P:GO:0006355; F:GO:0003700	P:regulation of transcription, DNA-templated; F:DNA-binding transcription factor activity	ecdysone-induced protein 74EF-like [Cyclospora cayetanensis] ref|XP_026191137.1|	2.71647e-24	37.77	39.2167	14.9167	21.2367	25.105	11.855	10.65	23.4363	-1.63423	1.5e-06
TGME49_320680	AP2 domain transcription factor AP2IV-2	emb|CDI79829.1|hypothetical protein, conserved [Eimeria acervulina]/ref|XP_013250123.1|hypothetical protein, conserved [Eimeria acervulina]	2.5e-12	EAH_00046540	2	P:GO:0034244; C:GO:0032021	P:negative regulation of transcription elongation from RNA polymerase II promoter; C:NELF complex	none identified		0.42	4.55333	17.2333	25.71	24.385	10.08	16.5067	13.8	5.22426	5.31e-19
TGME49_290630	AP2 domain transcription factor AP2IX-7	emb|CDI79962.1|hypothetical protein, conserved [Eimeria acervulina]/ref|XP_013250008.1|hypothetical protein, conserved [Eimeria acervulina]	1.3e-26	EAH_00047750	3	P:GO:0006355; F:GO:0003700; F:GO:0005488	P:regulation of transcription, DNA-templated; F:DNA-binding transcription factor activity; F:binding	none identified		15.71	14.42	7.35667	8.14667	10.615	8.215	8.45667	10.5226	-0.692729	0.035401
TGME49_246660	AP2 domain transcription factor AP2XII-3	emb|CDI84101.1|hypothetical protein, conserved [Eimeria acervulina]/ref|XP_013246856.1|hypothetical protein, conserved [Eimeria acervulina]	3.8e-21	EAH_00048510	6	P:GO:0006355; F:GO:0003677; F:GO:0003700; F:GO:0008017; C:GO:0005634; C:GO:0005874	P:regulation of transcription, DNA-templated; F:DNA binding; F:DNA-binding transcription factor activity; F:microtubule binding; C:nucleus; C:microtubule	DNA-directed RNA polymerase II largest [Cyclospora cayetanensis] gb|OEH76236.1|	2.07e-05	2.14	0.513333	0.55	1.07333	2.3	1.135	0.933333	1.18421	-0.990607	0.0267022
TGME49_290180	AP2 domain transcription factor AP2IX-6	emb|CDI84101.1|hypothetical protein, conserved [Eimeria acervulina]/ref|XP_013246856.1|hypothetical protein, conserved [Eimeria acervulina]	4.3e-05	EAH_00048510	2	P:GO:0006355; F:GO:0003700	P:regulation of transcription, DNA-templated; F:DNA-binding transcription factor activity	DNA-directed RNA polymerase II largest [Cyclospora cayetanensis] gb|OEH76236.1|	2.07e-05	2.14	0.513333	0.55	1.07333	2.3	1.135	0.933333	1.18421	-0.990607	0.0267022
TGME49_218960	AP2 domain transcription factor AP2XII-1	emb|CDI84326.1|hypothetical protein EAH_00051470, partial [Eimeria acervulina]/ref|XP_013246672.1|hypothetical protein EAH_00051470, partial [Eimeria acervulina]	1.8e-30	EAH_00051470	4	P:GO:0006355; F:GO:0003677; F:GO:0003700; C:GO:0005634	P:regulation of transcription, DNA-templated; F:DNA binding; F:DNA-binding transcription factor activity; C:nucleus	AP2 domain transcription factor ap2ix-8 [Cyclospora cayetanensis] gb|OEH74878.1|	7.18967e-10	0.0266667	0.0633333	0.253333	1.21667	3.23	2.7	6.20333	1.85	7.86167	1.14e-46
TGME49_216220	AP2 domain transcription factor AP2XI-5	ref|XP_013249379.1|hypothetical protein, conserved [Eimeria acervulina]/emb|CDI80687.1|hypothetical protein, conserved [Eimeria acervulina]	3.4e-40	EAH_00054650	4	P:GO:0006355; F:GO:0003677; F:GO:0003700; C:GO:0005634	P:regulation of transcription, DNA-templated; F:DNA binding; F:DNA-binding transcription factor activity; C:nucleus	AP2 domain transcription factor ap2xi-5 [Cyclospora cayetanensis] gb|OEH80567.1|	3.24182e-43	102.363	122.717	95.5067	91.4667	87.465	60.05	47.04	88.0163	-0.897358	0.00517837
TGME49_224050	AP2 domain transcription factor AP2X-4	emb|CDI76518.1|hypothetical protein, conserved, partial [Eimeria acervulina]/ref|XP_013252951.1|hypothetical protein, conserved, partial [Eimeria acervulina]	1.2e-26	EAH_00056900	4	P:GO:0006355; F:GO:0003677; F:GO:0003700; C:GO:0005634	P:regulation of transcription, DNA-templated; F:DNA binding; F:DNA-binding transcription factor activity; C:nucleus	AP2 domain transcription factor ap2x-4 [Cyclospora cayetanensis] gb|OEH79825.1|	2.89644e-48	33.9933	19.94	7.19333	8.84333	12.045	10.335	14.2033	15.6463	-1.07565	0.00678513
TGME49_215150	AP2 domain transcription factor AP2X-9	ref|XP_013252803.1|hypothetical protein, conserved, partial [Eimeria acervulina]/emb|CDI76705.1|hypothetical protein, conserved, partial [Eimeria acervulina]	2.1e-34	EAH_00058170	6	P:GO:0006355; P:GO:0007049; F:GO:0003677; F:GO:0003682; F:GO:0003700; C:GO:0005634	P:regulation of transcription, DNA-templated; P:cell cycle; F:DNA binding; F:chromatin binding; F:DNA-binding transcription factor activity; C:nucleus	AP2 domain transcription factor ap2iv-5 [Cyclospora cayetanensis] gb|OEH74203.1|	4.81E-6	13.0767	5.73667	12.5733	11.02	8.815	3.595	2.58667	8.41053	-2.13342	4.88e-10
TGME49_267460	AP2 domain transcription factor AP2IX-1	emb|CDI81190.1|hypothetical protein, conserved [Eimeria acervulina]/ref|XP_013249017.1|hypothetical protein, conserved [Eimeria acervulina]	5e-26	EAH_00059490	6	P:GO:0006355; P:GO:0007049; F:GO:0003677; F:GO:0003682; F:GO:0003700; C:GO:0005634	P:regulation of transcription, DNA-templated; P:cell cycle; F:DNA binding; F:chromatin binding; F:DNA-binding transcription factor activity; C:nucleus	transcription factor with AP2 domain related protein [Cyclospora cayetanensis] gb|OEH80456.1|	3.91179e-05	80.1533	74.75	40.09	32.77	34.52	29.24	20.4167	45.8979	-1.73877	2.07e-07
TGME49_215570	AP2 domain transcription factor AP2X-11	emb|CDI81195.1|hypothetical protein, conserved, partial [Eimeria acervulina]/ref|XP_013249014.1|hypothetical protein, conserved, partial [Eimeria acervulina]	5.5e-07	EAH_00059560	2	P:GO:0006355; F:GO:0003700	P:regulation of transcription, DNA-templated; F:DNA-binding transcription factor activity	AP2 domain transcription factor ap2xi-5 [Cyclospora cayetanensis] gb|OEH80567.1|	4.31E-10	0.0933333	0.15	0.106667	0.73	1.695	1.12	2.32667	0.834211	4.5468	1.15e-15
TGME49_285895	AP2 domain transcription factor AP2V-2	ref|XP_013248070.1|hypothetical protein, conserved, partial [Eimeria acervulina]/emb|CDI82580.1|hypothetical protein, conserved, partial [Eimeria acervulina]	1.1e-11	EAH_00067000	5	P:GO:0006355; P:GO:0006979; F:GO:0003700; F:GO:0004601; F:GO:0020037	P:regulation of transcription, DNA-templated; P:response to oxidative stress; F:DNA-binding transcription factor activity; F:peroxidase activity; F:heme binding	none identified		7.31	4.01	3.14333	2.48333	2.775	3.91	6.00333	4.32737	-0.122903	0.79133
TGME49_215340	AP2 domain transcription factor AP2X-10	no hit
TGME49_240460	AP2 domain transcription factor AP2VI-1	no hit
TGME49_249190	AP2 domain transcription factor AP2XII-6	no hit
TGME49_250800	AP2 domain transcription factor AP2XII-8	no hit
TGME49_271200	AP2 domain transcription factor AP2VIII-5	no hit
TGME49_288950	AP2 domain transcription factor AP2IX-4	no hit
TGME49_310900	AP2 domain transcription factor AP2XI-2	no hit
