# Supplementary material for: Dynamically expressed genes provide candidate viability biomarkers in a model coccidian
Source: PLoS One. 2021 Oct 1;16(10):e0258157. doi: 10.1371/journal.pone.0258157 (PMC8486141; doi:10.1371/journal.pone.0258157)
Supplement: S8 Table — DESeq2 was used in Geneious to compare expression between biological replicates of mature (T24) and immature (T0) oocysts. Data in the table include the gene identifier and protein description (columns A, B), log2 ratio between mature and immature oocysts, and adjusted p-value. Data are shown for all annotated E. acervulina genes and sorted high to low based on log2 ratio. NA indicates “not available” for genes with zero TPM among biological replicates. (XLSX) [file pone.0258157.s010.xlsx]

## Sheet: S8 Table
E. acervulina gene	Protein description	Differential Expression Log2 Ratio T24-T0	Differential Expression Adjusted p-value T24-T0
EAH_00056620	developmentally regulated GTP-binding protein 1,putative CDS	11.9341	1.37169e-25
EAH_00042390	DNA-directed RNA polymerases III, 39 kDa polypeptide, putative CDS	11.6573	1.09026e-25
EAH_00010650	hypothetical protein, conserved CDS	11.5599	6.68834e-88
EAH_00066440	hypothetical protein CDS	11.125	1.79127e-109
EAH_00049920	hypothetical protein, conserved CDS	11.1202	4.46032e-98
EAH_00064490	hypothetical protein CDS	10.9325	1.52645e-25
EAH_00018380	hypothetical protein CDS	10.6479	4.73464e-103
EAH_00006000	hypothetical protein, conserved CDS	10.5651	1.08073e-145
EAH_00022900	hypothetical protein, conserved CDS	10.5063	6.79712e-60
EAH_00008880	hypothetical protein, conserved CDS	10.453	8.28297e-26
EAH_00063700	microtubule-binding protein, putative CDS	10.3934	1.77983e-37
EAH_00049210	hypothetical protein, conserved CDS	10.2237	8.80402e-71
EAH_00067280	heat shock protein, putative CDS	10.1529	1.8701e-146
EAH_00031460	hypothetical protein, conserved CDS	10.148	5.66356e-83
EAH_00008870	hypothetical protein, conserved CDS	10.0545	4.05737e-93
EAH_00032920	hypothetical protein CDS	10.0294	1.16524e-49
EAH_00021930	hypothetical protein, conserved CDS	9.69242	2.67405e-20
EAH_00003520	hypothetical protein, conserved CDS	9.63401	2.06409e-16
EAH_00037680	OSIGBa0143N19.3 protein, related CDS	9.58733	7.87189e-99
EAH_00041420	peroxisomal catalase, putative CDS	9.58305	6.96167e-129
EAH_00056010	hypothetical protein, conserved CDS	9.4362	1.68587e-229
EAH_00021910	cytochrome b5-like heme/steroid binding domain-containing protein, putative CDS	9.42894	3.20418e-71
EAH_00000090	Microneme protein etmic-2/7h, related CDS	9.41851	1.99238e-66
EAH_00054340	lactate dehydrogenase, putative CDS	9.3835	2.22587e-83
EAH_00015590	hypothetical protein, conserved CDS	9.31538	8.62224e-137
EAH_00007460	myosin heavy chain, putative CDS	9.30016	1.244e-106
EAH_00057450	hypothetical protein, conserved CDS	9.29183	3.09447e-109
EAH_00027160	apical membrane antigen 1, putative CDS	9.2629	9.21002e-121
EAH_00012380	hypothetical protein, conserved CDS	9.20781	2.54656e-178
EAH_00039000	saccharopine dehydrogenase, putative CDS	9.13556	5.57751e-94
EAH_00040590	hypothetical protein CDS	9.1145	1.0892e-14
EAH_00017700	Abhydrolase domain-containing protein, related CDS	9.06383	1.06725e-106
EAH_00051810	hypothetical protein, conserved CDS	8.98975	1.92202e-92
EAH_00020760	zinc finger, ZZ type domain-containing protein, putative CDS	8.91487	3.7105e-48
EAH_00020770	hypothetical protein CDS	8.80156	1.26061e-12
EAH_00027590	CTP synthase, putative CDS	8.66326	2.96637e-36
EAH_00036040	hypothetical protein, conserved CDS	8.61252	2.27126e-165
EAH_00016540	hypothetical protein, conserved CDS	8.57733	6.55174e-75
EAH_00021260	hypothetical protein, conserved CDS	8.56134	2.35165e-71
EAH_00009190	NAD binding domain of 6-phosphogluconate dehydrogenase, putative CDS	8.41738	5.56713e-64
EAH_00027150	hypothetical protein CDS	8.40533	1.11385e-12
EAH_00040970	hypothetical protein, conserved CDS	8.4024	1.2156e-142
EAH_00026150	hypothetical protein, conserved CDS	8.37037	6.79057e-137
EAH_00003540	ELAC2, putative CDS	8.33297	9.17294e-15
EAH_00036250	hypothetical protein, conserved CDS	8.32973	1.44137e-131
EAH_00058160	hypothetical protein CDS	8.28802	2.74081e-62
EAH_00020080	hypothetical protein, conserved CDS	8.27711	2.49432e-105
EAH_00064840	NAD-specific glutamate dehydrogenase, putative CDS	8.27325	2.20435e-98
EAH_00058770	hypothetical protein, conserved CDS	8.27289	1.45531e-41
EAH_00050910	NMD3 protein, putative CDS	8.24622	1.93116e-77
EAH_00035820	hypothetical protein, conserved CDS	8.16965	6.71732e-73
EAH_00038590	hypothetical protein, conserved CDS	8.12281	9.61305e-12
EAH_00001580	hypothetical protein, conserved CDS	8.10184	3.5495e-46
EAH_00008410	hypothetical protein, conserved CDS	8.09184	7.27142e-50
EAH_00021380	diacylglycerol kinase, putative CDS	8.08333	1.35154e-65
EAH_00031440	hypothetical protein, conserved CDS	8.07779	5.53416e-104
EAH_00020750	hypothetical protein, conserved CDS	8.07324	3.71037e-59
EAH_00024100	hypothetical protein, conserved CDS	8.07273	3.70978e-134
EAH_00060920	DNA-directed RNA polymerase, related CDS	8.05627	2.00023e-23
EAH_00011900	microneme protein 2, putative CDS	8.05494	3.91553e-46
EAH_00027470	hypothetical protein CDS	8.01968	6.5349e-37
EAH_00054260	ULK kinase, putative CDS	8.00935	8.65185e-43
EAH_00017540	hypothetical protein, conserved CDS	7.98479	9.87199e-56
EAH_00065680	hypothetical protein CDS	7.97692	5.92612e-11
EAH_00043300	hypothetical protein, conserved CDS	7.97288	1.38962e-85
EAH_00062830	hypothetical protein CDS	7.95422	8.82266e-84
EAH_00051470	hypothetical protein CDS	7.86167	1.14015e-46
EAH_00041240	hypothetical protein, conserved CDS	7.85717	2.16482e-48
EAH_00023030	hypothetical protein, conserved CDS	7.83266	2.63108e-41
EAH_00029580	AGC kinase, putative CDS	7.71766	3.2791e-78
EAH_00012360	hypothetical protein, conserved CDS	7.70095	9.40161e-95
EAH_00039180	hypothetical protein CDS	7.64213	1.87364e-63
EAH_00055290	hypothetical protein, conserved CDS	7.63076	1.878e-84
EAH_00044500	phosphoglycerate mutase 1, putative CDS	7.63015	1.2405e-105
EAH_00004330	endonuclease/exonuclease/phosphatase domain-containing protein, putative CDS	7.62957	3.57334e-91
EAH_00054780	hypothetical protein, conserved CDS	7.62684	3.70402e-81
EAH_00031770	glucose inhibited division protein A, putative CDS	7.62119	1.25361e-59
EAH_00067170	hypothetical protein CDS	7.61766	5.19667e-10
EAH_00049930	hypothetical protein, conserved CDS	7.60876	1.30282e-31
EAH_00063420	aspartate aminotransferase, putative CDS	7.58174	1.00528e-40
EAH_00012860	hypothetical protein, conserved CDS	7.57673	6.18866e-96
EAH_00007450	glyceraldehyde-3-phosphate dehydrogenase, putative CDS	7.56704	5.61373e-121
EAH_00017690	hypothetical protein, conserved CDS	7.56003	4.77861e-12
EAH_00016640	hypothetical protein, conserved CDS	7.55654	5.03838e-83
EAH_00000520	RNA helicase, putative CDS	7.5395	7.45036e-85
EAH_00052200	hypothetical protein, conserved CDS	7.52534	2.7098e-55
EAH_00018600	hypothetical protein CDS	7.52513	1.08535e-09
EAH_00005140	hypothetical protein, conserved CDS	7.51302	5.357e-174
EAH_00031410	hypothetical protein, conserved CDS	7.49808	1.24657e-109
EAH_00044830	hypothetical protein CDS	7.49195	4.75438e-13
EAH_00067720	hypothetical protein CDS	7.47184	1.84406e-19
EAH_00058370	hypothetical protein, conserved CDS	7.4194	2.13121e-91
EAH_00024690	ribosomal protein S15, putative CDS	7.40762	1.23935e-81
EAH_00052630	hypothetical protein CDS	7.36345	5.77297e-30
EAH_00047270	peroxiredoxin, putative CDS	7.35905	2.03851e-112
EAH_00013360	hypothetical protein, conserved CDS	7.32443	7.17136e-130
EAH_00053840	AGC kinase, putative CDS	7.32146	1.95036e-56
EAH_00056600	hypothetical protein, conserved CDS	7.29521	5.49002e-49
EAH_00058710	hypothetical protein CDS	7.29001	2.41586e-31
EAH_00021390	hypothetical protein CDS	7.26252	9.06739e-64
EAH_00007930	apical membrane antigen, putative CDS	7.22247	3.21838e-25
EAH_00028110	hypothetical protein, conserved CDS	7.1936	1.21897e-12
EAH_00023330	patatin-like phospholipase domain-containing protein, putative CDS	7.18621	4.11959e-71
EAH_00020220	hypothetical protein, conserved CDS	7.15456	2.84274e-19
EAH_00057090	Rhoptry kinase family protein, related CDS	7.12139	2.64456e-57
EAH_00011930	subtilisin-like protease TgSUB2, putative CDS	7.1213	4.60318e-145
EAH_00051110	hypothetical protein CDS	7.12106	4.67159e-92
EAH_00042710	peptidase M16 domain containing protein, putative CDS	7.11842	2.24015e-42
EAH_00051590	E3 ubiquitin-protein ligase, putative CDS	7.10673	2.59884e-62
EAH_00061540	histone deacetylase, putative CDS	7.09489	2.73445e-42
EAH_00023940	CMGC kinase, Dyrk family, putative CDS	7.09125	5.38087e-76
EAH_00060930	DNA-directed RNA polymerase, related CDS	7.0618	5.55737e-22
EAH_00044900	hypothetical protein, conserved CDS	7.06037	1.09216e-68
EAH_00025610	hypothetical protein CDS	7.05137	1.73929e-16
EAH_00056370	hypothetical protein CDS	7.03643	5.54736e-46
EAH_00067240	hypothetical protein, conserved CDS	7.03547	9.8681e-07
EAH_00022290	hypothetical protein CDS	6.99375	8.73113e-78
EAH_00066420	hypothetical protein, conserved CDS	6.99311	3.21465e-66
EAH_00058270	Chromosome III, complete sequence, related CDS	6.98779	1.39874e-44
EAH_00022650	lipase domain-containing protein, putative CDS	6.97149	1.78173e-76
EAH_00014410	aldo/keto reductase family oxidoreductase, putative CDS	6.96955	4.27779e-80
EAH_00007440	hypothetical protein, conserved CDS	6.94276	1.41188e-84
EAH_00062050	hypothetical protein, conserved CDS	6.92858	2.41102e-44
EAH_00065490	hypothetical protein CDS	6.91947	4.2992e-29
EAH_00037600	hypothetical protein, conserved CDS	6.90888	2.41586e-31
EAH_00061100	mitochondrial branched-chain alpha-keto acid dehydrogenase E1, putative CDS	6.89713	3.93671e-39
EAH_00057900	Fructose-bisphosphate aldolase, related CDS	6.88457	2.29248e-112
EAH_00057330	DNA-directed RNA polymerases I and III subunit RPAC1, putative CDS	6.87085	1.31229e-09
EAH_00049170	hypothetical protein, conserved CDS	6.86776	1.51999e-35
EAH_00033390	hypothetical protein, conserved CDS	6.84244	1.49122e-06
EAH_00027030	hypothetical protein, conserved CDS	6.82405	1.7162e-07
EAH_00067850	Fructose-bisphosphate aldolase, related CDS	6.81531	1.46226e-119
EAH_00012040	hypothetical protein, conserved CDS	6.81495	8.59668e-92
EAH_00053040	superoxide dismutase, putative CDS	6.8043	3.17142e-102
EAH_00054470	DNA-directed RNA polymerase, related CDS	6.79859	1.0563e-40
EAH_00058550	hypothetical protein, conserved CDS	6.76087	1.01544e-63
EAH_00002690	serine protease inhibitor, putative CDS	6.73306	1.37987e-85
EAH_00000680	myosin heavy chain, putative CDS	6.72852	1.44928e-38
EAH_00061710	hypothetical protein, conserved CDS	6.72474	2.79574e-33
EAH_00003780	non-transmembrane antigen, putative CDS	6.72454	7.47374e-118
EAH_00028380	hypothetical protein, conserved CDS	6.7126	9.61986e-76
EAH_00009130	AMP-binding enzyme family protein, related CDS	6.70991	1.79142e-90
EAH_00056570	hypothetical protein, conserved CDS	6.6856	1.41575e-42
EAH_00012080	hypothetical protein, conserved CDS	6.65849	1.41988e-17
EAH_00022310	hypothetical protein, conserved CDS	6.62754	1.01698e-96
EAH_00038000	hypothetical protein, conserved CDS	6.62665	6.40258e-37
EAH_00057150	hypothetical protein, conserved CDS	6.60883	5.5205e-69
EAH_00058740	hypothetical protein, conserved CDS	6.60159	3.61816e-16
EAH_00031450	hypothetical protein, conserved CDS	6.59973	1.99e-61
EAH_00006200	hypothetical protein, conserved CDS	6.57937	1.77212e-36
EAH_00058790	hypothetical protein, conserved CDS	6.56527	4.83635e-32
EAH_00039160	hypothetical protein CDS	6.56424	7.32496e-11
EAH_00007030	hypothetical protein, conserved CDS	6.55468	1.09111e-09
EAH_00001640	60S ribosome subunit biogenesis protein NIP7, putative CDS	6.54073	6.30247e-54
EAH_00037870	hypothetical protein, conserved CDS	6.54003	1.95198e-91
EAH_00042410	hypothetical protein, conserved CDS	6.53219	2.01532e-30
EAH_00044240	triosephosphate isomerase, putative CDS	6.53094	1.40666e-71
EAH_00033380	hypothetical protein CDS	6.52859	6.16345e-42
EAH_00025320	hypothetical protein, conserved CDS	6.50933	3.07041e-31
EAH_00016310	pyridoxal phosphate phosphatase, putative CDS	6.50538	4.43554e-47
EAH_00053050	transaldolase, putative CDS	6.50309	4.43195e-81
EAH_00061450	hypothetical protein, conserved CDS	6.47025	3.43112e-20
EAH_00038970	ATP-citrate synthase, putative CDS	6.45047	3.21575e-17
EAH_00000960	serine/threonine protein phosphatase, putative CDS	6.44323	2.93429e-98
EAH_00020190	adenosine transporter, putative CDS	6.43842	1.22162e-20
EAH_00009280	hypothetical protein CDS	6.4274	1.59659e-34
EAH_00058140	hypothetical protein, conserved CDS	6.42511	1.56551e-31
EAH_00065360	hypothetical protein CDS	6.42123	8.80739e-07
EAH_00052790	prohibitin, putative CDS	6.41116	4.47043e-37
EAH_00063630	ftsJ-like methyltransferase domain-containing protein, putative CDS	6.39862	9.81969e-11
EAH_00039170	Chloroquine resistance marker protein, related, related CDS	6.3985	3.72484e-49
EAH_00010660	hypothetical protein, conserved CDS	6.39096	7.90623e-59
EAH_00015970	hypothetical protein, conserved CDS	6.3896	8.83079e-85
EAH_00015680	glucose-6-phosphate isomerase, putative CDS	6.36803	1.77327e-86
EAH_00034440	hypothetical protein, conserved CDS	6.32137	8.91878e-78
EAH_00039620	hypothetical protein CDS	6.32006	2.43308e-26
EAH_00051790	hypothetical protein CDS	6.31968	5.06608e-57
EAH_00065220	hypothetical protein CDS	6.31734	2.00756e-28
EAH_00001210	serine proteinase inhibitor TgPI-2, putative CDS	6.30969	1.6062e-34
EAH_00018960	selR domain-containing protein, putative CDS	6.30508	5.36682e-60
EAH_00005470	non-muscle myosin II heavy chain, putative CDS	6.303	1.94098e-42
EAH_00036630	Rhoptry neck protein 5, related CDS	6.29826	3.52702e-18
EAH_00001620	ATP-dependent RNA helicase, putative CDS	6.2948	3.00675e-74
EAH_00005110	hypothetical protein, conserved CDS	6.28432	2.57991e-51
EAH_00059130	heat shock protein 28, putative CDS	6.28045	8.83079e-85
EAH_00037610	hypothetical protein, conserved CDS	6.27233	2.05265e-34
EAH_00055180	hypothetical protein, conserved CDS	6.26145	5.20374e-66
EAH_00065260	hypothetical protein CDS	6.22406	2.42587e-27
EAH_00049610	hypothetical protein CDS	6.22369	2.25764e-06
EAH_00002480	hypothetical protein, conserved CDS	6.19217	8.12086e-26
EAH_00014840	hypothetical protein, conserved CDS	6.17649	6.02835e-33
EAH_00018760	hypothetical protein, conserved CDS	6.16641	1.45192e-09
EAH_00058260	hypothetical protein, conserved CDS	6.15521	1.21325e-26
EAH_00045670	asparaginyl-tRNA synthetase, putative CDS	6.13699	1.17256e-06
EAH_00016570	hypothetical protein, conserved CDS	6.11947	2.91412e-75
EAH_00010760	hypothetical protein, conserved CDS	6.10391	1.12823e-70
EAH_00047110	GA20565, related CDS	6.08594	2.50598e-23
EAH_00014030	hypothetical protein CDS	6.07343	4.18857e-51
EAH_00024570	hypothetical protein CDS	6.06649	5.19503e-19
EAH_00019470	hypothetical protein, conserved CDS	6.03623	3.86418e-40
EAH_00021630	hypothetical protein, conserved CDS	6.02867	1.89968e-23
EAH_00060410	hypothetical protein CDS	6.01592	1.4584e-24
EAH_00031970	co-chaperone GrpE, putative CDS	6.01398	1.22786e-21
EAH_00009290	hypothetical protein, conserved CDS	6.00723	5.94737e-60
EAH_00028630	hypothetical protein, conserved CDS	5.99155	4.22594e-55
EAH_00056930	hypothetical protein, conserved CDS	5.98661	1.31282e-16
EAH_00003300	hypothetical protein, conserved CDS	5.9715	4.01949e-24
EAH_00027530	guanylate kinase, putative CDS	5.96969	1.0194e-29
EAH_00026480	hypothetical protein, conserved CDS	5.95138	2.65966e-61
EAH_00060390	phosphoenolpyruvate carboxykinase, putative CDS	5.93006	1.61823e-53
EAH_00021020	hypothetical protein, conserved CDS	5.91429	2.46132e-55
EAH_00036220	hypothetical protein, conserved CDS	5.90343	2.28649e-23
EAH_00011310	hypothetical protein, conserved CDS	5.9032	3.13579e-36
EAH_00062380	hypothetical protein, conserved CDS	5.90147	2.4196e-50
EAH_00067210	hypothetical protein CDS	5.88956	1.8143e-64
EAH_00060350	thioredoxin, putative CDS	5.87943	4.19434e-50
EAH_00002580	ribosomal protein L9, N-terminal domain protein,putative CDS	5.87586	1.04914e-08
EAH_00020390	hypothetical protein, conserved CDS	5.87501	5.68548e-33
EAH_00000670	hypothetical protein, conserved CDS	5.87225	2.64243e-08
EAH_00042400	hypothetical protein, conserved CDS	5.86881	2.53539e-08
EAH_00017350	hypothetical protein, conserved CDS	5.86775	2.87092e-80
EAH_00001250	hypothetical protein, conserved CDS	5.86368	1.85534e-90
EAH_00001760	hypothetical protein, conserved CDS	5.85034	1.48968e-76
EAH_00055450	XPA-binding protein, putative CDS	5.84866	1.36949e-38
EAH_00023050	hypothetical protein CDS	5.8481	1.97698e-58
EAH_00019820	hypothetical protein, conserved CDS	5.83754	1.07381e-24
EAH_00005070	hypothetical protein, conserved CDS	5.8214	1.3352e-38
EAH_00040110	hypothetical protein, conserved CDS	5.82128	3.21838e-25
EAH_00050320	hypothetical protein, conserved CDS	5.81259	2.61949e-70
EAH_00022620	hypothetical protein, conserved CDS	5.80781	2.54423e-61
EAH_00017770	hypothetical protein, conserved CDS	5.79928	2.22746e-34
EAH_00021430	mitochondrial import inner membrane translocase TIM44, putative CDS	5.79132	3.89276e-31
EAH_00040470	hypothetical protein, conserved CDS	5.78671	1.00168e-69
EAH_00011530	microneme protein 7, putative CDS	5.75935	2.79343e-21
EAH_00057120	MGC83228 protein, related CDS	5.74394	5.91179e-15
EAH_00005400	hypothetical protein, conserved CDS	5.73057	6.51759e-50
EAH_00021900	Protein SDA1-like protein, related CDS	5.72906	8.12506e-06
EAH_00011780	hypothetical protein, conserved CDS	5.72641	1.58502e-65
EAH_00019810	hypothetical protein CDS	5.72136	1.11502e-23
EAH_00062440	hypothetical protein, conserved CDS	5.69546	6.1187e-28
EAH_00064530	hypothetical protein, conserved CDS	5.69242	6.48828e-05
EAH_00005350	hypothetical protein, conserved CDS	5.68592	3.94374e-38
EAH_00041140	hypothetical protein CDS	5.66901	3.80292e-23
EAH_00049810	hypothetical protein, conserved CDS	5.66002	4.76585e-57
EAH_00058130	protein disulfide isomerase, putative CDS	5.65432	6.69903e-52
EAH_00027660	hypothetical protein CDS	5.65136	1.9956e-07
EAH_00066300	hypothetical protein CDS	5.64739	5.57186e-05
EAH_00032930	hypothetical protein, conserved CDS	5.62873	4.21871e-48
EAH_00030580	calcium-transporting ATPase, putative CDS	5.61359	4.95569e-57
EAH_00023390	hypothetical protein, conserved CDS	5.61325	1.51462e-36
EAH_00008030	hypothetical protein, conserved CDS	5.61164	9.14197e-25
EAH_00038890	hypothetical protein, conserved CDS	5.61011	7.4476e-28
EAH_00024560	hypothetical protein CDS	5.60387	3.71663e-29
EAH_00058730	hypothetical protein CDS	5.60195	5.86555e-18
EAH_00046330	intraflagellar transport particle protein, putative CDS	5.59684	2.56068e-15
EAH_00003880	hypothetical protein, conserved CDS	5.58909	7.35718e-06
EAH_00004430	hypothetical protein, conserved CDS	5.58846	3.22006e-07
EAH_00022330	hypothetical protein, conserved CDS	5.558	8.74688e-27
EAH_00012550	hypothetical protein, conserved CDS	5.5575	1.96003e-14
EAH_00035180	hypothetical protein, conserved CDS	5.54896	1.07826e-25
EAH_00067160	hypothetical protein, conserved CDS	5.5385	2.12825e-06
EAH_00002200	proline synthetase co-transcribed protein, putative CDS	5.53656	3.02204e-36
EAH_00014140	hypothetical protein CDS	5.52952	1.95198e-33
EAH_00026580	hypothetical protein CDS	5.5295	1.15812e-26
EAH_00054850	hypothetical protein CDS	5.52145	0.000128317
EAH_00028120	lipoate-protein ligase a, putative CDS	5.51871	9.08737e-14
EAH_00024700	ankyrin repeat containing protein / TPR domain-containing protein, putative CDS	5.50896	1.62326e-55
EAH_00000080	hypothetical protein, conserved CDS	5.49683	1.47155e-44
EAH_00034370	hypothetical protein, conserved CDS	5.49308	8.7842e-33
EAH_00026470	dense-granule antigen DG32, putative CDS	5.49243	4.36915e-20
EAH_00053490	hypothetical protein, conserved CDS	5.48553	4.19413e-18
EAH_00006860	vacuolar proton-translocating ATPase subunit, putative CDS	5.48197	5.54683e-33
EAH_00014650	hypothetical protein CDS	5.46847	3.46462e-35
EAH_00042360	membrane-attack complex / perforin domain-containing protein, putative CDS	5.46344	4.6536e-29
EAH_00007290	tRNA 2' phosphotransferase, putative CDS	5.45826	3.57419e-37
EAH_00014370	hypothetical protein CDS	5.43714	0.000142908
EAH_00023740	protein transport protein Sec23, putative CDS	5.43346	2.10134e-56
EAH_00054870	hypothetical protein, conserved CDS	5.42312	6.34823e-37
EAH_00003180	calcyclin binding protein, putative CDS	5.42298	6.08699e-72
EAH_00025570	GDP-L-fucose synthetase, putative CDS	5.42	1.11839e-70
EAH_00017580	hypothetical protein, conserved CDS	5.41845	2.43308e-26
EAH_00062510	hypothetical protein, conserved CDS	5.41296	2.34967e-39
EAH_00063350	hypothetical protein, conserved CDS	5.40386	1.13331e-66
EAH_00019220	adenosine monophosphate deaminase, putative CDS	5.40279	1.09859e-34
EAH_00064500	hypothetical protein, conserved CDS	5.40079	2.05262e-26
EAH_00046680	glycogen debranching enzyme, putative CDS	5.38945	3.14267e-31
EAH_00020780	hypothetical protein, conserved CDS	5.3737	1.10528e-26
EAH_00046940	hypothetical protein CDS	5.37318	2.21722e-36
EAH_00010780	prolyl-tRNA synthetase, putative CDS	5.36654	7.47333e-44
EAH_00033220	pumilio-family RNA binding repeat domain-containing protein, putative CDS	5.365	1.05985e-24
EAH_00007520	hypothetical protein, conserved CDS	5.36418	2.286e-35
EAH_00067650	hypothetical protein CDS	5.35807	0.000336632
EAH_00025260	hypothetical protein, conserved CDS	5.35573	1.29578e-40
EAH_00019870	hypothetical protein CDS	5.35365	3.88971e-11
EAH_00020360	phosphofructokinase, putative CDS	5.34566	3.29698e-74
EAH_00004440	hypothetical protein, conserved CDS	5.33925	0.00032328
EAH_00002900	hypothetical protein, conserved CDS	5.33894	0.000224281
EAH_00021750	ribosome biogenesis protein SSF1, putative CDS	5.32715	1.20881e-19
EAH_00031930	hypothetical protein, conserved CDS	5.31338	7.34566e-08
EAH_00012850	hypothetical protein, conserved CDS	5.30963	1.85007e-47
EAH_00013770	hypothetical protein CDS	5.29935	1.83765e-38
EAH_00002880	hypothetical protein, conserved CDS	5.28967	4.72192e-05
EAH_00057980	hypothetical protein CDS	5.28662	3.2056e-09
EAH_00055610	hypothetical protein, conserved CDS	5.28406	1.0426e-17
EAH_00054350	hypothetical protein, conserved CDS	5.2814	1.82537e-19
EAH_00027290	WD-40 repeat protein, putative CDS	5.27978	1.23391e-28
EAH_00005360	hypothetical protein, conserved CDS	5.27746	8.36541e-24
EAH_00017630	NAD-dependent DNA ligase OB-fold domain containing protein, putative CDS	5.27703	8.45663e-26
EAH_00004640	hypothetical protein, conserved CDS	5.27592	1.05059e-57
EAH_00020590	hypothetical protein, conserved CDS	5.27144	3.0788e-13
EAH_00037500	60S ribosomal protein L7a, putative CDS	5.2711	5.67046e-30
EAH_00060280	ABC transporter family protein, related CDS	5.27107	8.63815e-05
EAH_00068150	hypothetical protein, conserved CDS	5.26978	0.000464448
EAH_00063080	hypothetical protein, conserved CDS	5.26778	0.000445025
EAH_00020230	hypothetical protein, conserved CDS	5.25977	5.12347e-32
EAH_00046060	6-phosphogluconate dehydrogenase, putative CDS	5.25816	3.97785e-71
EAH_00013620	hypothetical protein, conserved CDS	5.24812	8.07485e-23
EAH_00026570	hypothetical protein, conserved CDS	5.24604	2.49313e-28
EAH_00052240	Membrane primary amine oxidase, related CDS	5.2373	1.19477e-05
EAH_00004420	hypothetical protein, conserved CDS	5.23226	9.78484e-20
EAH_00046540	hypothetical protein, conserved CDS	5.22426	5.31336e-19
EAH_00037890	hypothetical protein, conserved CDS	5.22393	5.87916e-19
EAH_00000660	hypothetical protein, conserved CDS	5.21961	5.72578e-05
EAH_00025560	oxidoreductase, putative CDS	5.21426	6.4504e-17
EAH_00001630	small GTP-binding protein, putative CDS	5.21334	7.11641e-74
EAH_00037160	asparagine synthase, putative CDS	5.20808	2.42129e-43
EAH_00011700	SAG family member CDS	5.20493	5.82831e-19
EAH_00060110	DEAD/DEAH box helicase, putative CDS	5.19418	6.79187e-34
EAH_00049190	hypothetical protein CDS	5.18885	1.76025e-18
EAH_00058760	formate/nitrite transporter, putative CDS	5.17249	1.17913e-43
EAH_00013490	armadillo/beta-catenin-like repeat-containing protein, putative CDS	5.16819	8.12034e-24
EAH_00013540	DnaJ domain-containing protein, putative CDS	5.16789	5.17139e-41
EAH_00049200	hypothetical protein CDS	5.1656	2.12278e-16
EAH_00000290	hypothetical protein CDS	5.16435	1.07867e-28
EAH_00040940	RNA-binding protein, putative CDS	5.16339	2.28134e-35
EAH_00053250	hypothetical protein, conserved CDS	5.16304	2.7118e-53
EAH_00034770	hypothetical protein, conserved CDS	5.15749	0.000544964
EAH_00001550	facilitative glucose transporter, putative CDS	5.15433	9.97347e-38
EAH_00004230	3', 5'-cyclic nucleotide phosphodiesterase domain-containing protein, putative CDS	5.15073	1.95119e-48
EAH_00043460	hypothetical protein CDS	5.14093	0.000772024
EAH_00062470	hypothetical protein, conserved CDS	5.13124	9.19658e-48
EAH_00001600	u6 snRNA-associated Sm-like protein, putative CDS	5.12592	1.00883e-45
EAH_00022350	hypothetical protein, conserved CDS	5.12568	3.51201e-30
EAH_00039040	hypothetical protein, conserved CDS	5.12304	3.70157e-21
EAH_00066770	hypothetical protein CDS	5.10854	0.000540248
EAH_00039920	hypothetical protein, conserved CDS	5.10773	4.7896e-29
EAH_00022180	hypothetical protein, conserved CDS	5.10575	4.24971e-19
EAH_00041480	RNA recognition motif-containing protein, putative CDS	5.09689	3.89451e-24
EAH_00040690	eukaryotic aspartyl protease, putative CDS	5.07871	2.00551e-30
EAH_00051190	RNA recognition motif-containing protein, putative CDS	5.06788	1.21551e-47
EAH_00052840	hypothetical protein, conserved CDS	5.06401	7.86372e-67
EAH_00016080	hypothetical protein, conserved CDS	5.06286	4.99741e-39
EAH_00013370	hypothetical protein, conserved CDS	5.05983	1.91959e-09
EAH_00040630	hypothetical protein, conserved CDS	5.05795	4.46529e-26
EAH_00059200	SAG family member CDS	5.0545	1.79196e-19
EAH_00058090	actin, putative CDS	5.0493	1.1166e-38
EAH_00001100	hypothetical protein, conserved CDS	5.04734	1.47169e-17
EAH_00045420	hypothetical protein CDS	5.04409	3.71201e-23
EAH_00022980	lung seven transmembrane receptor domain-containing protein, putative CDS	5.03398	9.84719e-18
EAH_00011250	ABC transporter family protein, related CDS	5.03167	1.00773e-27
EAH_00039630	hypothetical protein CDS	5.00909	6.28992e-14
EAH_00030880	hypothetical protein, conserved CDS	5.00728	7.18484e-56
EAH_00061070	hypothetical protein CDS	5.00523	0.000808817
EAH_00051950	hypothetical protein, conserved CDS	4.99975	6.52942e-20
EAH_00059140	hypothetical protein CDS	4.99047	0.00110634
EAH_00009140	threonyl-tRNA synthetase, putative CDS	4.98808	6.56576e-15
EAH_00029200	hypothetical protein, conserved CDS	4.9815	0.000918592
EAH_00004340	hypothetical protein CDS	4.97418	0.00117275
EAH_00059950	SAG family member CDS	4.96019	1.67484e-17
EAH_00022370	hypothetical protein CDS	4.94778	8.00537e-19
EAH_00045000	actin depolymerizing factor, putative CDS	4.94517	1.07598e-55
EAH_00028040	hypothetical protein, conserved CDS	4.9427	2.13211e-50
EAH_00013330	hypothetical protein, conserved CDS	4.93786	1.28595e-20
EAH_00039380	glutaminyl-tRNA synthetase, putative CDS	4.92664	1.74241e-55
EAH_00037470	TPR domain-containing protein, putative CDS	4.92543	6.54837e-30
EAH_00017210	hypothetical protein, conserved CDS	4.92389	2.75602e-57
EAH_00024540	kelch motif domain-containing protein, putative CDS	4.91845	9.47131e-25
EAH_00022360	hypothetical protein, conserved CDS	4.89547	2.04228e-19
EAH_00003310	hypothetical protein, conserved CDS	4.89204	8.22498e-40
EAH_00013650	endonuclease V, putative CDS	4.8903	1.14524e-60
EAH_00009200	hypothetical protein, conserved CDS	4.88445	5.70354e-26
EAH_00034650	U3 snoRNP-associated protein Rrp5, related CDS	4.88167	2.40413e-06
EAH_00056270	hypothetical protein CDS	4.88079	0.0014265
EAH_00011920	hypothetical protein, conserved CDS	4.87108	1.0892e-14
EAH_00054710	threonyl-tRNA synthetase, putative CDS	4.86835	5.3898e-36
EAH_00067120	hypothetical protein CDS	4.86815	2.78386e-05
EAH_00062570	hypothetical protein CDS	4.85483	1.22685e-21
EAH_00041130	glycogen phosphorylase family protein, putative CDS	4.8501	6.55397e-54
EAH_00002520	ribokinase, putative CDS	4.84972	1.73309e-38
EAH_00047840	hypothetical protein, conserved CDS	4.84951	3.80741e-26
EAH_00053990	hypothetical protein CDS	4.8456	7.24742e-16
EAH_00063730	hypothetical protein, conserved CDS	4.84544	1.07104e-13
EAH_00008420	hypothetical protein CDS	4.84432	7.6467e-20
EAH_00027330	hypothetical protein, conserved CDS	4.8436	4.0706e-16
EAH_00055020	dynein light chain roadblock-type 2, putative CDS	4.84147	5.2703e-25
EAH_00039230	hypothetical protein, conserved CDS	4.83654	3.04499e-27
EAH_00026340	hypothetical protein, conserved CDS	4.81383	3.8864e-23
EAH_00064730	N-glycosylase/DNA lyase, putative CDS	4.81266	3.10358e-09
EAH_00057060	hypothetical protein, conserved CDS	4.81116	5.3195e-20
EAH_00020910	hypothetical protein, conserved CDS	4.80906	3.66885e-46
EAH_00017600	14 kDa phosphohistidine phosphatase, putative CDS	4.80051	1.21344e-46
EAH_00028990	hypothetical protein, conserved CDS	4.7987	5.92231e-27
EAH_00006700	high molecular mass nuclear antigen, putative CDS	4.78705	1.41077e-27
EAH_00010270	hypothetical protein, conserved CDS	4.78118	4.59804e-05
EAH_00002020	DEAD/DEAH box helicase, putative CDS	4.77107	1.53269e-57
EAH_00037270	hypothetical protein CDS	4.76976	8.96971e-61
EAH_00013610	hypothetical protein, conserved CDS	4.76967	3.1909e-18
EAH_00045580	hypothetical protein, conserved CDS	4.76234	1.29369e-10
EAH_00016490	hypothetical protein, conserved CDS	4.76132	7.25196e-35
EAH_00049590	hypothetical protein, conserved CDS	4.75812	2.02549e-13
EAH_00063620	myosin light chain 2, putative CDS	4.75012	2.97983e-20
EAH_00015310	hypothetical protein, conserved CDS	4.74901	9.85375e-22
EAH_00042180	Major facilitator superfamily, related CDS	4.73766	2.23666e-20
EAH_00065720	carbonic anhydrase domain containing protein, putative CDS	4.73689	3.34837e-37
EAH_00002610	Heat shock protein, related CDS	4.73273	2.76432e-31
EAH_00067520	nucleosome assembly domain-containing protein, putative CDS	4.71846	4.59719e-14
EAH_00011850	citrate synthase, putative CDS	4.71706	6.89899e-37
EAH_00010330	hypothetical protein CDS	4.71643	5.05369e-16
EAH_00018040	hypothetical protein, conserved CDS	4.71461	2.27151e-27
EAH_00031470	helicase, putative CDS	4.71435	1.13546e-11
EAH_00029080	KH domain containing protein, putative CDS	4.70922	4.88775e-24
EAH_00062080	ubiquitin-transferase domain containing protein,putative CDS	4.70899	3.13856e-16
EAH_00044990	Hsp20/alpha crystallin domain-containing protein, putative CDS	4.70838	4.60741e-66
EAH_00011790	hypothetical protein, conserved CDS	4.70529	8.24225e-18
EAH_00041870	Conserved Plasmodium protein, related CDS	4.69965	7.17304e-16
EAH_00065880	hypothetical protein, conserved CDS	4.69769	2.83239e-10
EAH_00049370	RNA polymerase II subunit RPB6, putative CDS	4.69469	5.17019e-34
EAH_00029180	hypothetical protein CDS	4.69463	0.00253057
EAH_00053080	D-3-phosphoglycerate dehydrogenase, putative CDS	4.68731	1.34518e-45
EAH_00010150	hypothetical protein, conserved CDS	4.67632	9.5733e-35
EAH_00029190	hypothetical protein CDS	4.6741	0.00342828
EAH_00052210	hypothetical protein CDS	4.67305	2.36611e-31
EAH_00004190	reticulon domain-containing protein, putative CDS	4.65723	1.41054e-45
EAH_00055710	SPX domain-containing protein, putative CDS	4.65629	7.88075e-24
EAH_00027620	enolase 2, putative CDS	4.64715	8.47718e-18
EAH_00030290	hypothetical protein, conserved CDS	4.64553	6.35941e-27
EAH_00043970	hypothetical protein, conserved CDS	4.62849	1.9131e-18
EAH_00049670	hypothetical protein, conserved CDS	4.62233	2.30073e-35
EAH_00044320	hypothetical protein, conserved CDS	4.61951	9.85375e-22
EAH_00003660	hypothetical protein, conserved CDS	4.616	6.23321e-22
EAH_00050310	hypothetical protein, conserved CDS	4.61569	4.62592e-16
EAH_00058000	zinc finger (C2H2 type) protein, putative CDS	4.61388	3.42879e-17
EAH_00004400	hypothetical protein, conserved CDS	4.61037	1.65523e-42
EAH_00010350	EF hand domain-containing protein, putative CDS	4.60943	3.25208e-17
EAH_00042730	triosephosphate isomerase, putative CDS	4.60741	3.73045e-05
EAH_00040210	hypothetical protein, conserved CDS	4.606	2.96474e-15
EAH_00019100	myosin light chain TgMLC1, putative CDS	4.59691	1.34768e-17
EAH_00012070	hypothetical protein, conserved CDS	4.59567	5.83488e-13
EAH_00027640	kinesin, putative CDS	4.59497	3.07797e-29
EAH_00003950	hypothetical protein CDS	4.58643	2.56507e-08
EAH_00064970	Tf1 protein, related CDS	4.58473	1.29324e-13
EAH_00017420	hypothetical protein CDS	4.57873	2.58837e-15
EAH_00019230	hypothetical protein, conserved CDS	4.5725	4.63869e-35
EAH_00006970	nucleotidase, putative CDS	4.568	3.50097e-26
EAH_00036700	hypothetical protein, conserved CDS	4.56712	2.21781e-16
EAH_00022280	thrombospondin type 1 domain-containing protein,putative CDS	4.56483	9.35691e-12
EAH_00044180	hypothetical protein, conserved CDS	4.56142	6.05261e-25
EAH_00015320	hypothetical protein, conserved CDS	4.55565	9.81942e-25
EAH_00022440	CAM kinase, CDPK family, putative CDS	4.55228	1.06101e-27
EAH_00019120	hypothetical protein, conserved CDS	4.5521	2.55106e-14
EAH_00059210	hypothetical protein, conserved CDS	4.55072	1.87722e-17
EAH_00059560	hypothetical protein, conserved CDS	4.5468	1.14582e-15
EAH_00002890	hypothetical protein, conserved CDS	4.5353	0.00829913
EAH_00015520	hypothetical protein, conserved CDS	4.5335	4.39536e-39
EAH_00055960	hypothetical protein CDS	4.53235	6.12078e-12
EAH_00034850	hypothetical protein, conserved CDS	4.53078	1.03991e-19
EAH_00033890	zinc finger (CCCH type) protein, putative CDS	4.52977	1.01967e-38
EAH_00035300	small heat shock protein 20, putative CDS	4.52473	2.12973e-25
EAH_00045690	hypothetical protein CDS	4.52219	5.37387e-12
EAH_00011910	sufB/sufD domain-containing protein, putative CDS	4.51484	5.28062e-22
EAH_00068290	hypothetical protein CDS	4.50278	7.0268e-17
EAH_00019440	hypothetical protein, conserved CDS	4.499	6.69384e-08
EAH_00032470	actin-like family protein ARP6, putative CDS	4.48755	1.79844e-21
EAH_00022080	hypothetical protein, conserved CDS	4.48697	4.55255e-05
EAH_00067180	hypothetical protein CDS	4.47241	0.00780996
EAH_00029070	exosome complex exonuclease, putative CDS	4.47024	5.53591e-19
EAH_00035190	hypothetical protein CDS	4.46317	1.45913e-06
EAH_00029980	hypothetical protein, conserved CDS	4.46305	5.70852e-60
EAH_00014980	hypothetical protein, conserved CDS	4.45913	6.01866e-47
EAH_00027830	hypothetical protein CDS	4.45901	6.44358e-17
EAH_00011620	mpv17 / PMP22 family domain-containing protein, putative CDS	4.45765	5.2919e-05
EAH_00017800	eukaryotic translation initiation factor 4a, putative CDS	4.45496	2.1304e-44
EAH_00006930	EGF-like domain-containing protein, putative CDS	4.45417	1.68887e-16
EAH_00048730	hypothetical protein, conserved CDS	4.44995	3.20469e-28
EAH_00035430	transmembrane domain-containing protein, putative CDS	4.44142	2.70752e-29
EAH_00043890	hypothetical protein CDS	4.43794	4.35961e-13
EAH_00051370	hypothetical protein CDS	4.42377	6.89155e-28
EAH_00057800	histone H3, putative CDS	4.42325	3.78449e-26
EAH_00052480	GRA9 protein, putative CDS	4.41974	5.64603e-43
EAH_00032520	hypothetical protein CDS	4.4193	2.46014e-22
EAH_00030630	hypothetical protein, conserved CDS	4.41583	6.09876e-18
EAH_00000280	hypothetical protein, conserved CDS	4.41023	2.11346e-31
EAH_00064050	hypothetical protein, conserved CDS	4.40135	2.47625e-07
EAH_00032780	histidyl-tRNA synthetase, putative CDS	4.39528	2.63901e-26
EAH_00031210	hypothetical protein, conserved CDS	4.38448	4.74959e-14
EAH_00040930	hypothetical protein, conserved CDS	4.37913	9.3115e-16
EAH_00012410	fructose-1,6-bisphosphatase, putative CDS	4.37723	4.43041e-30
EAH_00047950	vacuolar ATP synthase catalytic subunit A, putative CDS	4.36738	1.21306e-18
EAH_00038750	DNA repair protein, putative CDS	4.36492	3.08454e-18
EAH_00000990	cathepsin C, putative CDS	4.3586	1.02083e-34
EAH_00059770	N-acetyltransferase 5, putative CDS	4.35375	8.0501e-28
EAH_00018490	hypothetical protein, conserved CDS	4.34386	2.36748e-16
EAH_00004450	hypothetical protein, conserved CDS	4.34236	0.00294572
EAH_00046970	hypothetical protein, conserved CDS	4.33922	1.43761e-31
EAH_00029160	hypothetical protein, conserved CDS	4.32997	4.21014e-10
EAH_00059170	hypothetical protein, conserved CDS	4.3276	4.21238e-14
EAH_00068070	hypothetical protein CDS	4.32709	0.0126188
EAH_00032440	elongation factor 1-alpha, putative CDS	4.31316	5.02403e-21
EAH_00050210	hypothetical protein, conserved CDS	4.31209	0.00389948
EAH_00018640	GTPase regulator, putative CDS	4.30754	7.77106e-22
EAH_00038840	transmembrane domian-containing protein, putative CDS	4.30657	1.71311e-22
EAH_00044690	Apicoplast PPC1, related CDS	4.30633	5.20218e-07
EAH_00016210	hypothetical protein, conserved CDS	4.30475	3.62538e-19
EAH_00051200	hypothetical protein CDS	4.30387	1.30274e-05
EAH_00019280	hypothetical protein, conserved CDS	4.3024	5.83413e-55
EAH_00037730	hypothetical protein, conserved CDS	4.30184	1.37691e-31
EAH_00011680	SAG family member CDS	4.30046	1.07104e-13
EAH_00045490	hypothetical protein CDS	4.29912	2.77792e-52
EAH_00039580	hypothetical protein, conserved CDS	4.28907	7.27673e-22
EAH_00004520	hypothetical protein, conserved CDS	4.28412	4.48126e-37
EAH_00042020	hypothetical protein, conserved CDS	4.27838	6.67323e-17
EAH_00062020	hypothetical protein, conserved CDS	4.27755	1.02405e-14
EAH_00054590	hypothetical protein, conserved CDS	4.27716	2.02741e-26
EAH_00013790	hypothetical protein, conserved CDS	4.27567	6.00565e-09
EAH_00004920	hypothetical protein, conserved CDS	4.26743	1.08202e-12
EAH_00049470	hypothetical protein CDS	4.26681	6.41829e-14
EAH_00042660	hypothetical protein, conserved CDS	4.26497	5.56251e-12
EAH_00020210	hypothetical protein, conserved CDS	4.2641	3.47324e-22
EAH_00041800	hypothetical protein, conserved CDS	4.25325	4.01333e-45
EAH_00002370	NAD-specific glutamate dehydrogenase, related CDS	4.25052	6.67411e-40
EAH_00017380	hypothetical protein CDS	4.2489	9.84266e-52
EAH_00004390	hypothetical protein CDS	4.24244	5.588e-19
EAH_00039710	NOL1/NOP2/sun family domain-containing protein, putative CDS	4.24237	7.04363e-13
EAH_00002760	hypothetical protein, conserved CDS	4.24017	2.51606e-17
EAH_00025270	hypothetical protein, conserved CDS	4.23798	4.0377e-24
EAH_00031200	rna 3' terminal phosphate cyclase, putative CDS	4.23611	6.04524e-09
EAH_00014800	hypothetical protein CDS	4.23538	5.69835e-41
EAH_00022570	hypothetical protein, conserved CDS	4.22638	2.9826e-32
EAH_00057170	hypothetical protein, conserved CDS	4.22432	5.09629e-19
EAH_00065940	hypothetical protein CDS	4.22366	1.00915e-12
EAH_00066100	hypothetical protein, conserved CDS	4.22101	3.21167e-20
EAH_00055890	HIT zinc finger domain-containing protein, putative CDS	4.22043	6.45731e-11
EAH_00027170	hypothetical protein, conserved CDS	4.22023	5.24294e-16
EAH_00015400	RWD domain-containing protein, putative CDS	4.2174	9.27374e-20
EAH_00064410	DNA-directed RNA polymerase, related CDS	4.21346	0.0166049
EAH_00021110	hypothetical protein, conserved CDS	4.21254	0.00185271
EAH_00007070	hypothetical protein, conserved CDS	4.20629	4.164e-40
EAH_00052490	hypothetical protein, conserved CDS	4.20532	5.63214e-38
EAH_00021760	hypothetical protein, conserved CDS	4.20385	2.58666e-26
EAH_00000170	ankyrin repeat-containing protein, putative CDS	4.19278	4.73901e-30
EAH_00065790	hypothetical protein CDS	4.19151	8.32522e-31
EAH_00005520	hypothetical protein, conserved CDS	4.18958	1.65463e-11
EAH_00019200	hypothetical protein, conserved CDS	4.18626	5.47866e-38
EAH_00003650	hypothetical protein CDS	4.18353	2.12749e-23
EAH_00009270	bromodomain-containing protein, putative CDS	4.17828	1.04201e-23
EAH_00064980	hypothetical protein CDS	4.17816	1.15255e-06
EAH_00048130	hypothetical protein CDS	4.17811	0.0137435
EAH_00027360	hypothetical protein CDS	4.17517	9.11716e-27
EAH_00058230	hypothetical protein CDS	4.16438	2.52702e-11
EAH_00008730	hypothetical protein, conserved CDS	4.14851	3.41302e-21
EAH_00002510	hypothetical protein, conserved CDS	4.14826	9.50496e-30
EAH_00056480	hypothetical protein CDS	4.14679	7.78815e-06
EAH_00045380	Rhoptry kinase family protein ROP35, putative CDS	4.13816	2.66118e-25
EAH_00068520	hypothetical protein CDS	4.13592	0.0184779
EAH_00045040	zinc finger (C3HC4 RING finger) protein, putative CDS	4.13312	9.67755e-13
EAH_00020540	hypothetical protein, conserved CDS	4.12907	1.28708e-25
EAH_00041720	hypothetical protein, conserved CDS	4.12882	2.83726e-17
EAH_00034690	XPG N-terminal domain containing protein, putative CDS	4.12655	2.15124e-20
EAH_00021240	hypothetical protein, conserved CDS	4.12404	1.86507e-32
EAH_00063280	hypothetical protein CDS	4.12344	7.03156e-46
EAH_00064300	hypothetical protein, conserved CDS	4.11787	3.15681e-22
EAH_00013110	ATP-dependent (S)-NAD(P)H-hydrate dehydratase, related CDS	4.1174	6.92988e-37
EAH_00045730	cytochrome C oxidase assembly factor COX15, putative CDS	4.11678	0.000185603
EAH_00040830	hypothetical protein CDS	4.11356	1.68261e-29
EAH_00046530	hypothetical protein CDS	4.10917	2.29158e-11
EAH_00009730	hypothetical protein, conserved CDS	4.10661	1.01989e-16
EAH_00015090	SAG family member CDS	4.1053	9.33981e-29
EAH_00043500	hypothetical protein, conserved CDS	4.10516	1.61967e-39
EAH_00017860	radial spokehead-L protein, putative CDS	4.10342	9.74987e-06
EAH_00011670	SAG family member CDS	4.09841	2.59665e-26
EAH_00038770	hypothetical protein CDS	4.09254	2.62081e-20
EAH_00034630	heat shock protein 70, putative CDS	4.08619	9.27376e-25
EAH_00037830	RING-H2 finger protein ATL1B, related CDS	4.08033	4.22409e-13
EAH_00067130	hypothetical protein, conserved CDS	4.07915	1.9112e-15
EAH_00029790	hypothetical protein, conserved CDS	4.07565	1.99832e-12
EAH_00013640	40S ribosomal protein S19, putative CDS	4.07341	1.6926e-21
EAH_00004380	hypothetical protein, conserved CDS	4.07138	6.5946e-20
EAH_00063390	hypothetical protein, conserved CDS	4.06691	3.9729e-10
EAH_00021070	hypothetical protein CDS	4.06642	0.0227319
EAH_00010840	hypothetical protein CDS	4.06341	4.33358e-36
EAH_00064590	hypothetical protein, conserved CDS	4.06333	2.91968e-24
EAH_00068180	hypothetical protein CDS	4.05041	1.01471e-12
EAH_00016830	hypothetical protein, conserved CDS	4.04942	7.95223e-16
EAH_00023550	vacuolar ATP synthase subunit c, putative CDS	4.04659	7.49149e-32
EAH_00032030	hypothetical protein, conserved CDS	4.04004	3.49556e-17
EAH_00031040	hypothetical protein, conserved CDS	4.03563	4.74358e-31
EAH_00025500	ABC1 domain-containing protein, putative CDS	4.0352	1.26141e-21
EAH_00047250	tricarboxylate carrier, putative CDS	4.02855	1.16065e-16
EAH_00020290	Ras family domain-containing protein, putative CDS	4.02647	9.73288e-26
EAH_00050680	hypothetical protein, conserved CDS	4.02311	3.62906e-06
EAH_00016360	hypothetical protein, conserved CDS	4.02181	4.01344e-14
EAH_00048690	soluble inorganic pyrophosphatase, putative CDS	4.00993	9.66531e-09
EAH_00050330	hypothetical protein, conserved CDS	4.00526	8.00069e-23
EAH_00011650	SAG family member CDS	3.99484	6.0356e-09
EAH_00021420	importin, putative CDS	3.99144	6.67154e-08
EAH_00017730	hypothetical protein, conserved CDS	3.98472	6.7751e-16
EAH_00016200	hypothetical protein, conserved CDS	3.98328	8.45e-16
EAH_00051150	hypothetical protein CDS	3.97992	1.9239e-16
EAH_00009230	hypothetical protein CDS	3.97292	4.34172e-12
EAH_00016790	WD-repeat proein, putative CDS	3.97128	5.94922e-09
EAH_00067710	hypothetical protein, conserved CDS	3.96365	0.0198763
EAH_00057630	Rhoptry kinase family protein ROP21, putative CDS	3.95059	2.59833e-19
EAH_00044310	hypothetical protein, conserved CDS	3.95055	1.8464e-19
EAH_00054330	microneme protein MIC3, putative CDS	3.95028	2.36458e-13
EAH_00015850	hypothetical protein, conserved CDS	3.94978	2.17507e-10
EAH_00041150	microneme protein, putative CDS	3.9492	3.38411e-19
EAH_00002440	cyclophilin, putative CDS	3.94563	2.79612e-31
EAH_00068410	microneme protein, putative CDS	3.94369	1.83054e-20
EAH_00011300	hypothetical protein, conserved CDS	3.94355	4.16507e-31
EAH_00016580	hypothetical protein, conserved CDS	3.94327	7.51881e-34
EAH_00020810	hypothetical protein CDS	3.93927	2.74228e-17
EAH_00066540	hypothetical protein CDS	3.93603	0.0230051
EAH_00042520	hypothetical protein, conserved CDS	3.9323	1.03701e-10
EAH_00004460	adenylyl cyclase, putative CDS	3.92896	0.00201822
EAH_00017760	hypothetical protein, conserved CDS	3.92762	9.29676e-31
EAH_00009700	hypothetical protein, conserved CDS	3.92613	6.74141e-19
EAH_00002910	hypothetical protein, conserved CDS	3.92595	0.0211411
EAH_00062880	uridine phosphorylase, putative CDS	3.92562	4.01621e-33
EAH_00022200	kelch motif domain-containing protein, putative CDS	3.9174	1.66619e-23
EAH_00066590	hypothetical protein, conserved CDS	3.91736	3.86511e-27
EAH_00052950	pyruvate dehydrogenase E1 beta subunit, putative CDS	3.91613	6.92323e-17
EAH_00038260	hypothetical protein, conserved CDS	3.9061	3.73711e-28
EAH_00010540	hypothetical protein, conserved CDS	3.89891	1.72326e-15
EAH_00065120	hypothetical protein, conserved CDS	3.88835	2.41446e-10
EAH_00014360	hypothetical protein, conserved CDS	3.88408	0.0316951
EAH_00028890	hypothetical protein CDS	3.88159	6.11416e-18
EAH_00064180	hypothetical protein, conserved CDS	3.88121	6.2596e-07
EAH_00001120	hypothetical protein, conserved CDS	3.87715	7.18942e-21
EAH_00026560	cysteine desulfurase, putative CDS	3.87068	1.50287e-30
EAH_00011020	nucleolar protein 5A, putative CDS	3.87007	2.42143e-15
EAH_00065050	hypothetical protein CDS	3.86969	1.00216e-28
EAH_00014970	hypothetical protein, conserved CDS	3.86533	1.461e-24
EAH_00015960	hypothetical protein, conserved CDS	3.8625	6.07909e-19
EAH_00065230	hypothetical protein, conserved CDS	3.85735	6.67074e-32
EAH_00055920	hypothetical protein, conserved CDS	3.85571	1.35292e-25
EAH_00066080	zinc finger MYND domain-containing protein, putative CDS	3.84024	2.63522e-08
EAH_00040060	hypothetical protein CDS	3.83794	0.0350562
EAH_00045070	hypothetical protein CDS	3.83794	0.0350562
EAH_00024170	Myosin, heavy polypeptide 1, skeletal muscle,adult, related, related CDS	3.83613	5.10063e-12
EAH_00039520	hypothetical protein, conserved CDS	3.83029	1.85723e-39
EAH_00062110	hypothetical protein CDS	3.82842	0.00530074
EAH_00002450	hypothetical protein, conserved CDS	3.82783	2.55824e-15
EAH_00031850	hypothetical protein, conserved CDS	3.82655	7.57501e-13
EAH_00011350	mitochondrial alternative NADH dehydrogenase 1, putative CDS	3.82431	1.02042e-24
EAH_00031950	hypothetical protein, conserved CDS	3.81196	8.03526e-13
EAH_00002130	hypothetical protein, conserved CDS	3.807	3.06509e-13
EAH_00001840	hypothetical protein CDS	3.80685	0.00010482
EAH_00068320	hypothetical protein CDS	3.80531	0.0309683
EAH_00015080	SAG family member CDS	3.80017	4.49834e-31
EAH_00049680	hypothetical protein, conserved CDS	3.79498	2.45885e-29
EAH_00017620	radical SAM domain-containing protein, putative CDS	3.78425	7.24017e-26
EAH_00019210	hypothetical protein CDS	3.78282	3.12061e-27
EAH_00050400	acyl-CoA thioester hydrolase, putative CDS	3.7828	9.16147e-28
EAH_00056520	hypothetical protein, conserved CDS	3.78239	0.0231719
EAH_00006870	dense granular protein GRA10, putative CDS	3.77658	4.87065e-18
EAH_00024130	hypothetical protein, conserved CDS	3.77428	2.67404e-11
EAH_00034720	hypothetical protein, conserved CDS	3.76948	9.56462e-23
EAH_00010440	chitinase class I, putative CDS	3.76502	3.41929e-10
EAH_00025590	hypothetical protein, conserved CDS	3.75183	3.26338e-25
EAH_00061220	hypothetical protein, conserved CDS	3.75083	2.10684e-14
EAH_00016840	hypothetical protein, conserved CDS	3.74977	4.40685e-10
EAH_00036690	hypothetical protein, conserved CDS	3.74966	2.53539e-08
EAH_00004120	hypothetical protein, conserved CDS	3.74307	1.13268e-24
EAH_00004220	1,4-alpha-glucan branching enzyme, putative CDS	3.73176	2.25638e-31
EAH_00059370	hypothetical protein, conserved CDS	3.73146	6.37828e-08
EAH_00032290	hypothetical protein CDS	3.7244	1.48866e-18
EAH_00022470	calmodulin, putative CDS	3.72398	1.2415e-14
EAH_00051490	hypothetical protein, conserved CDS	3.71437	4.72635e-12
EAH_00011870	isoleucyl-tRNA synthetase, putative CDS	3.70837	1.81799e-19
EAH_00036160	hypothetical protein, conserved CDS	3.7082	5.19011e-13
EAH_00053340	hypothetical protein, conserved CDS	3.70686	8.09611e-14
EAH_00042550	hypothetical protein CDS	3.70338	2.68658e-09
EAH_00065470	crooked neck-like protein 1, putative CDS	3.70205	4.10051e-23
EAH_00035240	ATP-dependent RNA helicase, putative CDS	3.69916	4.78558e-29
EAH_00045060	hypothetical protein, conserved CDS	3.69726	1.98398e-12
EAH_00016410	conserved hypothetical ATP-binding domain-containing protein, putative CDS	3.69344	5.41808e-13
EAH_00019900	hypothetical protein, conserved CDS	3.69025	4.89646e-23
EAH_00025340	hypothetical protein CDS	3.68451	7.31279e-10
EAH_00034260	hypothetical protein, conserved CDS	3.68361	6.63345e-23
EAH_00004300	hypothetical protein CDS	3.68313	2.27632e-20
EAH_00056200	hypothetical protein, conserved CDS	3.67753	0.025179
EAH_00029460	hypothetical protein, conserved CDS	3.67567	6.35034e-13
EAH_00048200	transporter, major facilitator family domain containing protein, putative CDS	3.67325	2.16442e-15
EAH_00009630	hypothetical protein, conserved CDS	3.67068	1.45711e-10
EAH_00032830	hypothetical protein CDS	3.66966	2.83199e-13
EAH_00005430	Cytadherence high molecular weight protein 2, related CDS	3.66755	1.05281e-20
EAH_00056580	hypothetical protein CDS	3.66412	0.0264018
EAH_00019000	hypothetical protein, conserved CDS	3.66316	1.77054e-39
EAH_00068240	hypothetical protein CDS	3.65839	0.0417822
EAH_00063910	hypothetical protein, conserved CDS	3.65632	9.78072e-27
EAH_00032490	PPR repeat-containing protein, putative CDS	3.65501	7.35444e-14
EAH_00035280	hypothetical protein, conserved CDS	3.65413	3.09104e-11
EAH_00016440	14-3-3 protein, putative CDS	3.65021	4.08229e-18
EAH_00048610	hypothetical protein, conserved CDS	3.65015	5.01051e-12
EAH_00031430	hypothetical protein, conserved CDS	3.64619	1.82765e-25
EAH_00007510	hypothetical protein, conserved CDS	3.64146	1.01212e-14
EAH_00057550	translocation protein sec62, putative CDS	3.63627	2.05478e-12
EAH_00022190	mtN3/saliva family domain-containing protein, putative CDS	3.63372	1.10049e-11
EAH_00063070	Glycerol-3-phosphate dehydrogenase, related CDS	3.62561	1.04098e-12
EAH_00057420	hypothetical protein CDS	3.62339	1.06376e-11
EAH_00022640	hypothetical protein CDS	3.61329	9.03072e-20
EAH_00050180	hypothetical protein, conserved CDS	3.60827	3.40727e-12
EAH_00007640	thrombospondin type 1 domain-containing protein,putative CDS	3.608	2.62376e-30
EAH_00022810	hypothetical protein, conserved CDS	3.6036	9.42946e-26
EAH_00012090	hypothetical protein, conserved CDS	3.60282	7.88075e-24
EAH_00022590	hypothetical protein, conserved CDS	3.60032	1.43687e-15
EAH_00000190	sedoheptulose-1,7 bisphosphatase, putative CDS	3.59684	2.36486e-34
EAH_00003570	Proteophosphoglycan 5, related CDS	3.59613	1.21074e-15
EAH_00017300	kinesin motor domain cointaining protein, putative CDS	3.59549	0.00472332
EAH_00058070	peroxidoxin 2, putative CDS	3.59545	9.1667e-32
EAH_00002350	Anamorsin homolog, related CDS	3.59421	2.38631e-28
EAH_00010290	nucleoside diphosphate kinase, putative CDS	3.58953	9.06778e-13
EAH_00031490	hypothetical protein, conserved CDS	3.58873	3.84358e-06
EAH_00005040	Alpha amylase, catalytic domain containing protein, putative CDS	3.58868	8.52693e-10
EAH_00000930	TB2/DP1, HVA22 domain-containing protein, putative CDS	3.5883	1.0667e-21
EAH_00007630	Microneme protein 14, related CDS	3.58326	6.0548e-34
EAH_00025930	internalin, putative CDS	3.58318	1.83545e-08
EAH_00008430	hypothetical protein CDS	3.57361	5.48373e-20
EAH_00038630	hypothetical protein, conserved CDS	3.573	3.43175e-14
EAH_00017900	hypothetical protein, conserved CDS	3.56021	1.3552e-06
EAH_00067660	hypothetical protein CDS	3.55701	0.000743478
EAH_00049580	hypothetical protein CDS	3.55433	0.00266283
EAH_00050220	peptidyl-prolyl isomerase, putative CDS	3.54832	7.84328e-05
EAH_00046240	hypothetical protein, conserved CDS	3.53382	5.23401e-07
EAH_00018970	glutathione reductase, putative CDS	3.53346	9.29043e-32
EAH_00041210	hypothetical protein CDS	3.53248	0.000364005
EAH_00019800	hypothetical protein, conserved CDS	3.53137	3.57208e-10
EAH_00040170	ruvB-like 2 protein, putative CDS	3.52775	1.50983e-12
EAH_00031900	guanylate binding protein, putative CDS	3.52276	2.32029e-11
EAH_00007340	hypothetical protein CDS	3.52254	7.21218e-26
EAH_00047430	hypothetical protein, conserved CDS	3.52153	4.73909e-07
EAH_00023950	hypothetical protein, conserved CDS	3.51948	4.24228e-13
EAH_00023190	Bcs1 protein, putative CDS	3.5181	9.66228e-08
EAH_00035000	hypothetical protein CDS	3.51802	0.0599077
EAH_00043410	hypothetical protein, conserved CDS	3.51167	5.03934e-13
EAH_00002990	hypothetical protein, conserved CDS	3.51153	3.67372e-06
EAH_00039640	hypothetical protein CDS	3.51122	0.0115231
EAH_00000510	hypothetical protein, conserved CDS	3.50706	1.00557e-21
EAH_00008920	hypothetical protein CDS	3.50564	0.052897
EAH_00061750	hypothetical protein, conserved CDS	3.50383	3.53911e-08
EAH_00058820	CAM kinase, CDPK family TgTOXPK2, putative CDS	3.50138	7.42112e-10
EAH_00011260	transmembrane domain-containing protein, putative CDS	3.50048	9.03191e-12
EAH_00001300	hypothetical protein, conserved CDS	3.49787	0.000237675
EAH_00011890	OTU-like cysteine protease domain-containing protein, putative CDS	3.49692	3.79148e-31
EAH_00021490	26S proteasome non-ATPase regulatory subunit, putative CDS	3.49682	1.24931e-12
EAH_00014420	hypothetical protein, conserved CDS	3.49379	2.2698e-09
EAH_00025170	hypothetical protein CDS	3.48923	4.94957e-17
EAH_00031640	hypothetical protein, conserved CDS	3.48363	1.80106e-10
EAH_00061410	hypothetical protein, conserved CDS	3.48211	0.0666891
EAH_00006820	hypothetical protein, conserved CDS	3.48079	0.0430442
EAH_00063640	hypothetical protein CDS	3.47551	1.74372e-14
EAH_00046840	hypothetical protein, conserved CDS	3.47245	8.82813e-05
EAH_00006220	mannose-6-phosphate isomerase, putative CDS	3.46681	6.6195e-16
EAH_00029440	hypothetical protein CDS	3.46342	1.10642e-05
EAH_00001900	hypothetical protein, conserved CDS	3.46044	2.54593e-17
EAH_00006210	hypothetical protein, conserved CDS	3.45986	4.19587e-14
EAH_00067680	hypothetical protein CDS	3.45868	0.000990101
EAH_00050480	hypothetical protein, conserved CDS	3.4573	2.88465e-14
EAH_00024050	hypothetical protein, conserved CDS	3.45373	1.39168e-23
EAH_00003210	hypothetical protein, conserved CDS	3.45044	2.61096e-10
EAH_00029880	hypothetical protein, conserved CDS	3.44703	2.06681e-10
EAH_00016040	4-alpha-glucanotransferase, putative CDS	3.44564	0.0665458
EAH_00067050	hypothetical protein CDS	3.4442	1.0626e-22
EAH_00057200	hypothetical protein CDS	3.44161	0.0605554
EAH_00041510	hypothetical protein, conserved CDS	3.44062	3.31478e-10
EAH_00003530	hypothetical protein CDS	3.43539	0.00147931
EAH_00041180	hypothetical protein, conserved CDS	3.42706	0.0706265
EAH_00014390	hypothetical protein, conserved CDS	3.42471	7.14367e-14
EAH_00021870	Chromosome I, complete genome, related CDS	3.42422	2.13723e-11
EAH_00045360	hypothetical protein, conserved CDS	3.42327	6.05804e-25
EAH_00010690	hypothetical protein, conserved CDS	3.42175	1.52813e-10
EAH_00001810	GTP-binding protein lepA, putative CDS	3.41476	8.35178e-16
EAH_00020440	zinc finger DHHC domain-containing protein, putative CDS	3.40978	1.00991e-15
EAH_00046380	hypothetical protein CDS	3.40443	0.0614727
EAH_00010100	Chromosome II, complete genome, related CDS	3.40256	5.5676e-20
EAH_00063500	U4/U6 small nuclear ribonucleoprotein, putative CDS	3.39955	1.85137e-11
EAH_00067340	hypothetical protein CDS	3.3929	1.22191e-11
EAH_00028740	ARID/BRIGHT DNA-binding domain-containing protein, putative CDS	3.39134	1.30486e-12
EAH_00068350	hypothetical protein CDS	3.38303	0.021782
EAH_00010750	20 kDa cyclophilin precursor, putative CDS	3.38146	1.30539e-17
EAH_00067510	hypothetical protein, conserved CDS	3.38041	0.00415869
EAH_00043540	coatomer gamma 2-subunit protein, putative CDS	3.37985	1.5852e-09
EAH_00018340	splicing factor U2AF-associated protein, related, putative CDS	3.37374	9.95294e-17
EAH_00054360	hypothetical protein, conserved CDS	3.36852	2.48615e-21
EAH_00013400	TGF-beta-inducible nuclear protein 1, putative CDS	3.36341	5.09896e-19
EAH_00064550	hypothetical protein, conserved CDS	3.3632	5.70486e-20
EAH_00008440	hypothetical protein, conserved CDS	3.36297	8.24348e-17
EAH_00027920	ribosome biogenesis protein brix, putative CDS	3.36233	3.59188e-31
EAH_00015990	hypothetical protein, conserved CDS	3.36158	1.78995e-32
EAH_00057690	profilin family protein, putative CDS	3.36124	2.96637e-36
EAH_00003750	hypothetical protein, conserved CDS	3.3608	5.4243e-14
EAH_00011500	hypothetical protein CDS	3.35967	0.00250793
EAH_00006840	hypothetical protein, conserved CDS	3.35252	6.11689e-10
EAH_00033990	dihydrouridine synthase domain-containing protein, putative CDS	3.35196	4.28086e-34
EAH_00008260	hypothetical protein, conserved CDS	3.35011	1.78173e-32
EAH_00028710	Cleft lip and palate transmembrane protein 1, putative CDS	3.34936	1.38672e-09
EAH_00055460	hypothetical protein, conserved CDS	3.34847	6.00554e-18
EAH_00062700	hypothetical protein, conserved CDS	3.34698	2.94121e-08
EAH_00050550	hypothetical protein, conserved CDS	3.346	1.03173e-15
EAH_00024960	hypothetical protein, conserved CDS	3.34393	1.03085e-19
EAH_00013130	protein kinase, putative CDS	3.34	7.49031e-11
EAH_00063230	hypothetical protein, conserved CDS	3.33939	0.00173617
EAH_00026540	hypothetical protein, conserved CDS	3.33939	0.000456806
EAH_00016850	hypothetical protein CDS	3.33399	1.34356e-05
EAH_00001610	hypothetical protein, conserved CDS	3.3281	2.78154e-30
EAH_00037950	hypothetical protein CDS	3.32737	3.31259e-10
EAH_00027280	hypothetical protein CDS	3.32697	0.000995029
EAH_00028660	CAM kinase, CDPK family, putative CDS	3.32297	1.81582e-17
EAH_00045090	RabGAP/TBC domain-containing protein, related CDS	3.31964	3.97588e-22
EAH_00028220	hypothetical protein, conserved CDS	3.31808	9.71377e-18
EAH_00026900	alanine dehydrogenase, putative CDS	3.31553	2.23334e-12
EAH_00053300	RRM domain-containing protein, putative CDS	3.31553	5.71669e-27
EAH_00064100	hypothetical protein, conserved CDS	3.3145	5.13356e-28
EAH_00015780	hypothetical protein, conserved CDS	3.30805	3.53623e-32
EAH_00056660	hypothetical protein, conserved CDS	3.30754	3.22154e-11
EAH_00035470	hypothetical protein, conserved CDS	3.30461	3.11851e-09
EAH_00022340	hypothetical protein, conserved CDS	3.30317	9.2311e-11
EAH_00025600	RuvB-like 1, putative CDS	3.30191	2.91879e-07
EAH_00005160	Kinesin-like protein KIF1B, related CDS	3.29987	5.92668e-18
EAH_00041470	hypothetical protein CDS	3.29949	0.0841533
EAH_00016320	hypothetical protein, conserved CDS	3.2989	2.28285e-09
EAH_00062420	hypothetical protein, conserved CDS	3.29691	2.56866e-06
EAH_00003320	hypothetical protein, conserved CDS	3.28154	1.16456e-11
EAH_00011800	hypothetical protein, conserved CDS	3.28118	1.17676e-19
EAH_00021270	GPI transamidase 8, putative CDS	3.27585	2.43803e-20
EAH_00004680	zinc finger (C3HC4 RING finger) protein, putative CDS	3.27563	1.43763e-23
EAH_00046550	hypothetical protein CDS	3.27487	4.05715e-10
EAH_00058600	hypothetical protein CDS	3.27453	0.000165164
EAH_00052430	vacuolar ATP synthase subunit f, putative CDS	3.27346	2.6679e-12
EAH_00056100	nuclear cap binding protein, putative CDS	3.27233	9.95205e-14
EAH_00061590	myosin A, putative CDS	3.26834	1.69207e-14
EAH_00007770	hypothetical protein, conserved CDS	3.26666	4.1281e-26
EAH_00020730	hypothetical protein CDS	3.26505	1.37846e-09
EAH_00057610	hypothetical protein CDS	3.25419	0.0155104
EAH_00012790	branched-chain alpha-keto acid dehydrogenase E1 component beta chain, putative CDS	3.24691	9.91465e-12
EAH_00025370	hypothetical protein, conserved CDS	3.24671	1.93275e-07
EAH_00027800	hypothetical protein, conserved CDS	3.24549	2.21909e-07
EAH_00044360	hypothetical protein CDS	3.24199	9.98781e-13
EAH_00052700	hypothetical protein, conserved CDS	3.2404	7.20459e-12
EAH_00028650	ferredoxin NADP+ oxidoreductase, putative CDS	3.23217	0.0219172
EAH_00067060	hypothetical protein CDS	3.23032	0.0498321
EAH_00037770	yrdC domain protein, putative CDS	3.22678	1.70611e-10
EAH_00053030	40S ribosomal protein S0-A, putative CDS	3.2237	3.55303e-20
EAH_00011030	serine/threonine protein phosphatase, putative CDS	3.22226	1.25982e-13
EAH_00064440	hypothetical protein CDS	3.22108	0.0970564
EAH_00006080	hypothetical protein, conserved CDS	3.22049	4.1068e-13
EAH_00025860	hypothetical protein CDS	3.21823	0.0937167
EAH_00001820	hypothetical protein CDS	3.21187	0.0105985
EAH_00001790	sec63 domain-containing DEAD/DEAH box helicase, putative CDS	3.20457	3.65561e-23
EAH_00048980	PIK3R4 kinase-related protein, putative CDS	3.20385	1.03825e-07
EAH_00038060	zinc carboxypeptidase, putative CDS	3.19584	4.58608e-14
EAH_00055050	hypothetical protein, conserved CDS	3.19019	0.000714138
EAH_00031320	dihydrolipoyl dehydrogenase, putative CDS	3.18737	1.23231e-26
EAH_00025160	actin, putative CDS	3.18526	2.69543e-22
EAH_00014680	hypothetical protein, conserved CDS	3.18417	1.29868e-23
EAH_00064790	hypothetical protein CDS	3.18321	0.0127724
EAH_00067610	hypothetical protein CDS	3.1827	0.059199
EAH_00059720	hypothetical protein, conserved CDS	3.17574	4.79608e-10
EAH_00005280	hypothetical protein, conserved CDS	3.17485	1.07702e-19
EAH_00034700	p23 co-chaperone, putative CDS	3.17479	1.74926e-18
EAH_00048970	hypothetical protein, conserved CDS	3.1728	0.0131957
EAH_00009710	Superoxide dismutase, related CDS	3.17275	9.99609e-12
EAH_00057280	hypothetical protein, conserved CDS	3.17223	4.23171e-18
EAH_00015110	SAG family member CDS	3.16928	5.02677e-08
EAH_00057540	hypothetical protein, conserved CDS	3.16683	6.12353e-12
EAH_00060610	hypothetical protein CDS	3.16072	3.79773e-12
EAH_00016030	WD domain, G-beta repeat-containing protein, putative CDS	3.16034	3.35585e-06
EAH_00057880	hypothetical protein, conserved CDS	3.15752	5.06492e-10
EAH_00040820	hypothetical protein, conserved CDS	3.15576	1.08434e-11
EAH_00065970	U2 small nuclear ribonucleoprotein, putative CDS	3.1547	4.00838e-11
EAH_00028140	hypothetical protein, conserved CDS	3.15432	4.70416e-17
EAH_00064660	hypothetical protein CDS	3.15346	9.61374e-05
EAH_00053430	hypothetical protein, conserved CDS	3.1461	5.7058e-05
EAH_00000200	hypothetical protein, conserved CDS	3.14465	3.89409e-12
EAH_00007410	hypothetical protein, conserved CDS	3.14305	1.78723e-06
EAH_00065070	cell differentiation protein rcd1, putative CDS	3.13953	4.35278e-13
EAH_00020680	DNA repair enzyme, putative CDS	3.13663	1.49481e-23
EAH_00052040	ribosomal protein S18 domain containing protein,putative CDS	3.13618	1.3413e-09
EAH_00068590	hypothetical protein CDS	3.1329	0.0029486
EAH_00066510	hypothetical protein CDS	3.13224	8.72646e-09
EAH_00014950	16S rRNA processing protein RimM, putative CDS	3.12717	5.12428e-29
EAH_00003870	hypothetical protein, conserved CDS	3.12678	0.107935
EAH_00034110	hypothetical protein, conserved CDS	3.12233	3.26987e-10
EAH_00034970	hypothetical protein, conserved CDS	3.12225	3.8354e-10
EAH_00041080	MORN repeat-containing protein, putative CDS	3.11865	2.1446e-15
EAH_00043330	hypothetical protein, conserved CDS	3.11632	2.11696e-09
EAH_00024080	hypothetical protein CDS	3.11429	0.0171032
EAH_00006410	hypothetical protein, conserved CDS	3.11291	1.00301e-09
EAH_00040040	serine/threonine protein phosphatase, putative CDS	3.11195	1.42094e-28
EAH_00002030	calmodulin, putative CDS	3.10726	6.90893e-10
EAH_00056990	hypothetical protein CDS	3.10376	7.5813e-09
EAH_00054900	endonuclease/exonuclease/phosphatase domain-containing protein, putative CDS	3.10281	4.5737e-11
EAH_00060430	hypothetical protein CDS	3.09895	0.000424994
EAH_00035620	hypothetical protein CDS	3.0987	0.00203564
EAH_00033650	hypothetical protein, conserved CDS	3.09864	1.64489e-10
EAH_00045600	hypothetical protein, conserved CDS	3.09751	1.28454e-13
EAH_00038180	hypothetical protein CDS	3.09736	2.31037e-22
EAH_00067090	hypothetical protein CDS	3.0957	0.00663509
EAH_00005420	hypothetical protein, conserved CDS	3.09182	8.90526e-06
EAH_00058830	hypothetical protein, conserved CDS	3.08401	2.9137e-15
EAH_00054100	hypothetical protein CDS	3.08259	4.82089e-05
EAH_00013230	hypothetical protein, conserved CDS	3.08171	1.11294e-22
EAH_00059420	hypothetical protein, conserved CDS	3.07827	6.58488e-07
EAH_00018320	SIN-like domain-containing protein, putative CDS	3.07199	4.03288e-12
EAH_00044640	50S ribosomal protein L24, putative CDS	3.06812	1.31006e-07
EAH_00002250	hypothetical protein, conserved CDS	3.06607	3.53154e-12
EAH_00043880	transcription elongation factor TFIIS, putative CDS	3.06191	8.57906e-10
EAH_00044630	hypothetical protein CDS	3.05803	1.62196e-15
EAH_00035770	mRNA cleavage factor-like protein, putative CDS	3.05368	4.60886e-27
EAH_00067220	hypothetical protein CDS	3.04894	0.119237
EAH_00057580	hypothetical protein, conserved CDS	3.04888	1.49778e-10
EAH_00033340	hypothetical protein CDS	3.04795	0.000294498
EAH_00025420	hypothetical protein CDS	3.04386	2.29119e-11
EAH_00004320	protein kinase, putative CDS	3.04364	6.67923e-15
EAH_00004690	tola protein., putative CDS	3.04345	1.07586e-21
EAH_00006130	hypothetical protein, conserved CDS	3.04183	1.67687e-18
EAH_00031960	hypothetical protein, conserved CDS	3.04008	4.63008e-16
EAH_00065770	Endonuclease/exonuclease/phosphatase domain-containing protein, related CDS	3.03961	3.82962e-10
EAH_00064090	GF22206, related CDS	3.0385	1.97111e-17
EAH_00063450	hypothetical protein CDS	3.03829	6.73367e-26
EAH_00029240	hypothetical protein CDS	3.03497	2.20977e-07
EAH_00018730	hypothtetical protein, conserved, putative CDS	3.03478	2.08488e-21
EAH_00032850	hypothetical protein, conserved CDS	3.03257	8.82252e-13
EAH_00011450	hypothetical protein, conserved CDS	3.03066	0.00712166
EAH_00051960	5-aminolevulinic acid synthase, putative CDS	3.02813	3.26915e-08
EAH_00017780	hypothetical protein, conserved CDS	3.02732	2.56065e-06
EAH_00057310	hypothetical protein CDS	3.0223	1.26471e-12
EAH_00068660	proteasome subunit alpha type 6, putative CDS	3.02205	2.115e-10
EAH_00058890	hypothetical protein, conserved CDS	3.01942	5.81544e-08
EAH_00040330	hypothetical protein, conserved CDS	3.01928	2.84382e-07
EAH_00004970	hypothetical protein CDS	3.01109	0.0740773
EAH_00052910	hypothetical protein, conserved CDS	3.00272	1.44056e-07
EAH_00003690	SAG family member CDS	2.99886	1.325e-08
EAH_00048880	hypothetical protein, conserved CDS	2.9984	1.90759e-07
EAH_00029280	hypothetical protein, conserved CDS	2.99646	4.22992e-11
EAH_00028980	hypothetical protein, conserved CDS	2.99229	0.0631754
EAH_00035730	Apicoplast glyceraldehyde-3-phosphate dehydrogenase 2, related CDS	2.99006	0.00114613
EAH_00017570	Microneme protein 13, related CDS	2.98741	1.51121e-15
EAH_00051930	hypothetical protein, conserved CDS	2.98568	2.13286e-09
EAH_00000850	hypothetical protein, conserved CDS	2.9837	2.63695e-07
EAH_00037030	hypothetical protein CDS	2.98351	7.26056e-16
EAH_00028920	hypothetical protein CDS	2.98244	0.000136048
EAH_00012830	hypothetical protein, conserved CDS	2.98192	0.000161132
EAH_00027370	SNF2 super family, related CDS	2.98171	8.20607e-19
EAH_00037040	vacuolar (H+)-ATPase G subunit domain-containingprotein, putative CDS	2.97804	7.50795e-16
EAH_00053750	DNA-directed RNA polymerase, related CDS	2.97681	6.34908e-09
EAH_00060670	hypothetical protein, conserved CDS	2.97471	1.57639e-06
EAH_00003060	hypothetical protein, conserved CDS	2.97321	5.43626e-18
EAH_00021880	kringle domain-containing protein, putative CDS	2.9704	8.66063e-10
EAH_00010490	hypothetical protein, conserved CDS	2.96527	5.90265e-06
EAH_00054050	hypothetical protein CDS	2.96319	2.46695e-09
EAH_00012560	hypothetical protein, conserved CDS	2.96149	1.4043e-13
EAH_00005700	hypothetical protein, conserved CDS	2.95934	4.30451e-09
EAH_00057890	polyadenylate-binding protein, putative CDS	2.95762	1.8229e-15
EAH_00056430	phosphoglycerate kinase, putative CDS	2.95511	2.94043e-13
EAH_00035420	peptidase family M3 domain containing protein, putative CDS	2.95494	1.77939e-05
EAH_00050140	hypothetical protein, conserved CDS	2.95302	2.2232e-08
EAH_00052940	hypothetical protein CDS	2.95269	0.123622
EAH_00020850	CAM kinase, CDPK family, putative CDS	2.95052	3.2447e-11
EAH_00035330	hypothetical protein, conserved CDS	2.95049	8.24056e-06
EAH_00032220	hypothetical protein, conserved CDS	2.94912	1.1926e-08
EAH_00064130	zinc finger MYND domain-containing protein, putative CDS	2.94289	3.50536e-11
EAH_00020530	hypothetical protein, conserved CDS	2.94271	1.14135e-20
EAH_00068600	hypothetical protein CDS	2.94189	0.0108655
EAH_00014160	ABC1 family beta-lactamase, putative CDS	2.93969	1.02277e-13
EAH_00021860	hypothetical protein, conserved CDS	2.93629	1.83217e-08
EAH_00028590	Axonemal dynein intermediate chain protein, related CDS	2.93565	0.000123531
EAH_00006720	hypothetical protein, conserved CDS	2.9308	9.07187e-13
EAH_00010790	hypothetical protein, conserved CDS	2.93043	4.53224e-07
EAH_00007100	pyruvate kinase, putative CDS	2.93008	7.04902e-18
EAH_00064070	hypothetical protein CDS	2.92906	4.93933e-08
EAH_00015600	eukaryotic porin domain-containing protein, putative CDS	2.92882	2.43034e-16
EAH_00013690	zinc finger (CCCH type) protein, putative CDS	2.92773	1.30789e-10
EAH_00063510	hypothetical protein, conserved CDS	2.92501	0.0707493
EAH_00036020	hypothetical protein, conserved CDS	2.9228	1.96583e-14
EAH_00028290	hypothetical protein, conserved CDS	2.92247	0.000319563
EAH_00005570	hypothetical protein CDS	2.92234	1.93314e-24
EAH_00010120	hypothetical protein, conserved CDS	2.9221	3.82962e-10
EAH_00010520	cyclic nucleotide-binding domain containing protein, putative CDS	2.922	1.42816e-05
EAH_00051580	cystathionine beta-synthase, putative CDS	2.91934	3.45432e-06
EAH_00016890	hypothetical protein, conserved CDS	2.91868	1.93019e-14
EAH_00018610	PP-loop domain-containing protein, putative CDS	2.91654	4.94321e-09
EAH_00014400	hypothetical protein CDS	2.9165	1.11848e-08
EAH_00004950	hypothetical protein, conserved CDS	2.91596	2.29182e-09
EAH_00049260	hypothetical protein CDS	2.91541	2.58006e-08
EAH_00009780	thioredoxin reductase, putative CDS	2.91472	9.91895e-18
EAH_00003990	hypothetical protein, conserved CDS	2.91453	6.61458e-14
EAH_00025840	hypothetical protein, conserved CDS	2.91169	1.79786e-11
EAH_00032500	Villin, related CDS	2.90865	2.38326e-24
EAH_00015660	elongation factor Tu, putative CDS	2.90627	8.59464e-12
EAH_00067830	hypothetical protein CDS	2.90585	8.69892e-09
EAH_00007720	peroxisome biogenesis factor 1, putative CDS	2.90435	2.42461e-11
EAH_00013820	GK16168, related CDS	2.89967	2.00066e-18
EAH_00063290	formin homology 2 domain-containing protein, putative CDS	2.89488	1.46121e-07
EAH_00014020	Dynein heavy chain 3, axonemal, related CDS	2.89242	3.96913e-08
EAH_00039510	hypothetical protein, conserved CDS	2.89195	1.05199e-17
EAH_00014000	NEK kinase, putative CDS	2.88906	1.93949e-20
EAH_00005910	SGS domain-containing protein, putative CDS	2.88867	1.96993e-12
EAH_00026230	MGC131152 protein, related CDS	2.88224	1.41002e-08
EAH_00008580	ATP-dependent RNA helicase, putative CDS	2.88153	8.90554e-19
EAH_00045450	hypothetical protein, conserved CDS	2.88034	1.27203e-06
EAH_00016370	hypothetical protein CDS	2.88022	0.041287
EAH_00061800	AROM polypeptide/ shikimate-quinate 5-dehydrogenase, putative CDS	2.87901	4.88893e-05
EAH_00044680	hypothetical protein, conserved CDS	2.8789	0.010763
EAH_00067970	hypothetical protein, conserved CDS	2.87856	0.0147495
EAH_00009860	Plasmodium falciparum CG7, related CDS	2.87818	5.91753e-13
EAH_00021280	protein kinase (incomplete catalytic triad), putative CDS	2.87774	3.14941e-21
EAH_00056440	hypothetical protein, conserved CDS	2.87692	2.34202e-12
EAH_00068680	hypothetical protein, conserved CDS	2.87433	3.28208e-06
EAH_00067350	hypothetical protein CDS	2.873	0.000533164
EAH_00028260	tRNA methyltransferase domain-containing protein, putative CDS	2.86886	8.73861e-13
EAH_00053850	hypothetical protein, conserved CDS	2.86499	0.0150957
EAH_00009240	hypothetical protein, conserved CDS	2.86288	1.86217e-08
EAH_00064710	syntaxin, putative CDS	2.86149	3.75471e-05
EAH_00031190	WD-40 repeat protein, putative CDS	2.86004	2.70274e-07
EAH_00014430	TPR domain-containing protein, putative CDS	2.85929	3.47111e-11
EAH_00014290	CAMP-dependent protein kinase regulatory subunit, putative CDS	2.85808	1.25576e-12
EAH_00048560	hypothetical protein, conserved CDS	2.85773	1.27381e-15
EAH_00002930	hypothetical protein, conserved CDS	2.85366	6.43577e-08
EAH_00025140	mitochondrial-processing peptidase beta subunit,putative CDS	2.8514	7.28917e-12
EAH_00043190	hypothetical protein, conserved CDS	2.85022	6.86558e-14
EAH_00060840	hypothetical protein, conserved CDS	2.84963	1.40895e-19
EAH_00033680	mitochondrial carrier domain-containing protein,putative CDS	2.8485	2.63222e-09
EAH_00065890	hypothetical protein, conserved CDS	2.84839	6.91743e-12
EAH_00028010	DNA-dependent RNA polymerase, putative CDS	2.84835	5.6329e-05
EAH_00019410	ftsJ-like methyltransferase domain-containing protein, putative CDS	2.84712	3.66383e-15
EAH_00057650	hypothetical protein CDS	2.84692	0.023491
EAH_00047280	hypothetical protein, conserved CDS	2.84529	1.24184e-05
EAH_00052420	hypothetical protein, conserved CDS	2.84389	8.50231e-11
EAH_00010430	hypothetical protein, conserved CDS	2.84236	9.80567e-08
EAH_00062390	hypothetical protein, conserved CDS	2.84096	1.9413e-17
EAH_00030930	cytochrome c oxidase assembly protein, putative CDS	2.83756	2.22287e-07
EAH_00023450	hypothetical protein CDS	2.83728	0.000854523
EAH_00048160	hypothetical protein CDS	2.83681	7.14154e-13
EAH_00039260	hypothetical protein, conserved CDS	2.83632	1.68942e-08
EAH_00012820	hypothetical protein CDS	2.83574	4.09465e-05
EAH_00067770	hypothetical protein CDS	2.82931	2.36458e-13
EAH_00003960	hypothetical protein, conserved CDS	2.82696	1.4988e-10
EAH_00007080	Mov34/MPN/PAD-1 domain-containing protein, putative CDS	2.82347	3.58883e-18
EAH_00016330	hypothetical protein CDS	2.8194	4.03137e-05
EAH_00033470	hypothetical protein, conserved CDS	2.81914	1.70548e-21
EAH_00011390	GDP-mannose 4,6 dehydratase, putative CDS	2.81752	2.88102e-07
EAH_00061190	NAC domain containing protein, putative CDS	2.81735	3.21232e-12
EAH_00023640	ubiquitin, putative CDS	2.81507	1.6124e-08
EAH_00042890	hypothetical protein, conserved CDS	2.80992	8.74228e-18
EAH_00024250	hypothetical protein, conserved CDS	2.80331	1.68942e-08
EAH_00046100	hypothetical protein, conserved CDS	2.80189	0.000156719
EAH_00033950	hypothetical protein, conserved CDS	2.80169	2.24727e-09
EAH_00050130	hypothetical protein, conserved CDS	2.80117	2.82906e-07
EAH_00035580	hypothetical protein CDS	2.79935	0.00243127
EAH_00030920	hypothetical protein CDS	2.79586	5.32404e-06
EAH_00018230	hypothetical protein CDS	2.79504	8.52525e-08
EAH_00054500	long chain acyl-CoA synthetase, putative CDS	2.79298	7.84201e-19
EAH_00020980	endonuclease III-like protein 1, putative CDS	2.79096	3.43672e-14
EAH_00026930	phosphoglucomutase, putative CDS	2.78928	1.42588e-14
EAH_00020940	glucose transporter, putative CDS	2.7857	9.27989e-08
EAH_00016260	hypothetical protein, conserved CDS	2.78189	1.42677e-07
EAH_00031110	hypothetical protein, conserved CDS	2.78038	6.05235e-17
EAH_00022460	myb-like DNA-binding domain-containing protein, putative CDS	2.77786	2.53962e-17
EAH_00019790	myosin light chain TgMLC1, putative CDS	2.77545	7.67936e-07
EAH_00030050	phosphatidylcholine transfer protein, putative CDS	2.77189	4.76402e-10
EAH_00002560	hypothetical protein CDS	2.76887	0.0549077
EAH_00059700	hypothetical protein, conserved CDS	2.76826	0.00051852
EAH_00022880	Alpha amylase domain-containing protein, related CDS	2.76593	2.2926e-10
EAH_00018470	Beta-1-3-galactosyltransferase 5-like protein, related CDS	2.76467	7.47838e-10
EAH_00053180	hypothetical protein CDS	2.764	0.000401111
EAH_00004840	hypothetical protein, conserved CDS	2.75985	2.49162e-06
EAH_00020690	hypothetical protein, conserved CDS	2.75815	4.70097e-22
EAH_00063460	hypothetical protein CDS	2.75798	1.40845e-18
EAH_00005500	hypothetical protein, conserved CDS	2.75722	1.0647e-09
EAH_00068650	hypothetical protein CDS	2.75688	0.123584
EAH_00066340	hypothetical protein, conserved CDS	2.75394	0.187372
EAH_00003970	hypothetical protein, conserved CDS	2.75252	4.02866e-16
EAH_00012780	eukaryotic translation intiation factor, putative CDS	2.75181	1.44504e-10
EAH_00034030	hypothetical protein, conserved CDS	2.75086	5.60571e-05
EAH_00007230	hypothetical protein CDS	2.74778	0.00137485
EAH_00049410	hypothetical protein, conserved CDS	2.74491	2.30259e-05
EAH_00009550	hypothetical protein, conserved CDS	2.74049	3.72862e-10
EAH_00068480	hypothetical protein, conserved CDS	2.73716	1.65748e-09
EAH_00011160	FAD-depdendent monooxygenase, putative CDS	2.73661	3.19822e-07
EAH_00060810	ATP-dependent helicase, putaive, putative CDS	2.73584	1.27034e-12
EAH_00039720	hypothetical protein, conserved CDS	2.73453	1.12437e-06
EAH_00045210	hypothetical protein CDS	2.73403	9.0775e-09
EAH_00065170	hypothetical protein CDS	2.73274	0.00855929
EAH_00059710	acetyil CoA acetyltransferase/thiolase, putative CDS	2.73162	3.82039e-05
EAH_00009250	hypothetical protein, conserved CDS	2.72807	0.00392962
EAH_00048500	hypothetical protein CDS	2.72722	2.23262e-05
EAH_00035200	hypothetical protein, conserved CDS	2.72719	4.74451e-17
EAH_00065740	hypothetical protein, conserved CDS	2.72659	0.000842165
EAH_00000780	hypothetical protein CDS	2.72489	0.0144251
EAH_00042040	DEAD/DEAH box helicase, putative CDS	2.72444	0.00306353
EAH_00032680	hypothetical protein CDS	2.72287	4.50129e-05
EAH_00063980	kinesin motor domain-containing protein, putative CDS	2.72286	0.000142163
EAH_00047300	hypothetical protein, conserved CDS	2.72045	1.37846e-09
EAH_00051800	hypothetical protein CDS	2.72025	2.1325e-13
EAH_00025970	hypothetical protein CDS	2.72012	1.88346e-09
EAH_00047980	hypothetical protein, conserved CDS	2.71935	1.45461e-08
EAH_00024400	MYST-family histone acetyltransferase-A, putative CDS	2.71501	3.09104e-11
EAH_00061660	hypothetical protein, conserved CDS	2.71244	2.75656e-10
EAH_00067800	hypothetical protein CDS	2.71225	3.15057e-08
EAH_00063680	hypothetical protein CDS	2.71065	0.194844
EAH_00009330	hypothetical protein, conserved CDS	2.71025	3.20395e-07
EAH_00005340	hypothetical protein, conserved CDS	2.70601	6.96708e-07
EAH_00000160	hypothetical protein, conserved CDS	2.70519	2.7301e-20
EAH_00054540	hypothetical protein, conserved CDS	2.69989	0.001072
EAH_00019380	hypothetical protein, conserved CDS	2.69703	4.31489e-17
EAH_00056000	hypothetical protein, conserved CDS	2.69138	1.4625e-12
EAH_00057410	hypothetical protein, conserved CDS	2.68691	6.37519e-11
EAH_00012970	hypothetical protein, conserved CDS	2.68485	0.0971029
EAH_00059960	hypothetical protein, conserved CDS	2.68447	1.55528e-14
EAH_00065310	hypothetical protein CDS	2.68311	1.77962e-19
EAH_00024870	hypothetical protein, conserved CDS	2.68226	6.82174e-06
EAH_00044210	heat shock protein 90, putative CDS	2.68034	7.24461e-19
EAH_00035170	hypothetical protein, conserved CDS	2.68033	1.69098e-11
EAH_00020110	hypothetical protein CDS	2.67866	0.0641732
EAH_00009410	hypothetical protein, conserved CDS	2.67618	2.04641e-18
EAH_00060030	hypothetical protein, conserved CDS	2.67564	0.010795
EAH_00021650	hypothetical protein CDS	2.67349	1.14563e-13
EAH_00038480	hypothetical protein CDS	2.67277	3.35237e-07
EAH_00033600	hypothetical protein, conserved CDS	2.67122	3.53498e-06
EAH_00044880	hypothetical protein, conserved CDS	2.67055	0.201487
EAH_00028970	lysine decarboxylase domain-containing protein, putative CDS	2.66987	0.00991399
EAH_00042820	thiamin pyrophosphokinase, putative CDS	2.66526	7.85395e-08
EAH_00067950	hypothetical protein CDS	2.66258	0.179329
EAH_00029250	hypothetical protein CDS	2.65408	0.0494062
EAH_00020580	hypothetical protein CDS	2.65334	3.38977e-08
EAH_00035270	hypothetical protein CDS	2.65288	4.25423e-10
EAH_00033490	mitosis protein, putative CDS	2.64965	7.15588e-10
EAH_00017340	hypothetical protein, conserved CDS	2.64896	2.62501e-14
EAH_00009480	hypothetical protein, conserved CDS	2.64823	2.14175e-07
EAH_00029310	hypothetical protein, conserved CDS	2.64575	2.92564e-10
EAH_00029130	vacuolar ATP synthase subunit b, putative CDS	2.64192	5.48745e-19
EAH_00051640	WD-40 repeat protein, putative CDS	2.64005	1.56288e-13
EAH_00040370	hypothetical protein CDS	2.6397	0.200152
EAH_00061770	eukaryotic translation initiation factor 4e, putative CDS	2.63964	1.76742e-20
EAH_00033080	Mannitol-1-phosphate dehydrogenase, related CDS	2.63929	5.14166e-17
EAH_00031070	hypothetical protein CDS	2.63884	4.5787e-08
EAH_00025870	p60 katanin, putative CDS	2.63842	0.207437
EAH_00015220	ribosomal protein L35, putative CDS	2.63797	2.28893e-11
EAH_00026280	splicing factor 3B subunit 1, putative CDS	2.63461	4.23171e-18
EAH_00003150	hypothetical protein, conserved CDS	2.63245	5.91252e-13
EAH_00030310	hypothetical protein, conserved CDS	2.63118	1.20471e-07
EAH_00066620	hypothetical protein CDS	2.62793	1.16388e-12
EAH_00038580	phosphatidylinositol 3-and 4-kinase domain-containing protein, putative CDS	2.62779	3.71886e-05
EAH_00012340	hypothetical protein, conserved CDS	2.62557	2.42461e-11
EAH_00021690	Phosphatidylinositol-4-phosphate 5-kinase familyprotein, related, related CDS	2.62427	3.10939e-06
EAH_00066280	hypothetical protein, conserved CDS	2.62037	1.7462e-10
EAH_00051070	hypothetical protein, conserved CDS	2.61817	3.00844e-05
EAH_00003790	hypothetical protein, conserved CDS	2.61649	4.09133e-07
EAH_00004670	C2 domain-containing protein, putative CDS	2.61601	1.49244e-07
EAH_00021780	hypothetical protein CDS	2.61458	0.19667
EAH_00053070	hypothetical protein, conserved CDS	2.61393	0.000527966
EAH_00059460	hypothetical protein, conserved CDS	2.61347	7.52026e-07
EAH_00066760	hexokinase, putative CDS	2.61095	7.42603e-13
EAH_00038490	hypothetical protein CDS	2.60963	4.1459e-08
EAH_00035260	hypothetical protein, conserved CDS	2.60927	4.50714e-11
EAH_00067620	hypothetical protein, conserved CDS	2.6022	2.31943e-11
EAH_00047090	hypothetical protein, conserved CDS	2.59993	1.10288e-13
EAH_00067080	hypothetical protein CDS	2.59426	0.202485
EAH_00050780	CHCH domain-containing protein, putative CDS	2.59392	2.92065e-09
EAH_00026320	hypothetical protein, conserved CDS	2.59084	1.76739e-10
EAH_00057190	hypothetical protein CDS	2.59042	0.0359616
EAH_00059590	hypothetical protein, conserved CDS	2.59009	1.81885e-07
EAH_00010380	hypothetical protein CDS	2.5875	1.66676e-06
EAH_00015120	SAG family member CDS	2.58405	6.22336e-10
EAH_00045570	zinc finger (C3HC4 RING finger) protein, putative CDS	2.58349	1.28454e-13
EAH_00003740	hypothetical protein, conserved CDS	2.57891	2.60256e-06
EAH_00028910	Ty3/gypsy retrotransposon protein, related CDS	2.57822	0.035461
EAH_00050450	DNA gyrase subunit A, putative CDS	2.5742	4.48277e-09
EAH_00017890	hypothetical protein CDS	2.57366	0.0022499
EAH_00009940	hypothetical protein, conserved CDS	2.57022	1.98445e-09
EAH_00031760	cytochrome c, putative CDS	2.5693	5.31588e-21
EAH_00017020	hypothetical protein, conserved CDS	2.56736	9.45793e-08
EAH_00003380	hypothetical protein, conserved CDS	2.56663	0.0149131
EAH_00003360	hypothetical protein, conserved CDS	2.56447	6.07014e-09
EAH_00008310	RNA pseudouridylate synthase domain-containing protein, putative CDS	2.56216	3.92992e-06
EAH_00052600	hypothetical protein CDS	2.56011	6.03579e-10
EAH_00040230	WD domain, G-beta repeat-containing protein, putative CDS	2.5597	9.07476e-11
EAH_00018920	hypothetical protein CDS	2.55467	0.0290614
EAH_00014010	tubulin epsilon chain, putative CDS	2.55406	2.1253e-05
EAH_00057860	mitochondrial glycoprotein domain-containing protein, putative CDS	2.55349	2.47823e-08
EAH_00006070	oxidoreductase, putative CDS	2.55153	1.84336e-17
EAH_00027020	hypothetical protein, conserved CDS	2.55009	5.17006e-09
EAH_00040400	hypothetical protein, conserved CDS	2.54994	1.21656e-12
EAH_00032710	hypothetical protein CDS	2.54973	2.30219e-16
EAH_00041730	hypothetical protein, conserved CDS	2.54575	1.1786e-09
EAH_00021890	programmed cell death protein, putative CDS	2.54424	3.66795e-05
EAH_00020140	membrane skeletal protein IMC1, putative CDS	2.54351	1.30597e-07
EAH_00040870	hypothetical protein, conserved CDS	2.54	1.08372e-06
EAH_00046460	CRiSP-Abr-3, related CDS	2.53775	1.44727e-07
EAH_00042080	hypothetical protein CDS	2.53712	0.000175607
EAH_00009420	hypothetical protein, conserved CDS	2.53699	7.26088e-07
EAH_00012940	hypothetical protein, conserved CDS	2.53482	2.55106e-14
EAH_00042070	hypothetical protein, conserved CDS	2.5338	9.1849e-10
EAH_00060620	Intraconoid microtubule associated protein 1, related CDS	2.53237	2.17711e-05
EAH_00030650	Phosphatidylinositol-4-phosphate 5-kinase 9, related CDS	2.53113	9.1695e-06
EAH_00030510	KH domain-containing protein, putative CDS	2.52699	1.09725e-10
EAH_00040430	Chromosome II, complete genome, related CDS	2.52666	2.32395e-08
EAH_00058610	vacuoloar ATP synthase subunit D, putative CDS	2.52627	2.55545e-14
EAH_00046270	hypothetical protein, conserved CDS	2.52474	4.36698e-08
EAH_00002940	hypothetical protein, conserved CDS	2.52423	1.66693e-11
EAH_00034680	hypothetical protein, conserved CDS	2.52334	4.06829e-09
EAH_00020840	KH domain-containing protein, putative CDS	2.52022	9.86438e-19
EAH_00060330	hypothetical protein, conserved CDS	2.51957	0.000238432
EAH_00023320	hypothetical protein, conserved CDS	2.51889	2.80753e-12
EAH_00005490	hypothetical protein, conserved CDS	2.51835	2.01224e-11
EAH_00057050	hypothetical protein, conserved CDS	2.51663	2.3287e-05
EAH_00049540	C2 domain-containing protein, putative CDS	2.51617	2.64591e-07
EAH_00007020	hypothetical protein CDS	2.51539	4.47974e-06
EAH_00039680	hypothetical protein CDS	2.51397	1.47846e-11
EAH_00066550	hypothetical protein CDS	2.51315	1.54336e-05
EAH_00040380	ribosomal protein L23, putative CDS	2.50684	7.76977e-11
EAH_00010050	hypothetical protein, conserved CDS	2.50601	1.55269e-14
EAH_00007470	hypothetical protein CDS	2.50506	9.36289e-12
EAH_00005540	hypothetical protein, conserved CDS	2.50418	6.33353e-08
EAH_00024590	hypothetical protein, conserved CDS	2.50057	1.22005e-06
EAH_00031340	hypothetical protein, conserved CDS	2.49874	1.00503e-07
EAH_00061530	DNA topoisomerase I, putative CDS	2.49244	1.82468e-10
EAH_00004510	hypothetical protein, conserved CDS	2.49154	6.80629e-08
EAH_00000950	hypothetical protein, conserved CDS	2.491	5.4648e-12
EAH_00020310	hypothetical protein, conserved CDS	2.49083	8.39157e-11
EAH_00044520	hypothetical protein, conserved CDS	2.48896	1.55655e-15
EAH_00019130	heat shock protein 90, putative CDS	2.47662	1.55269e-14
EAH_00068300	hypothetical protein, conserved CDS	2.4754	7.62531e-06
EAH_00049700	hypothetical protein, conserved CDS	2.47318	9.8795e-09
EAH_00018290	WD-40 repeat-containing protein, putative CDS	2.47249	3.51276e-06
EAH_00005290	myosin heavy chain, putative CDS	2.47137	7.22746e-06
EAH_00039820	CAM kinase, CDPK family, putative CDS	2.47115	5.47829e-16
EAH_00027380	SWI/SNF-related matrix-associated actin-dependent regulator of chromatin, putative CDS	2.47085	1.38507e-13
EAH_00022320	hypothetical protein CDS	2.46972	0.0302141
EAH_00068610	hypothetical protein CDS	2.46752	0.188695
EAH_00019400	hypothetical protein, conserved CDS	2.46533	2.00469e-07
EAH_00011600	hypothetical protein, conserved CDS	2.46431	3.21974e-06
EAH_00057000	hypothetical protein, conserved CDS	2.46112	3.78458e-07
EAH_00041910	hypothetical protein, conserved CDS	2.46107	1.10571e-07
EAH_00019340	hypothetical protein, conserved CDS	2.45826	1.09882e-12
EAH_00066010	hypothetical protein, conserved CDS	2.45655	5.47038e-08
EAH_00066160	hypothetical protein CDS	2.45479	6.44964e-13
EAH_00016400	Whole genome shotgun assembly, allelic scaffold old set, scaffold old scaffoldA 149, related CDS	2.45153	1.08825e-08
EAH_00061160	hypothetical protein, conserved CDS	2.45099	0.0631243
EAH_00063490	hypothetical protein CDS	2.44582	0.233368
EAH_00035030	phosphodiesterase, putative CDS	2.44468	7.86015e-11
EAH_00025700	hypothetical protein, conserved CDS	2.44368	1.04821e-08
EAH_00059800	hypothetical protein, conserved CDS	2.44301	3.41129e-05
EAH_00057680	Aspartic protease 7, related CDS	2.44133	4.66869e-06
EAH_00039780	hypothetical protein CDS	2.43968	0.0082976
EAH_00070000	hypothetical protein, conserved CDS	2.43905	2.24258e-08
EAH_00065530	hypothetical protein CDS	2.43407	0.0229153
EAH_00048570	hypothetical protein, conserved CDS	2.43085	4.94362e-06
EAH_00050360	hypothetical protein, conserved CDS	2.43017	0.00159355
EAH_00046140	hypothetical protein, conserved CDS	2.42826	2.00478e-06
EAH_00026130	cytosol aminopeptidase, putative CDS	2.42801	1.56288e-13
EAH_00046990	hypothetical protein, conserved CDS	2.4262	6.0315e-08
EAH_00041170	hypothetical protein CDS	2.42503	4.36484e-10
EAH_00005480	hypothetical protein, conserved CDS	2.42189	5.07144e-10
EAH_00004790	58 kDa phosphoprotein, putative CDS	2.42131	1.69162e-09
EAH_00022090	hypothetical protein, conserved CDS	2.41943	0.000314835
EAH_00022950	glycogen synthase, putative CDS	2.41676	4.05222e-09
EAH_00034340	succinyl-CoA ligase, putative CDS	2.41549	4.65897e-08
EAH_00053800	WD-40 repeat protein, putative CDS	2.41489	2.18059e-16
EAH_00061510	hypothetical protein, conserved CDS	2.41396	0.00154935
EAH_00001920	Tubulin binding protein, related CDS	2.41218	9.25116e-08
EAH_00032190	hypothetical protein, conserved CDS	2.40949	2.4784e-06
EAH_00062260	hypothetical protein, conserved CDS	2.4077	0.0280302
EAH_00031150	hypothetical protein, conserved CDS	2.4045	3.99011e-05
EAH_00028880	hypothetical protein, conserved CDS	2.40367	9.18215e-07
EAH_00037670	hypothetical protein CDS	2.40274	9.17378e-05
EAH_00043710	hypothetical protein CDS	2.40164	3.78358e-10
EAH_00022710	aldo/keto reductase family oxidoreductase, putative CDS	2.40137	0.00185271
EAH_00061040	hypothetical protein CDS	2.39996	2.80453e-05
EAH_00029990	hypothetical protein, conserved CDS	2.39955	6.0602e-12
EAH_00060190	hypothetical protein CDS	2.39378	6.61319e-07
EAH_00031610	leucine rich repeat containing protein / ankyrinrepeat containing protein, putative CDS	2.39068	7.80182e-13
EAH_00015330	hypothetical protein, conserved CDS	2.38932	2.21216e-06
EAH_00024680	hypothetical protein, conserved CDS	2.38795	2.37497e-07
EAH_00041580	hypothetical protein, conserved CDS	2.38755	0.000681755
EAH_00055740	hypothetical protein, conserved CDS	2.38652	1.67398e-06
EAH_00015670	malate:quinone oxidoreductase, putative CDS	2.38282	5.16161e-05
EAH_00039240	hypothetical protein, conserved CDS	2.37561	1.03483e-08
EAH_00043610	hypothetical protein, conserved CDS	2.37526	4.73544e-06
EAH_00009120	hypothetical protein, conserved CDS	2.37412	2.52847e-07
EAH_00018590	hypothetical protein CDS	2.37273	4.02282e-06
EAH_00052560	U1 small nuclear ribonucleoprotein, putative CDS	2.37146	1.56702e-15
EAH_00005860	hypothetical protein, conserved CDS	2.37071	0.000101393
EAH_00066940	PAN domain-containing protein, putative CDS	2.36838	0.256976
EAH_00067730	hypothetical protein CDS	2.36838	0.256976
EAH_00050460	hypothetical protein, conserved CDS	2.36441	2.56064e-09
EAH_00059020	ATP-binding cassette, putative CDS	2.36358	0.00172655
EAH_00049940	acylglycerol lipase, putative CDS	2.36349	2.56813e-08
EAH_00049130	hypothetical protein CDS	2.36128	1.47628e-05
EAH_00066650	hypothetical protein CDS	2.36019	2.62573e-05
EAH_00061320	hypothetical protein, conserved CDS	2.35851	7.7654e-07
EAH_00021410	hypothetical protein, conserved CDS	2.3585	0.0245177
EAH_00017670	phosphate carrier protein, putative CDS	2.35528	2.48099e-07
EAH_00010160	hypothetical protein, conserved CDS	2.35486	4.48274e-06
EAH_00068250	hypothetical protein CDS	2.35327	1.6491e-06
EAH_00024640	UBA/TS-N domain-containing protein, putative CDS	2.35069	1.0145e-14
EAH_00026430	DEAD/DEAH box helicase, putative CDS	2.34916	7.26429e-08
EAH_00024820	hypothetical protein CDS	2.34636	1.45824e-05
EAH_00005060	hypothetical protein, conserved CDS	2.34115	9.54167e-18
EAH_00036260	hypothetical protein, conserved CDS	2.33865	1.08586e-07
EAH_00065830	glycerol-3-phosphate dehydrogenase, putative CDS	2.33824	5.70528e-11
EAH_00026330	hypothetical protein, conserved CDS	2.33808	7.09529e-06
EAH_00064320	hypothetical protein CDS	2.33746	0.000143997
EAH_00061680	hypothetical protein, conserved CDS	2.3351	0.000107778
EAH_00039890	hypothetical protein, conserved CDS	2.33494	5.55081e-05
EAH_00002420	elongation factor G, putative CDS	2.33315	0.000124057
EAH_00023400	ubiquitin carboxyl-terminal hydrolase, putative CDS	2.33038	1.15977e-10
EAH_00065370	hypothetical protein, conserved CDS	2.33036	1.40998e-10
EAH_00065270	krr1 family, zinc finger-containing protein, putative CDS	2.32929	0.00313675
EAH_00036560	hypothetical protein, conserved CDS	2.32612	6.87706e-09
EAH_00060750	translation initiation factor 2 beta, putative CDS	2.32554	3.71145e-14
EAH_00024220	hypothetical protein, conserved CDS	2.32491	7.71724e-08
EAH_00005650	hypothetical protein, conserved CDS	2.32447	0.00121314
EAH_00055830	radial spoke 3 protein, putative CDS	2.32301	0.0245278
EAH_00013050	hypothetical protein, conserved CDS	2.32273	9.53036e-05
EAH_00008930	hypothetical protein, conserved CDS	2.31758	1.98604e-16
EAH_00065620	peroxisomal multifunctional enzyme type 2, putative CDS	2.31618	5.73086e-07
EAH_00040560	WD-repeat membrane protein, putative CDS	2.31579	2.46868e-07
EAH_00020150	membrane skeletal protein IMC1, putative CDS	2.31475	1.85919e-07
EAH_00016600	bromodomain-containing protein, putative CDS	2.31466	3.09104e-11
EAH_00030850	hypothetical protein CDS	2.30964	3.94386e-11
EAH_00063750	phosphatidylinositol-4-phosphate 5-kinase, putative CDS	2.30936	3.73456e-07
EAH_00027870	hypothetical protein, conserved CDS	2.30859	0.000164618
EAH_00006610	hypothetical protein, conserved CDS	2.30387	2.34131e-07
EAH_00044170	CMGC kinase, Dyrk family, putative CDS	2.30261	1.8336e-12
EAH_00010560	hypothetical protein, conserved CDS	2.30232	1.12955e-07
EAH_00042090	hypothetical protein CDS	2.30231	6.62843e-05
EAH_00009620	cation efflux family protein, putative CDS	2.30167	2.40867e-12
EAH_00035870	hypothetical protein, conserved CDS	2.30055	1.82603e-09
EAH_00030810	WD domain, G-beta repeat-containing protein, putative CDS	2.29982	8.53824e-17
EAH_00012700	LSM domain-containing protein, putative CDS	2.29867	3.22276e-08
EAH_00026030	hypothetical protein CDS	2.29329	7.79165e-12
EAH_00036430	hypothetical protein, conserved CDS	2.291	4.91991e-07
EAH_00012710	Tyrosine kinase-like (TKL) protein, putative CDS	2.28878	5.25022e-05
EAH_00068580	hypothetical protein CDS	2.28872	0.0012857
EAH_00044150	UDP-N-acetyl-D-galactosamine:polypeptide N-acetylgalactosaminyltransferase T1, putative CDS	2.28829	0.000173227
EAH_00031050	ras-GTPase-activating protein binding protein, putative CDS	2.2835	1.7045e-09
EAH_00019860	26S proteasome non-ATPase regulatory subunit 2, putative CDS	2.28313	2.57873e-10
EAH_00062350	hypothetical protein, conserved CDS	2.27862	3.52544e-07
EAH_00045200	hypothetical protein, conserved CDS	2.27772	9.58894e-10
EAH_00021920	dual specificity phosphatase, catalytic domain-containing protein, putative CDS	2.27679	6.61393e-08
EAH_00054240	integral membrane protein, putative CDS	2.27645	1.12647e-09
EAH_00039270	WD domain, G-beta repeat-containing protein, putative CDS	2.27626	0.000262642
EAH_00045610	exosome complex exonuclease, putative CDS	2.27528	0.000247352
EAH_00004350	hypothetical protein CDS	2.27321	0.0894285
EAH_00063320	hypothetical protein, conserved CDS	2.27245	7.90311e-12
EAH_00034140	proteasome subunit alpha type 2, putative CDS	2.27228	2.62471e-12
EAH_00048660	hypothetical protein, conserved CDS	2.27193	0.00028961
EAH_00027580	hypothetical protein CDS	2.27122	0.0803382
EAH_00029750	hypothetical protein, conserved CDS	2.2691	7.28803e-05
EAH_00015630	hypothetical protein, conserved CDS	2.26793	1.01638e-08
EAH_00000440	hypothetical protein CDS	2.26475	0.000434919
EAH_00027480	PKC-interacting cousin of thioredoxin, putative CDS	2.26387	5.01818e-10
EAH_00063670	protein phosphatase 2C, putative CDS	2.26367	8.46383e-10
EAH_00019040	hypothetical protein, conserved CDS	2.2625	2.11558e-13
EAH_00008040	DJ-1/PfpI family domian-containing protein, putative CDS	2.26127	8.7986e-10
EAH_00063160	hypothetical protein, conserved CDS	2.25881	1.38776e-08
EAH_00048090	hypothetical protein, conserved CDS	2.25439	0.157496
EAH_00058540	isy1-like splicing family domain-containing protein, putative CDS	2.25177	1.06897e-09
EAH_00043080	hypothetical protein, conserved CDS	2.25128	0.000108685
EAH_00066520	hypothetical protein CDS	2.24996	2.48214e-07
EAH_00007760	chaperonin CPN10, mitochondrial, putative CDS	2.24926	3.5095e-11
EAH_00015940	hypothetical protein, conserved CDS	2.24397	0.000104126
EAH_00025380	hypothetical protein, conserved CDS	2.24212	0.000244559
EAH_00013480	CCR4-NOT transcription complex subunit, putative CDS	2.24088	6.92724e-10
EAH_00049560	hypothetical protein, conserved CDS	2.23997	6.52511e-14
EAH_00000140	ulp1 protease family, C-terminal catalytic domain-containing protein, putative CDS	2.23425	2.87902e-08
EAH_00067640	UPF0202 family protein, putative CDS	2.23401	0.0100209
EAH_00046630	hypothetical protein, conserved CDS	2.23218	1.28551e-05
EAH_00033540	mitochondrial carrier domain-containing protein,putative CDS	2.23141	8.24684e-06
EAH_00013160	tRNA pseudouridine synthase, related CDS	2.22982	9.58677e-07
EAH_00004130	hypothetical protein, conserved CDS	2.22919	6.53113e-15
EAH_00054110	hypothetical protein CDS	2.22812	0.0370838
EAH_00034150	AT hook motif-containing protein, putative CDS	2.22513	9.60606e-08
EAH_00026170	hypothetical protein, conserved CDS	2.22438	1.72474e-07
EAH_00059780	hypothetical protein CDS	2.22329	5.24022e-05
EAH_00013280	heat shock protein, putative CDS	2.22203	1.5804e-07
EAH_00061370	adaptin N terminal region domain-containing protein, putative CDS	2.22151	2.02765e-06
EAH_00038540	hypothetical protein, conserved CDS	2.21969	4.41813e-08
EAH_00025330	Rhoptry kinase family protein ROP25, putative CDS	2.21806	0.000530551
EAH_00025490	ATP synthase subunit alpha, related CDS	2.21791	5.74479e-10
EAH_00019670	hypothetical protein, conserved CDS	2.2168	1.24121e-07
EAH_00063430	protein kinase, BUD32 homolog, putative CDS	2.21491	0.000237675
EAH_00068360	hypothetical protein, conserved CDS	2.21465	0.292803
EAH_00067450	vacuolar ATP synthase subunit h, putative CDS	2.2138	1.72054e-10
EAH_00006390	hypothetical protein, conserved CDS	2.21299	0.000134988
EAH_00011540	14-3-3 protein, putative CDS	2.21181	1.90461e-16
EAH_00051090	bifunctional dihydrofolate reductase / thymidylate synthase, putative CDS	2.20881	6.9357e-05
EAH_00061350	hypothetical protein, conserved CDS	2.20879	4.30705e-05
EAH_00054790	hypothetical protein CDS	2.20673	0.16838
EAH_00041160	protein disulfide isomerase, putative CDS	2.205	6.68017e-09
EAH_00043740	hypothetical protein, conserved CDS	2.20408	6.16658e-09
EAH_00021990	hypothetical protein, conserved CDS	2.20403	3.61776e-06
EAH_00062580	hypothetical protein, conserved CDS	2.19868	6.20619e-05
EAH_00005210	MORN repeat-containing protein, related CDS	2.19686	7.07966e-08
EAH_00065900	U1 like C2H2 zinc finger, related, related CDS	2.19657	9.45693e-05
EAH_00029600	hypothetical protein CDS	2.19617	0.00142928
EAH_00051260	hypothetical protein, conserved CDS	2.19459	1.80691e-07
EAH_00043090	hypothetical protein, conserved CDS	2.1936	6.12942e-07
EAH_00028020	hypothetical protein, conserved CDS	2.19078	2.06855e-05
EAH_00060550	hypothetical protein, conserved CDS	2.18963	8.74984e-05
EAH_00064460	hypothetical protein, conserved CDS	2.18908	1.30319e-06
EAH_00052670	40S ribosomal protein S21, putative CDS	2.18753	7.71532e-11
EAH_00017230	hypothetical protein, conserved CDS	2.18735	3.6414e-12
EAH_00052410	hypothetical protein, conserved CDS	2.18684	8.47371e-05
EAH_00048540	hypothetical protein, conserved CDS	2.18442	4.32955e-08
EAH_00035310	hypothetical protein, conserved CDS	2.18397	0.000390241
EAH_00005370	hypothetical protein, conserved CDS	2.18296	1.18422e-05
EAH_00027980	hypothetical protein, conserved CDS	2.18187	1.58404e-13
EAH_00056500	Myosin-10, related CDS	2.1791	0.0782125
EAH_00047960	hypothetical protein, conserved CDS	2.17892	2.74582e-06
EAH_00022920	hypothetical protein, conserved CDS	2.17876	8.23721e-05
EAH_00029380	hypothetical protein, conserved CDS	2.17727	6.43864e-14
EAH_00000900	ABC transporter, putative CDS	2.17325	2.96343e-12
EAH_00018130	hypothetical protein, conserved CDS	2.17301	1.41002e-08
EAH_00055660	hypothetical protein, conserved CDS	2.17192	1.14264e-05
EAH_00009560	MORN repeat-containing protein, putative CDS	2.1704	1.40747e-12
EAH_00030370	ribosomal protein L15, putative CDS	2.16957	0.000929228
EAH_00011880	hypothetical protein, conserved CDS	2.16776	3.39564e-07
EAH_00039990	hypothetical protein, conserved CDS	2.16639	0.0388477
EAH_00052470	hypothetical protein, conserved CDS	2.16586	7.32274e-07
EAH_00050030	hypothetical protein CDS	2.16497	1.4783e-05
EAH_00049460	hypothetical protein, conserved CDS	2.16094	6.96908e-06
EAH_00003110	vacuolar ATP synthase subunit e, putative CDS	2.15952	5.62358e-14
EAH_00004240	hypothetical protein, conserved CDS	2.15913	2.77601e-12
EAH_00062070	hypothetical protein, conserved CDS	2.15724	3.39952e-06
EAH_00023610	hypothetical protein, conserved CDS	2.15718	0.229764
EAH_00029260	hypothetical protein CDS	2.15709	0.081623
EAH_00016510	hypothetical protein, conserved CDS	2.15152	1.7011e-12
EAH_00067880	hypothetical protein, conserved CDS	2.15146	7.14453e-05
EAH_00027550	methionine aminopeptidase, type II, putative CDS	2.1512	4.04499e-08
EAH_00023650	hypothetical protein, conserved CDS	2.14884	2.62646e-07
EAH_00032790	coatomer beta subunit, putative CDS	2.14515	1.2453e-05
EAH_00039750	hypothetical protein CDS	2.14295	7.83446e-05
EAH_00064630	hypothetical protein CDS	2.14288	0.00115322
EAH_00060300	hypothetical protein, conserved CDS	2.14114	0.000408207
EAH_00030910	hypothetical protein, conserved CDS	2.13919	1.80733e-06
EAH_00048430	hypothetical protein, conserved CDS	2.13912	4.15118e-09
EAH_00031800	hypothetical protein, conserved CDS	2.13825	9.92593e-05
EAH_00001000	hypothetical protein, conserved CDS	2.13777	2.76764e-12
EAH_00044390	hypothetical protein, conserved CDS	2.13523	2.81961e-05
EAH_00054380	DNA-directed RNA polymerases I, II, and III subunit RPABC1, putative CDS	2.13504	3.25293e-07
EAH_00000620	GTP-binding conserved hypothetical domain-containing protein, putative CDS	2.1329	6.91807e-14
EAH_00011130	hypothetical protein, conserved CDS	2.12429	5.29209e-05
EAH_00018220	DnaJ domain-containing protein, related, related CDS	2.12379	1.2025e-09
EAH_00063090	hypothetical protein CDS	2.12122	2.95777e-05
EAH_00009850	hypothetical protein CDS	2.1194	8.08137e-08
EAH_00054530	PRP38 family domain-containing protein, putative CDS	2.1188	7.76308e-09
EAH_00034000	hypothetical protein, conserved CDS	2.11812	4.34596e-09
EAH_00023580	general transcription factor IIH polypeptide 2, putative CDS	2.11499	0.00629545
EAH_00045680	hypothetical protein CDS	2.11312	1.06498e-08
EAH_00015720	DNA-directed RNA polymerase II, putative CDS	2.11091	6.29374e-05
EAH_00068030	hypothetical protein, conserved CDS	2.11037	5.87433e-12
EAH_00064540	dynein beta chain, flagellar outer arm, putative CDS	2.11029	7.87108e-08
EAH_00037700	hypothetical protein, conserved CDS	2.10743	0.100346
EAH_00056590	hypothetical protein, conserved CDS	2.10612	2.38211e-07
EAH_00006350	hypothetical protein CDS	2.10609	1.76507e-08
EAH_00061140	hypothetical protein, conserved CDS	2.10536	0.000357523
EAH_00041820	kinesin motor domain-containing protein, putative CDS	2.10171	0.000135755
EAH_00041200	hypothetical protein, conserved CDS	2.10166	5.8484e-06
EAH_00048950	hypothetical protein, conserved CDS	2.09945	0.140253
EAH_00026990	hypothetical protein CDS	2.09879	0.00018693
EAH_00061960	Rhoptry kinase family protein ROP30, putative CDS	2.09593	5.73311e-09
EAH_00024420	hypothetical protein, conserved CDS	2.09592	1.09037e-08
EAH_00038530	hypothetical protein, conserved CDS	2.09586	0.000945085
EAH_00037780	F-box domain-containing protein, putative CDS	2.09573	5.04823e-07
EAH_00057820	hypothetical protein CDS	2.0952	0.0114185
EAH_00000640	Tyrosine kinase-like (TKL) protein, putative CDS	2.09231	9.67553e-07
EAH_00054610	hypothetical protein CDS	2.0916	3.22355e-06
EAH_00037980	hypothetical protein, conserved CDS	2.09153	3.41986e-08
EAH_00026350	trafficking protein particle complex subunit 3, putative CDS	2.09142	8.81175e-09
EAH_00039910	hypothetical protein, conserved CDS	2.08977	1.53034e-08
EAH_00028450	hypothetical protein, conserved CDS	2.08821	2.2375e-06
EAH_00049780	hypothetical protein, conserved CDS	2.08617	0.00280046
EAH_00005390	hypothetical protein, conserved CDS	2.08306	1.17582e-07
EAH_00067820	hypothetical protein CDS	2.08274	1.48537e-05
EAH_00034050	hypothetical protein, conserved CDS	2.08238	0.000224659
EAH_00044700	hypothetical protein, conserved CDS	2.08141	1.42203e-11
EAH_00049180	hypothetical protein, conserved CDS	2.0805	8.42121e-06
EAH_00013960	hypothetical protein CDS	2.08017	0.00012464
EAH_00013700	exportin, putative CDS	2.08007	7.31612e-05
EAH_00003480	hypothetical protein, conserved CDS	2.07976	0.00938608
EAH_00054310	hypothetical protein CDS	2.07918	0.00754219
EAH_00010580	hypothetical protein, conserved CDS	2.07847	1.85762e-06
EAH_00025890	hypothetical protein, conserved CDS	2.07434	2.54559e-06
EAH_00054680	vesicle trafficking protein, putative CDS	2.07275	1.75972e-07
EAH_00033810	3-methyl-2-oxobutanoate hydroxymethyltransferase, putative CDS	2.07269	1.14307e-05
EAH_00058990	Pentafunctional AROM polypeptide, related CDS	2.07111	4.42548e-05
EAH_00044740	mitochondrial carrier domain-containing protein,putative CDS	2.0703	1.08372e-06
EAH_00057750	hypothetical protein, conserved CDS	2.06865	4.41721e-05
EAH_00017880	PIK3R4 kinase-related protein (incomplete catalytic triad), putative CDS	2.06819	0.00080913
EAH_00067310	hypothetical protein CDS	2.06773	8.92131e-06
EAH_00007900	hypothetical protein, conserved CDS	2.06631	1.86494e-05
EAH_00062190	hypothetical protein, conserved CDS	2.06623	0.00039003
EAH_00018190	hypothetical protein, conserved CDS	2.06191	0.000895847
EAH_00013940	hypothetical protein CDS	2.06122	8.98904e-05
EAH_00052460	hypothetical protein CDS	2.0599	0.147784
EAH_00012240	hypothetical protein, conserved CDS	2.05793	0.000375588
EAH_00064610	hypothetical protein, conserved CDS	2.05735	7.34566e-08
EAH_00004530	U5 snRNP-associated 102 kDa protein, putative CDS	2.05641	3.67403e-12
EAH_00013970	hypothetical protein CDS	2.05607	0.000405527
EAH_00005880	RNA-binding protein, putative CDS	2.05595	1.6987e-06
EAH_00021940	hypothetical protein CDS	2.05367	0.329128
EAH_00057810	hypothetical protein CDS	2.05367	0.329128
EAH_00067190	hypothetical protein, conserved CDS	2.05009	0.0947665
EAH_00041090	hypothetical protein, conserved CDS	2.0486	8.01986e-05
EAH_00029890	beta-tubulin cofactor d, putative CDS	2.04426	4.84851e-06
EAH_00023040	hypothetical protein, conserved CDS	2.04361	6.70393e-05
EAH_00026270	C2 domain-containing protein, putative CDS	2.03855	3.2862e-07
EAH_00053720	hypothetical protein CDS	2.03754	9.21987e-08
EAH_00031530	hypothetical protein, conserved CDS	2.03707	6.33738e-05
EAH_00019050	Glutaredoxin-related protein, related CDS	2.03662	9.65119e-10
EAH_00030690	hypothetical protein, conserved CDS	2.03622	0.00087276
EAH_00066970	Vacuolar-sorting receptor 1, related CDS	2.03528	0.00130574
EAH_00066370	Myosin heavy chain, related CDS	2.0321	0.000149289
EAH_00026810	hypothetical protein CDS	2.02898	8.35349e-06
EAH_00020480	ubiquitin-conjugating enzyme e2, putative CDS	2.02865	2.04266e-09
EAH_00008130	UDP-N-acetyl-D-galactosamine:polypeptide N-acetylgalactosaminyltransferase T3, putative CDS	2.02729	2.20491e-09
EAH_00039730	hypothetical protein, conserved CDS	2.02681	0.00170697
EAH_00019310	hypothetical protein, conserved CDS	2.02679	1.63543e-08
EAH_00045080	hypothetical protein CDS	2.02557	0.231172
EAH_00045530	hypothetical protein, conserved CDS	2.02512	0.0106672
EAH_00021370	small nuclear ribonucleoprotein, putative CDS	2.02485	4.86153e-08
EAH_00005710	ATP-dependent RNA helicase, putative CDS	2.02439	0.000121378
EAH_00000070	hypothetical protein, conserved CDS	2.02417	4.1292e-11
EAH_00044730	hypothetical protein, conserved CDS	2.02261	4.21447e-05
EAH_00011270	hypothetical protein, conserved CDS	2.01959	3.05971e-06
EAH_00067440	hypothetical protein, conserved CDS	2.01885	0.00121328
EAH_00015710	nucleosome assembly protein, putative CDS	2.01392	9.51164e-13
EAH_00012990	hypothetical protein, conserved CDS	2.01187	0.00578597
EAH_00066690	hypothetical protein CDS	2.01143	0.00224023
EAH_00042980	zinc knuckle domain-containing protein, putative CDS	2.00945	3.29085e-06
EAH_00044840	hypothetical protein, conserved CDS	2.00882	1.39536e-12
EAH_00019680	hypothetical protein, conserved CDS	2.00861	0.00304292
EAH_00008060	hypothetical protein, conserved CDS	2.00678	2.03651e-05
EAH_00021400	hypothetical protein, conserved CDS	2.00659	2.41859e-07
EAH_00055900	hypothetical protein, conserved CDS	2.00392	0.000276446
EAH_00054820	hypothetical protein, conserved CDS	2.0024	0.024885
EAH_00054000	cell division protein, putative CDS	2.00173	0.000156485
EAH_00020610	zinc carboxypeptidase, putative CDS	2.0017	4.44025e-06
EAH_00045160	Proteophosphoglycan 5, related CDS	2.00146	8.36979e-06
EAH_00002570	1-deoxy-D-xylulose 5-phosphate reductoisomerase,putative CDS	1.99933	0.0334408
EAH_00031290	hypothetical protein, conserved CDS	1.99884	0.000261248
EAH_00044780	hypothetical protein, conserved CDS	1.99879	1.24809e-06
EAH_00007050	hypothetical protein, conserved CDS	1.99581	2.09636e-07
EAH_00017530	hypothetical protein, conserved CDS	1.99568	5.25217e-12
EAH_00036270	Trichohyalin, putative CDS	1.99434	0.000139909
EAH_00032480	hypothetical protein, conserved CDS	1.9919	0.00315882
EAH_00032960	Zgc:154057, related CDS	1.99069	0.000136392
EAH_00022160	hypothetical protein CDS	1.98756	0.104434
EAH_00014670	hypothetical protein CDS	1.98517	0.0136063
EAH_00047760	hypothetical protein, conserved CDS	1.98416	9.65416e-05
EAH_00023530	hypothetical protein CDS	1.98402	1.68942e-08
EAH_00007870	hypothetical protein, conserved CDS	1.98094	3.80585e-09
EAH_00039600	ribosomal protein L3p, putative CDS	1.97896	1.11539e-05
EAH_00058320	hypothetical protein, conserved CDS	1.97724	0.000835146
EAH_00065430	RNA polymerase Rpb7, N-terminal domain-containing protein, putative CDS	1.97588	1.30319e-06
EAH_00011320	DNA ligase, putative CDS	1.97166	1.75376e-06
EAH_00059970	hypothetical protein CDS	1.96979	0.353514
EAH_00060480	hypothetical protein, conserved CDS	1.96796	5.1177e-08
EAH_00064230	hypothetical protein CDS	1.96177	0.15929
EAH_00031370	hypothetical protein, conserved CDS	1.96004	2.71015e-07
EAH_00045660	hypothetical protein, conserved CDS	1.95938	0.000907104
EAH_00054250	erv1 / Alr family domain-containing protein, putative CDS	1.95796	2.34202e-09
EAH_00022270	hypothetical protein, conserved CDS	1.95707	0.163306
EAH_00066490	hypothetical protein, conserved CDS	1.957	0.0989388
EAH_00033330	hypothetical protein, conserved CDS	1.9569	0.00122576
EAH_00024830	hypothetical protein CDS	1.95642	1.94619e-05
EAH_00007750	thiF family domain-containing protein, putative CDS	1.95641	4.33591e-10
EAH_00033190	hypothetical protein CDS	1.95632	0.0897635
EAH_00031690	hypothetical protein, conserved CDS	1.95472	1.56027e-10
EAH_00056420	nascent polypeptide-associated complex alpha chain, putative CDS	1.95278	1.59959e-07
EAH_00013180	actin-like family protein ARP4a, putative CDS	1.95243	2.41351e-09
EAH_00049530	hypothetical protein, conserved CDS	1.95188	1.56391e-08
EAH_00045310	hypothetical protein CDS	1.95078	0.000100569
EAH_00037280	hypothetical protein CDS	1.95067	0.00113857
EAH_00014920	SPFH domain / Band 7 family domain-containing protein, putative CDS	1.95033	1.67907e-05
EAH_00049340	hypothetical protein CDS	1.94889	2.85309e-06
EAH_00059290	hypothetical protein CDS	1.94842	3.10967e-06
EAH_00012880	hypothetical protein, conserved CDS	1.94714	6.5462e-09
EAH_00008590	hypothetical protein, conserved CDS	1.94449	2.92564e-10
EAH_00065390	hypothetical protein CDS	1.9392	0.00763934
EAH_00022500	zinc finger (CHY type) protein, putative CDS	1.93742	1.72657e-10
EAH_00026040	hypothetical protein CDS	1.93126	0.118237
EAH_00064800	hypothetical protein, conserved CDS	1.93015	0.0678962
EAH_00050500	hypothetical protein CDS	1.92935	0.00139821
EAH_00066710	vacuolar ATP synthase subunit d, putative CDS	1.92671	1.06531e-08
EAH_00005690	hypothetical protein CDS	1.92537	1.27203e-06
EAH_00052530	hypothetical protein CDS	1.92498	4.30923e-07
EAH_00057520	hypothetical protein, conserved CDS	1.92446	0.00168622
EAH_00046560	hypothetical protein CDS	1.92229	0.00181224
EAH_00012910	cholinephosphate cytidylyltransferase, putative CDS	1.91927	4.1694e-10
EAH_00012920	hypothetical protein, conserved CDS	1.91901	8.01552e-08
EAH_00050790	DNA-directed RNA polymerase II subunit RPB2, putative CDS	1.91873	2.90896e-07
EAH_00018370	hypothetical protein CDS	1.91578	0.15738
EAH_00018740	hypothetical protein, conserved CDS	1.91419	2.54176e-09
EAH_00013380	hypothetical protein, conserved CDS	1.91298	0.000129825
EAH_00019480	tRNA-splicing endonuclease positive effector protein, putative CDS	1.91273	5.40194e-08
EAH_00033300	Utp18 U3 snoRNA-associated protein, related CDS	1.91249	6.3812e-05
EAH_00058960	pyruvate kinase, putative CDS	1.91173	0.00534479
EAH_00049080	arginine N-methyltransferase 1, putative CDS	1.91152	0.0112693
EAH_00054860	hypothetical protein, conserved CDS	1.91058	0.000368277
EAH_00010910	ankyrin repeat-containing protein, putative CDS	1.90818	2.2777e-05
EAH_00056750	hypothetical protein CDS	1.9055	0.016721
EAH_00033620	U1 small nuclear ribonucleoprotein, putative CDS	1.90542	1.55873e-06
EAH_00042920	cysteinyl-tRNA synthetase, putative CDS	1.90471	2.07973e-05
EAH_00050940	hypothetical protein, conserved CDS	1.90439	6.96571e-05
EAH_00051410	hypothetical protein, conserved CDS	1.90223	8.15292e-06
EAH_00016860	hypothetical protein CDS	1.90206	0.167383
EAH_00067910	Myosin IJ heavy chain, putative CDS	1.90041	3.22276e-08
EAH_00026830	hypothetical protein CDS	1.89962	0.370755
EAH_00019950	Sperm-associated antigen 1, related CDS	1.89904	5.79065e-10
EAH_00053890	proteasome subunit alpha type 3, putative CDS	1.89774	4.48933e-06
EAH_00040750	ACR261Cp, related, related CDS	1.8977	0.00314421
EAH_00021600	hypothetical protein, conserved CDS	1.89713	4.33768e-07
EAH_00039480	hypothetical protein, conserved CDS	1.89679	0.0142098
EAH_00037850	cGMP-inhibited 3',5'-cyclic phosphodiesterase, putative CDS	1.8928	0.00141376
EAH_00016670	hypothetical protein, conserved CDS	1.89147	1.09113e-07
EAH_00040480	hypothetical protein, conserved CDS	1.88983	0.00229442
EAH_00032700	hypothetical protein, conserved CDS	1.88961	0.0302769
EAH_00021500	hypothetical protein, conserved CDS	1.8888	1.07969e-06
EAH_00035570	arginyl-tRNA synthetase, putative CDS	1.88765	0.000613069
EAH_00025480	hypothetical protein, conserved CDS	1.88651	0.000695203
EAH_00054810	RAB6 protein, putative CDS	1.88442	2.26059e-09
EAH_00004910	hypothetical protein, conserved CDS	1.88313	0.0528567
EAH_00017550	Helicase associated domain HA2 containing protein, related CDS	1.88001	5.53541e-06
EAH_00012330	hypothetical protein, conserved CDS	1.87798	9.94764e-10
EAH_00038080	hypothetical protein, conserved CDS	1.87659	1.90817e-05
EAH_00054140	hypothetical protein, conserved CDS	1.87539	0.000297195
EAH_00029050	pre-mRNA splicing factor RNA helicase, putative CDS	1.87533	4.11315e-08
EAH_00030380	endonuclease/exonuclease/phosphatase domain-containing protein, putative CDS	1.87448	2.6495e-05
EAH_00015260	LPS glycosyltransferase of possible cyanobacterial origin, related CDS	1.87313	5.84091e-09
EAH_00054070	hypothetical protein, conserved CDS	1.8725	0.00031554
EAH_00011730	hypothetical protein, conserved CDS	1.87242	2.00572e-09
EAH_00020950	hypothetical protein, conserved CDS	1.86997	0.0568777
EAH_00042740	N6-adenosine-methyltransferase 70 kDa subunit, putative CDS	1.86939	5.9827e-05
EAH_00003910	hypothetical protein CDS	1.86716	0.381451
EAH_00061120	hypothetical protein, conserved CDS	1.86667	2.36525e-05
EAH_00062550	hypothetical protein CDS	1.8662	0.167189
EAH_00000650	actin, putative CDS	1.86517	1.54871e-10
EAH_00031910	DNA-directed rna polymerase II subunit, putative CDS	1.86417	1.38447e-05
EAH_00051910	valyl-tRNA synthetase, putative CDS	1.86416	2.54238e-08
EAH_00064580	hypothetical protein, conserved CDS	1.86341	0.00110183
EAH_00001290	coatomer alpha subunit, putative CDS	1.86029	3.5459e-09
EAH_00067700	hypothetical protein CDS	1.85988	0.383287
EAH_00019240	alanyl-tRNA synthetase, putative CDS	1.85883	0.000163048
EAH_00062720	hypothetical protein, conserved CDS	1.85633	0.000742752
EAH_00000560	hypothetical protein CDS	1.85593	0.00715317
EAH_00014380	hypothetical protein, conserved CDS	1.85538	1.03479e-09
EAH_00000870	Dynein heavy chain, related CDS	1.85205	3.34883e-07
EAH_00012230	transport protein Sec24, putative CDS	1.85199	8.04592e-06
EAH_00005380	hypothetical protein, conserved CDS	1.85178	6.35581e-05
EAH_00039470	hypothetical protein, conserved CDS	1.8516	0.0123427
EAH_00019940	hypothetical protein, conserved CDS	1.84622	2.08595e-07
EAH_00030760	hypothetical protein, conserved CDS	1.84197	4.22816e-08
EAH_00000150	hypothetical protein, conserved CDS	1.84164	0.00727345
EAH_00042380	S-phase kinase-associated protein, putative CDS	1.84098	2.54043e-08
EAH_00046250	hypothetical protein, conserved CDS	1.84056	0.00229676
EAH_00052080	mitochondrial carrier domain-containing protein,putative CDS	1.84003	4.78502e-08
EAH_00060990	protein phosphatase 2C, putative CDS	1.83858	1.41125e-08
EAH_00031730	DNA-directed RNA polymerase II largest subunit, putative CDS	1.83858	2.07754e-07
EAH_00036140	hypothetical protein CDS	1.83822	0.0408013
EAH_00059250	hypothetical protein, conserved CDS	1.83787	0.00114884
EAH_00055150	snRNP protein Lsm5, putative CDS	1.83746	4.46827e-08
EAH_00060600	hypothetical protein CDS	1.83719	0.00455026
EAH_00041250	hypothtetical protein, conserved, putative CDS	1.83686	0.013231
EAH_00053310	hypothetical protein, conserved CDS	1.83575	3.82962e-10
EAH_00000540	hypothetical protein CDS	1.83567	1.19037e-07
EAH_00006470	hypothetical protein, conserved CDS	1.83469	4.06703e-11
EAH_00040070	serine/threonine protein phosphatase 5, putative CDS	1.83329	1.15347e-07
EAH_00010240	hypothetical protein, conserved CDS	1.83161	0.000454597
EAH_00061700	hypothetical protein CDS	1.82905	0.00530451
EAH_00016630	hypothetical protein, conserved CDS	1.82756	1.85919e-07
EAH_00034620	hypothetical protein, conserved CDS	1.82635	2.63767e-05
EAH_00066460	hypothetical protein CDS	1.82633	0.180078
EAH_00067460	opine dehydrogenase, putative CDS	1.82558	1.12365e-07
EAH_00054450	DnaJ domain-containing protein, putative CDS	1.82515	0.111366
EAH_00052290	hypothetical protein, conserved CDS	1.82507	5.5492e-05
EAH_00054950	hypothetical protein CDS	1.82381	2.43173e-07
EAH_00028930	hypothetical protein CDS	1.82329	0.00199845
EAH_00068470	hypothetical protein, conserved CDS	1.82291	7.2873e-07
EAH_00052590	hypothetical protein CDS	1.8197	0.00143019
EAH_00006890	ubiquitin carboxyl-terminal hydrolase, putative CDS	1.81961	0.000528577
EAH_00040020	SPRY domain-containing protein, putative CDS	1.81943	3.67038e-09
EAH_00041780	hypothetical protein, conserved CDS	1.81839	0.0138353
EAH_00026190	hypothetical protein CDS	1.81544	0.00137961
EAH_00035840	histone deacetylase interacting domain-containing protein, putative CDS	1.81194	5.39095e-09
EAH_00000330	proteasome A-type and B-type domain-containing protein, putative CDS	1.81144	5.70982e-09
EAH_00003020	hypothetical protein, conserved CDS	1.80865	9.369e-07
EAH_00047920	hypothetical protein, conserved CDS	1.80556	5.55304e-05
EAH_00036230	thioredoxin, putative CDS	1.80461	2.00469e-07
EAH_00010510	hypothetical protein, conserved CDS	1.80363	0.00875816
EAH_00042260	polypyrimidine track-binding protein, putative CDS	1.80267	5.43901e-06
EAH_00023980	hypothetical protein, conserved CDS	1.80162	0.0706265
EAH_00026310	rhomboid-like protease 4, putative CDS	1.80014	3.33542e-08
EAH_00066070	hypothetical protein CDS	1.79847	0.399774
EAH_00035060	hypothetical protein, conserved CDS	1.79558	0.00139453
EAH_00017190	ATP-dependent Clp protease adaptor domain-containing protein, putative CDS	1.79276	3.02288e-10
EAH_00034860	hypothetical protein, conserved CDS	1.7923	7.07356e-05
EAH_00004170	ubiquitin-conjugating enzyme e2, putative CDS	1.79148	7.80745e-08
EAH_00067570	hypothetical protein CDS	1.79111	0.0152327
EAH_00010600	hypothetical protein CDS	1.79062	0.00142639
EAH_00007330	hypothetical protein, conserved CDS	1.78777	0.000389039
EAH_00014170	Rhoptry kinase family protein ROP17, putative CDS	1.78378	0.00138267
EAH_00040420	adenylosuccinate lyase, putative CDS	1.782	7.53012e-07
EAH_00022490	hypothetical protein, conserved CDS	1.78065	0.000344333
EAH_00046480	p25-alpha domain-containing protein, putative CDS	1.78042	5.34942e-05
EAH_00020460	hypothetical protein, conserved CDS	1.78006	3.62195e-09
EAH_00032370	hypothetical protein, conserved CDS	1.77838	0.00670021
EAH_00030640	hypothetical protein, conserved CDS	1.77618	1.6e-08
EAH_00009930	hypothetical protein, conserved CDS	1.77397	0.000533178
EAH_00003900	hypothetical protein, conserved CDS	1.77347	0.341113
EAH_00019260	hypothetical protein CDS	1.77311	0.00267851
EAH_00052130	hypothetical protein, conserved CDS	1.77125	1.14264e-05
EAH_00020720	hypothetical protein, conserved CDS	1.7703	1.30849e-06
EAH_00017790	hypothetical protein, conserved CDS	1.76951	3.18539e-07
EAH_00012890	hypothetical protein, conserved CDS	1.76871	3.72427e-05
EAH_00017110	hypothetical protein, conserved CDS	1.76854	2.06469e-05
EAH_00000890	hypothetical protein, conserved CDS	1.76602	1.80656e-09
EAH_00063540	cyclin H, putative CDS	1.76537	0.00034618
EAH_00059640	cation channel family domain-containing protein,putative CDS	1.76505	0.0924026
EAH_00012930	KH domain-containing protein, putative CDS	1.76296	1.8867e-09
EAH_00004990	26S protease regulatory subunit 6a, putative CDS	1.76236	2.02442e-09
EAH_00044620	inner membrane complex protein IMC3, putative CDS	1.76117	2.86339e-05
EAH_00005950	hypothetical protein CDS	1.76043	0.010241
EAH_00018280	hypothetical protein, conserved CDS	1.76007	4.4716e-07
EAH_00051080	helicase, putative CDS	1.75978	0.000769765
EAH_00065780	hypothetical protein CDS	1.7593	5.93064e-07
EAH_00066890	hypothetical protein, conserved CDS	1.75102	8.59598e-06
EAH_00005940	hypothetical protein, conserved CDS	1.74796	0.0433089
EAH_00041880	dihydrolipoamide acyltransferase, putative CDS	1.74768	1.04159e-05
EAH_00008770	hypothetical protein, conserved CDS	1.74707	3.89848e-06
EAH_00059380	hypothetical protein, conserved CDS	1.74586	0.00047292
EAH_00026710	chromatin remodelling complex protein SNF2L, putative CDS	1.7443	1.68244e-06
EAH_00052380	hypothetical protein, conserved CDS	1.7426	0.00530334
EAH_00011980	ATP-dependent RNA helicase, putative CDS	1.74223	1.57639e-06
EAH_00006600	transcription factor S-II central domain-containing protein, putative CDS	1.73988	0.000148081
EAH_00016230	helicase conserved C-terminal domain-containing protein, putative CDS	1.73902	0.0103961
EAH_00030620	hypothetical protein, conserved CDS	1.73851	0.000242136
EAH_00048760	hypothetical protein CDS	1.73576	0.00193051
EAH_00048460	NLI interacting factor-like phosphatase domain-containing protein, putative CDS	1.73499	0.00138807
EAH_00057100	4-hydroxy-3-methylbut-2-en-1-yl diphosphate synthase, putative CDS	1.73246	0.0196083
EAH_00029220	hypothetical protein CDS	1.73027	0.000252109
EAH_00022480	hypothetical protein, conserved CDS	1.72547	3.9095e-08
EAH_00005410	hypothetical protein, conserved CDS	1.72418	0.00177323
EAH_00036100	hypothetical protein, conserved CDS	1.72331	0.000169045
EAH_00067940	hypothetical protein, conserved CDS	1.72252	9.65416e-05
EAH_00055260	hypothetical protein, conserved CDS	1.71923	6.17566e-09
EAH_00007370	hypothetical protein, conserved CDS	1.71806	0.00131904
EAH_00006280	hypothetical protein, conserved CDS	1.71787	4.77476e-05
EAH_00061880	hypothetical protein CDS	1.71519	2.25804e-05
EAH_00056300	zinc finger (CCCH type) protein, putative CDS	1.7134	0.0233526
EAH_00038160	hypothetical protein CDS	1.71181	3.36954e-05
EAH_00000610	hypothetical protein, conserved CDS	1.71075	0.000670114
EAH_00057270	hypothetical protein, conserved CDS	1.71013	0.00691569
EAH_00050540	hypothetical protein, conserved CDS	1.7092	0.0025095
EAH_00008450	hypothetical protein, conserved CDS	1.70225	5.65129e-05
EAH_00016090	hypothetical protein, conserved CDS	1.70177	0.00014896
EAH_00056670	hypothetical protein CDS	1.70138	0.0235025
EAH_00058630	hypothetical protein, conserved CDS	1.70031	0.00364273
EAH_00066020	Left-right dynein, related CDS	1.69944	0.00019607
EAH_00003130	hypothetical protein, conserved CDS	1.69759	1.02636e-08
EAH_00023710	dihydrolipoamide branched chain transacylase, E2subunit, putative CDS	1.6974	9.58894e-10
EAH_00007010	hypothetical protein, conserved CDS	1.69473	5.21876e-08
EAH_00020090	hypothetical protein CDS	1.69327	0.000565816
EAH_00055250	hypothetical protein, conserved CDS	1.69293	6.85026e-05
EAH_00013870	hypothetical protein CDS	1.69125	5.01998e-06
EAH_00007590	hypothetical protein, conserved CDS	1.68993	5.33952e-06
EAH_00024110	hypothetical protein, conserved CDS	1.68976	0.000147379
EAH_00019150	hypothetical protein CDS	1.68674	1.4783e-05
EAH_00041940	hypothetical protein, conserved CDS	1.68594	0.0290231
EAH_00028550	hypothetical protein, conserved CDS	1.68543	0.000374015
EAH_00003890	hypothetical protein, conserved CDS	1.6816	6.90432e-09
EAH_00016430	calcium/calmodulin-dependent 3',5'-cyclic nucleotide phosphodiesterase, putative CDS	1.68142	0.000131253
EAH_00039360	hypothetical protein, conserved CDS	1.6807	4.20927e-05
EAH_00001750	histone H2B, putative CDS	1.67897	9.95109e-06
EAH_00065190	hypothetical protein, conserved CDS	1.6785	0.0070654
EAH_00044010	hypothetical protein, conserved CDS	1.67769	5.83203e-06
EAH_00001180	hypothetical protein, conserved CDS	1.6774	3.85828e-05
EAH_00028950	hypothetical protein CDS	1.67664	0.00990714
EAH_00001360	hypothetical protein, conserved CDS	1.67438	0.00708766
EAH_00001830	GA14331, related CDS	1.67365	4.61214e-08
EAH_00037540	hypothetical protein, conserved CDS	1.67335	0.00131876
EAH_00013350	hypothetical protein, conserved CDS	1.67257	0.00369935
EAH_00014110	mitochondrial carrier domain-containing protein,putative CDS	1.67069	0.000356854
EAH_00022680	Midasin, related CDS	1.66921	0.000253967
EAH_00066840	eukaryotic translation initiation factor 3 subunit 10, putative CDS	1.66553	0.0637744
EAH_00023120	hypothetical protein, conserved CDS	1.66352	3.88623e-05
EAH_00061910	hypothetical protein, conserved CDS	1.66343	0.0494965
EAH_00051560	hypothetical protein, conserved CDS	1.65937	0.0111931
EAH_00064260	hypothetical protein CDS	1.65776	1.61441e-06
EAH_00025940	hypothetical protein CDS	1.65745	0.000182125
EAH_00061090	syntaxin, putative CDS	1.65573	0.000204962
EAH_00040130	zinc finger (C2H2 type) protein, putative CDS	1.65454	0.0023791
EAH_00051650	transcription elongation factor FACT 140 kDa, putative CDS	1.65426	0.0198763
EAH_00002150	hypothetical protein, conserved CDS	1.65363	0.00453592
EAH_00028230	duplicated carbonic anhydrase, putative CDS	1.65267	0.00134975
EAH_00050050	thrombospondin type 1 domain-containing protein,putative CDS	1.65247	0.000143502
EAH_00003930	hypothetical protein, conserved CDS	1.64963	4.37906e-06
EAH_00045270	hypothetical protein, conserved CDS	1.64932	0.0337624
EAH_00051030	hypothetical protein CDS	1.6476	0.0385754
EAH_00015840	hypothetical protein, conserved CDS	1.64649	0.13682
EAH_00046130	flavoprotein domain-containing protein, putative CDS	1.64562	6.97445e-06
EAH_00059570	calmodulin, putative CDS	1.6456	0.00159355
EAH_00006430	hypothetical protein, conserved CDS	1.64438	3.49033e-09
EAH_00005970	GTP-binding protein, putative CDS	1.64107	0.111916
EAH_00011640	SAG family member CDS	1.64085	2.21874e-08
EAH_00030870	hypothetical protein, conserved CDS	1.63807	3.40546e-06
EAH_00019190	hypothetical protein, conserved CDS	1.63697	2.15198e-07
EAH_00064310	hypothetical protein CDS	1.63667	0.431818
EAH_00011660	SAG family member CDS	1.63608	2.90505e-05
EAH_00026660	hypothetical protein CDS	1.63517	0.0255565
EAH_00000460	hypothetical protein, conserved CDS	1.63294	0.000185358
EAH_00038150	hypothetical protein CDS	1.62945	0.000704854
EAH_00035340	hypothetical protein CDS	1.62724	0.034379
EAH_00051360	hypothetical protein CDS	1.62554	0.24426
EAH_00001490	hypothetical protein, conserved CDS	1.62437	0.000373578
EAH_00052580	hypothetical protein, conserved CDS	1.62395	0.131509
EAH_00037920	nuclear NF-kB activating protein, putative CDS	1.62304	8.69522e-05
EAH_00053240	hypothetical protein, conserved CDS	1.62296	0.00547282
EAH_00001570	clathrin heavy chain, putative CDS	1.62246	1.17703e-06
EAH_00015880	AGAP005082-PA, related, related CDS	1.62106	0.00133929
EAH_00066880	hypothetical protein CDS	1.62084	0.150664
EAH_00008250	transmembrane domain-containing protein, putative CDS	1.62082	1.25579e-05
EAH_00031060	hypothetical protein, conserved CDS	1.62047	0.000648735
EAH_00036320	DNA polymerase I, putative CDS	1.62025	0.000541924
EAH_00018410	hypothetical protein, conserved CDS	1.61783	0.00493058
EAH_00036280	hypothetical protein, conserved CDS	1.61695	0.000676422
EAH_00004830	Chromosome III, complete sequence, related CDS	1.61682	0.0004075
EAH_00004880	ribosomal protein L7, putative CDS	1.61663	0.00785882
EAH_00052890	myosin, putative CDS	1.61602	2.48948e-05
EAH_00049820	solute carrier family 13, putative CDS	1.61445	9.37835e-05
EAH_00021180	hypothetical protein, conserved CDS	1.61387	2.46244e-05
EAH_00014040	hypothetical protein, conserved CDS	1.6138	1.75498e-06
EAH_00033880	dual-specificity phosphatase, catalytic domain-containing protein, putative CDS	1.61344	0.00407017
EAH_00041020	zinc finger MYND domain-containing protein, putative CDS	1.60914	0.00860856
EAH_00068490	hypothetical protein CDS	1.6088	0.452521
EAH_00048650	hypothetical protein CDS	1.6088	0.452521
EAH_00068440	hypothetical protein, conserved CDS	1.60579	0.000149017
EAH_00042630	pre-mRNA splicing factor, putative CDS	1.60163	5.37255e-05
EAH_00007390	hypothetical protein, conserved CDS	1.60104	0.000405153
EAH_00016820	hypothetical protein, conserved CDS	1.59331	0.252247
EAH_00000920	hypothetical protein, conserved CDS	1.59013	7.10095e-07
EAH_00014120	Rhoptry kinase family protein ROP23 (incomplete catalytic triad), putative CDS	1.58938	0.00444352
EAH_00037120	zinc finger (C2H2 type) domain-containing protein, putative CDS	1.58926	0.00012853
EAH_00053970	splicing factor 3B subunit 2, putative CDS	1.58901	0.000109897
EAH_00009350	hypothetical protein CDS	1.58722	4.40729e-06
EAH_00021970	phosphotyrosyl phosphatase activator, putative CDS	1.58721	2.04089e-08
EAH_00051220	hypothetical protein, conserved CDS	1.5859	1.17203e-06
EAH_00032770	hypothetical protein CDS	1.58559	0.0126712
EAH_00045220	hypothetical protein, conserved CDS	1.58478	0.00106057
EAH_00036110	hypothetical protein, conserved CDS	1.58294	0.150054
EAH_00045300	hypothetical protein CDS	1.58292	0.000216616
EAH_00006660	hypothetical protein, conserved CDS	1.57877	1.84174e-06
EAH_00053120	hypothetical protein CDS	1.578	0.0117584
EAH_00061580	hypothetical protein, conserved CDS	1.57762	0.00012136
EAH_00016070	Pre-rRNA-processing protein TSR1 like protein, related CDS	1.57718	9.47242e-06
EAH_00054960	hypothetical protein, conserved CDS	1.5769	0.000664138
EAH_00018800	hypothetical protein, conserved CDS	1.5753	0.00552051
EAH_00005810	hypothetical protein, conserved CDS	1.57294	2.96664e-05
EAH_00015190	nucleoredoxin, putative CDS	1.57273	0.00137782
EAH_00055590	putative diphthamide synthesis domain-containingprotein CDS	1.57083	4.66856e-05
EAH_00036170	sugar transporter, putative CDS	1.57055	2.17823e-05
EAH_00030960	NAD-dependent deacetylase, putative CDS	1.56987	6.6469e-07
EAH_00005990	CRAL/TRIO domain-containing protein, putative CDS	1.56909	1.38834e-05
EAH_00022070	U2 small nuclear ribonucleoprotein, putative CDS	1.56767	2.68411e-06
EAH_00064720	hypothetical protein, conserved CDS	1.56663	0.00970949
EAH_00051120	intracellular protease, putative CDS	1.56651	1.28265e-05
EAH_00047780	hypothetical protein, conserved CDS	1.56613	3.0709e-05
EAH_00022220	hypothetical protein CDS	1.566	5.40486e-07
EAH_00016690	hypothetical protein, conserved CDS	1.56537	0.0010617
EAH_00034420	asparaginase, putative CDS	1.56479	0.000722426
EAH_00021580	hypothetical protein, conserved CDS	1.56465	2.30516e-05
EAH_00008810	hypothetical protein, conserved CDS	1.56369	8.57471e-07
EAH_00011100	DNA topoisomerase III alpha, putative CDS	1.56309	0.000588828
EAH_00050170	hypothetical protein CDS	1.56039	0.00223517
EAH_00012170	hypothetical protein, conserved CDS	1.55928	0.0450457
EAH_00044910	ATP-dependent nucleolar RNA helicase, putative CDS	1.55887	1.61441e-06
EAH_00051020	hypothetical protein, conserved CDS	1.55834	1.8089e-05
EAH_00052100	tyrosyl-tRNA synthetase, putative CDS	1.55821	1.06125e-06
EAH_00018780	hypothetical protein, conserved CDS	1.55679	0.000853766
EAH_00014150	hypothetical protein CDS	1.55597	0.17091
EAH_00049990	hypothetical protein CDS	1.5534	0.000515163
EAH_00000100	hypothetical protein, conserved CDS	1.55333	0.00555449
EAH_00067290	hypothetical protein, conserved CDS	1.5517	5.5492e-05
EAH_00022400	hypothetical protein CDS	1.55094	0.470495
EAH_00066030	hypothetical protein CDS	1.55094	0.470495
EAH_00006230	hypothetical protein, conserved CDS	1.54787	0.000138926
EAH_00011570	hypothetical protein, conserved CDS	1.54703	2.84611e-05
EAH_00057430	nucleoside-triphosphatase, putative CDS	1.54673	0.0101285
EAH_00003010	Cytadherence high molecular weight protein 2, related CDS	1.54664	0.049255
EAH_00000600	hypothetical protein, conserved CDS	1.54281	2.6991e-05
EAH_00036200	hypothetical protein, conserved CDS	1.54169	0.000134844
EAH_00060660	hypothetical protein, conserved CDS	1.54125	0.0213443
EAH_00065200	hypothetical protein, conserved CDS	1.53979	0.187531
EAH_00001650	hypothetical protein, conserved CDS	1.53945	0.00123599
EAH_00034430	hypothetical protein CDS	1.53594	0.00235045
EAH_00040050	hypothetical protein CDS	1.53504	0.0189714
EAH_00045500	hypothetical protein, conserved CDS	1.53462	9.07635e-07
EAH_00043920	hypothetical protein CDS	1.53424	0.000799809
EAH_00000940	TCP-1/cpn60 family chaperonin, putative CDS	1.53397	3.13962e-05
EAH_00001330	hypothetical protein CDS	1.53287	5.31202e-06
EAH_00001160	ATP-dependent RNA helicase, putative CDS	1.53268	3.3299e-05
EAH_00031740	small nuclear ribonucleoprotein E/G, putative CDS	1.53125	1.19702e-06
EAH_00062400	hypothetical protein CDS	1.53001	0.00227861
EAH_00052660	hypothetical protein, conserved CDS	1.5269	0.00270567
EAH_00000470	hypothetical protein CDS	1.52595	0.180775
EAH_00008270	hypothetical protein, conserved CDS	1.52341	4.46641e-08
EAH_00013000	ABC transporter, putative CDS	1.52296	0.00158192
EAH_00065750	hypothetical protein, conserved CDS	1.51935	1.53147e-05
EAH_00014530	hypothetical protein, conserved CDS	1.5186	4.06153e-05
EAH_00005090	hypothetical protein, conserved CDS	1.51775	0.00198325
EAH_00005460	leucine rich repeat protein, putative CDS	1.51548	0.00341353
EAH_00020550	hypothetical protein, conserved CDS	1.51482	2.18214e-05
EAH_00017120	hypothetical protein, conserved CDS	1.51329	0.0680813
EAH_00058840	hypothetical protein, conserved CDS	1.51215	3.40679e-05
EAH_00060880	U1 like C2H2 zinc finger, related, related CDS	1.51133	0.0108613
EAH_00008940	hypothetical protein, conserved CDS	1.51127	2.24972e-06
EAH_00055860	hypothetical protein, conserved CDS	1.51001	0.0306568
EAH_00040900	glutamine-dependent NAD(+) synthetase protein, putative CDS	1.50852	2.44818e-06
EAH_00027680	hypothetical protein, conserved CDS	1.4998	5.59622e-05
EAH_00026870	hypothetical protein, conserved CDS	1.49616	0.00291445
EAH_00035130	hypothetical protein, conserved CDS	1.49611	0.00251104
EAH_00064350	hypothetical protein CDS	1.49519	2.84906e-05
EAH_00053370	hypothetical protein CDS	1.4951	0.00224312
EAH_00028870	hypothetical protein CDS	1.48945	0.017134
EAH_00023270	hypothetical protein, conserved CDS	1.48706	0.00144854
EAH_00013170	hypothetical protein, conserved CDS	1.48034	8.56557e-06
EAH_00028850	hypothetical protein, conserved CDS	1.47874	0.000430088
EAH_00033290	S-adenosyl-methyltransferase mraW, putative CDS	1.47829	0.0163152
EAH_00043770	hypothetical protein, conserved CDS	1.47795	0.0439988
EAH_00002460	emp24/gp25L/p24 family domain-containing, transmembrane protein, putative CDS	1.47725	0.000169045
EAH_00064390	long-chain fatty acid CoA ligase, putative CDS	1.47477	2.07039e-07
EAH_00043200	hypothetical protein, conserved CDS	1.47403	0.000132163
EAH_00055330	hypothetical protein CDS	1.47247	0.000693163
EAH_00014480	NOL1/NOP2/sun family domain-containing protein, putative CDS	1.46945	1.14341e-06
EAH_00059280	hypothetical protein, conserved CDS	1.46848	0.0246619
EAH_00050740	hypothetical protein CDS	1.46514	0.0238733
EAH_00032610	hypothetical protein, conserved CDS	1.46237	0.00133235
EAH_00016880	glycogenin-1, putative CDS	1.4623	5.5582e-05
EAH_00066930	WGS project CADU00000000 data, contig 00001346, related CDS	1.45996	4.21447e-05
EAH_00020600	hypothetical protein, conserved CDS	1.45961	0.0207891
EAH_00060900	hypothetical protein CDS	1.45949	0.0281701
EAH_00010500	hypothetical protein CDS	1.45929	0.00994258
EAH_00018540	Dpy-30 motif containing protein, putative CDS	1.45919	0.0516379
EAH_00010360	hypothetical protein, conserved CDS	1.45912	0.00185271
EAH_00061810	acetyltransferase domain-containing protein, putative CDS	1.45833	0.012767
EAH_00024350	hypothetical protein, conserved CDS	1.45575	0.000175756
EAH_00064920	hypothetical protein CDS	1.45556	0.499105
EAH_00031260	hypothetical protein CDS	1.45539	0.00611487
EAH_00031920	hypothetical protein, conserved CDS	1.45462	0.00185829
EAH_00064670	hypothetical protein CDS	1.45371	0.00193705
EAH_00000590	hypothetical protein, conserved CDS	1.45334	0.000643511
EAH_00031630	hypothetical protein, conserved CDS	1.45324	1.42485e-05
EAH_00017990	hypothetical protein, conserved CDS	1.45286	0.00600083
EAH_00020100	hypothetical protein CDS	1.45114	0.000515572
EAH_00008300	Arginine/serine-rich splicing factor RSZ21 transcript II, related CDS	1.44985	1.08825e-06
EAH_00055770	hypothetical protein CDS	1.44968	0.00732867
EAH_00008320	hypothetical protein, conserved CDS	1.44636	6.40523e-06
EAH_00049220	hypothetical protein, conserved CDS	1.44633	0.00532956
EAH_00047930	hypothetical protein, conserved CDS	1.44627	0.0583554
EAH_00030100	AGC kinase, putative CDS	1.44446	0.00593989
EAH_00018210	DnaJ domain-containing protein, related CDS	1.44424	0.000332953
EAH_00064020	hypothetical protein, conserved CDS	1.44155	0.0217947
EAH_00038310	Proteophosphoglycan ppg4, related, related CDS	1.44069	0.00416763
EAH_00067530	hypothetical protein CDS	1.43855	0.213849
EAH_00017260	RNA binding motif-containing zinc finger protein, putative CDS	1.43789	8.3385e-06
EAH_00046640	hypothetical protein, conserved CDS	1.43188	0.00276272
EAH_00039660	Tubulin polymerization-promoting protein, related CDS	1.4317	0.0173595
EAH_00048930	hypothetical protein CDS	1.43118	0.00161377
EAH_00030710	hypothetical protein, conserved CDS	1.43048	4.3308e-05
EAH_00051210	U3 small nucleolar ribonucleoprotein complex-associated protein, putative CDS	1.43017	2.19586e-06
EAH_00008380	hypothetical protein, conserved CDS	1.42559	1.52168e-05
EAH_00052400	hypothetical protein, conserved CDS	1.42205	1.13439e-05
EAH_00052740	hypothetical protein CDS	1.42204	0.000264699
EAH_00062970	hypothetical protein CDS	1.42173	0.0126745
EAH_00015240	translation initiation factor SUI1 domain-containing protein, putative CDS	1.42079	7.24777e-07
EAH_00013080	hypothetical protein CDS	1.41993	0.0159102
EAH_00014770	Reverse transcriptase, related CDS	1.41962	0.0105471
EAH_00031080	hypothetical protein, conserved CDS	1.41896	9.53751e-05
EAH_00042170	hypothetical protein, conserved CDS	1.41891	0.000527313
EAH_00059270	hypothetical protein CDS	1.41846	0.0599752
EAH_00019650	helicase, putative CDS	1.41828	0.0101228
EAH_00018070	hypothetical protein, conserved CDS	1.41774	0.000959263
EAH_00036750	46 kDa FK506-binding nuclear protein, putative CDS	1.41628	0.000365519
EAH_00068390	hypothetical protein CDS	1.4149	0.0470849
EAH_00029360	ribophorin I, putative CDS	1.41484	0.00943264
EAH_00050560	poly(A) polymerase, putative CDS	1.41365	7.07046e-05
[truncated: 4,868 more rows]
