# Supplementary material for: Dynamically expressed genes provide candidate viability biomarkers in a model coccidian
Source: PLoS One. 2021 Oct 1;16(10):e0258157. doi: 10.1371/journal.pone.0258157 (PMC8486141; doi:10.1371/journal.pone.0258157)
Supplement: S9 Table — Data in the table include E. acervulina gene names (column A) and mean TPM at T0 (column B). BLASTP hits and annotated protein descriptions are in columns C and D, respectively. Column D includes the original E. acervulina genome annotation and hits to E. acervulina, other Eimeria spp., C. cayetanensis, T. gondii, and other apicomplexan species. The table does not include all BLASTP results. Other data include the overall number of hits found (column E), hit e-value (column F), the mean percent similarity for BLASTP hits (column G), and length of protein amino acid sequence (H). Gene Ontology (GO) data includes number of GO terms (column I), GO ID numbers (column J), and GO term names (column K). Also included is the total number of GO terms (bottom of column I). KEGG biochemical pathway data includes enzyme codes (column L) and enzyme names (column M). Shading indicates genes for which KEGG analysis found important biochemical pathways. InterPro data include ID names (column N), GO ID numbers (column O), and GO names (column P). Bolded genes indicate E. acervulina genes (originally annotated as hypothetical protein) where BLASTP identified more informative hits in other species. Italicized genes indicate E. acervulina genes (originally annotated as hypothetical protein) where BLASTP found matches to hypothetical proteins in other species. (XLSX) [file pone.0258157.s011.xlsx]

## Sheet: S9 Table
E. acervulina gene	Mean TPM-T0	BLASTP Hit	Protein description	#Hits	e-Value	Sim Mean	Length	#GO	GO IDs	GO Names	Enzyme Codes	Enzyme Names	InterPro IDs	InterPro GO IDs	InterPro GO Names
EAH_00000360	1363.42	Original annotation	hypothetical protein, conserved CDS					1	C:GO:0016021	C:integral component of membrane			Coil (COILS); mobidb-lite (MOBIDB_LITE); mobidb-lite (MOBIDB_LITE); mobidb-lite (MOBIDB_LITE); mobidb-lite (MOBIDB_LITE)	no GO terms	no GO terms
		E. acervulina hit	hypothetical protein, conserved EAH_00000360 [Eimeria acervulina] ref|XP_013253351.1|emb|CDI76058.1|	17	0	70.04	444
		Best other Eimeria spp. hit	Secreted protein with signal peptide and 12 KAZAL repeats and a mucin-like stretch of threonines, related ETH_00006770 [Eimeria tenella] ref|XP_013233334.1| emb|CDJ42584.1|		1.02056e-40
		C. cayetanensis hit	uncharacterized protein LOC34618125 [Cyclospora cayetanensis NF1_C8] ref|XP_026194606.1|emb|CDI79851.1|		2.09059e-40
		T. gondii hit	hypothetical protein TGGT1_255330 [Toxoplasma gondii GT1] gb|EPR64030.1|		1.1637e-22
		Best other apicomplexan hit	TPA: hypothetical protein BN1204_028620 [Neospora caninum Liverpool] tpe|CEL67057.1|		8.25831e-20
EAH_00002160	1238.38	Original annotation	microtubial-binding protein, putative CDS					15	P:GO:0000045; P:GO:0000422; P:GO:0006891; P:GO:0006995; P:GO:0032781; P:GO:0042493; F:GO:0000149; F:GO:0046872; F:GO:0051117; C:GO:0000139; C:GO:0000421; C:GO:0005829; C:GO:0016021; C:GO:0020011; C:GO:0031410	P:autophagosome assembly; P:autophagy of mitochondrion; P:intra-Golgi vesicle-mediated transport; P:cellular response to nitrogen starvation; P:positive regulation of ATPase activity; P:response to drug; F:SNARE binding; F:metal ion binding; F:ATPase binding; C:Golgi membrane; C:autophagosome membrane; C:cytosol; C:integral component of membrane; C:apicoplast; C:cytoplasmic vesicle			G3DSA:3.10.20.90 (GENE3D); IPR004241 (PFAM); PTHR10969:SF72 (PANTHER); IPR004241 (PANTHER); cd16108 (CDD); IPR029071 (SUPERFAMILY)	no GO terms	no GO terms
		E. acervulina hit	microtubial-binding protein, putative EAH_00002160 [Eimeria acervulina] ref|XP_013250089.1|	50	1.03958e-89	80.2	124
		Best other Eimeria spp. hit	microtubial-binding protein, putative ENH_00014190 [Eimeria necatrix] ref|XP_013439734.1|emb|CDJ62372.1		2.96997e-89
		C. cayetanensis hit	autophagy-related protein 8 LOC34617860 [Cyclospora cayetanensis NF1_C8] ref|XP_026192509.1|		3.48772e-88
		T. gondii hit	autophagy-related protein 8 atg8, putative TGME49_254120 [Toxoplasma gondii ME49] ref|XP_002369466.1|		1.13803e-84
		Best other apicomplexan hit	gamma-aminobutyric acid receptor-associated protein-like 1, related NCLIV_008410 [Neospora caninum Liverpool] ref|XP_003880405.1|		1.13803e-84
EAH_00006770	10091.8	Original annotation	hypothetical protein, conserved CDS										mobidb-lite (MOBIDB_LITE); mobidb-lite (MOBIDB_LITE); mobidb-lite (MOBIDB_LITE); mobidb-lite (MOBIDB_LITE); mobidb-lite (MOBIDB_LITE); mobidb-lite (MOBIDB_LITE); mobidb-lite (MOBIDB_LITE); PTHR15048:SF0 (PANTHER); PTHR15048 (PANTHER)	no GO terms	no GO terms
		E. acervulina hit	hypothetical protein, conserved EAH_00006770 [Eimeria acervulina] ref|XP_013251480.1|emb|CDI78268.1|	11	0	72.86	586
		Best other Eimeria spp. hit	hypothetical protein, conserved EMWEY_00024920 [Eimeria maxima] ref|XP_013336428.1| emb|CDJ59783.1|		5.05604e-151
		C. cayetanensis hit	hypothetical protein cyc_04964 [Cyclospora cayetanensis CHN_HEN01] gb|OEH80421.1|		2.34128e-92
		Best other apicomplexan hit	hypothetical protein BESB_008020 [Besnoitia besnoiti] ref|XP_029222469.1|gb|PFH38460.1|		5.75008e-10
EAH_00020350	1678.22	Original annotation	haloacid dehalogenase-like hydrolase domain-containing protein, putative CDS					1	F:GO:0016787	F:hydrolase activity			PF08282 (PFAM); IPR006379 (TIGRFAM); IPR023214 (G3DSA:3.40.50.GENE3D); G3DSA:3.30.1240.10 (GENE3D); PTHR46986 (PANTHER); PTHR46986:SF1 (PANTHER); IPR036412 (SUPERFAMILY)	no GO terms	no GO terms
		E. acervulina hit	haloacid dehalogenase-like hydrolase domain-containing protein, putative EAH_00020350 [Eimeria acervulina] ref|XP_013252630.1|emb|CDI76904.1|	100	0	51.85	295
		Best other Eimeria spp. hit	haloacid dehalogenase-like hydrolase domain-containing protein, putative EPH_0002510 [Eimeria praecox] emb|CDI74464.1|		2.48599e-176
		C. cayetanensis hit	endoribonuclease YBEY, chloroplastic LOC34621638 [Cyclospora cayetanensis NF1_C8] ref|XP_022589282.1|		3.61197e-141
		Best other apicomplexan hit	hypothetical protein NCLIV_030250 [Neospora caninum Liverpool] ref|XP_003883270.1|emb|CBZ53238.1|		1.61189e-65
		T. gondii hit	Cof family hydrolase subfamily protein TGME49_229330 [Toxoplasma gondii ME49] ref|XP_002367877.1| | gb|EPT29099.1|		4.86776e-63
EAH_00031010	1305.05	Original annotation	NADP-specific glutamate dehydrogenase, putative CDS					6	P:GO:0006537; P:GO:0090304; F:GO:0000166; F:GO:0004354; C:GO:0005829; C:GO:0020011	P:glutamate biosynthetic process; P:nucleic acid metabolic process; F:nucleotide binding; F:glutamate dehydrogenase (NADP+) activity; C:cytosol; C:apicoplast	EC:1.4.1.3; EC:1.4.1.4	Glutamate dehydrogenase (NAD(P)(+)); Glutamate dehydrogenase (NADP(+))	IPR006095 (PRINTS); IPR006097 (PFAM); G3DSA:3.40.50.10860 (GENE3D); G3DSA:3.40.50.720 (GENE3D); IPR006096 (PFAM); G3DSA:1.10.285.10 (GENE3D); PTHR43571 (PANTHER); IPR033524 (PROSITE_PATTERNS); IPR036291 (SUPERFAMILY); SSF53223 (SUPERFAMILY)	P:GO:0006520; P:GO:0055114; F:GO:0016491	P:cellular amino acid metabolic process; P:obsolete oxidation-reduction process; F:oxidoreductase activity
		E. acervulina hit	NADP-specific glutamate dehydrogenase, putative EAH_00031010 [Eimeria acervulina] ref|XP_013251577.1|emb|CDI78179.1|	100	0	72.9	328
		Best other Eimeria spp. hit	NADP-specific glutamate dehydrogenase, putative EPH_0013150 [Eimeria praecox] emb|CDI84758.1|		0
		C. cayetanensis hit	NADP-specific glutamate dehydrogenase LOC34623688 [Cyclospora cayetanensis NF1_C8] ref|XP_022592842.2|		2.8981e-158
		Best other apicomplexan hit	Glutamate dehydrogenasgb|ANQ10599.1|e [Plasmodium coatneyi] ref|XP_019917294.1|gb|ANQ10599.1|		9.60815e-123
		T. gondii hit	glutamate dehydrogenase, putative TgIa.2050 [Toxoplasma gondii RH] emb|CAJ20457.1|		8.1364e-118
EAH_00034940	2853.13	Original annotation	hypothetical protein CDS					10	P:GO:0006625; P:GO:0008611; F:GO:0008609; F:GO:0016491; F:GO:0071949; C:GO:0005730; C:GO:0005739; C:GO:0005778; C:GO:0005782; C:GO:0005829	P:protein targeting to peroxisome; P:ether lipid biosynthetic process; F:alkylglycerone-phosphate synthase activity; F:oxidoreductase activity; F:FAD binding; C:nucleolus; C:mitochondrion; C:peroxisomal membrane; C:peroxisomal matrix; C:cytosol	EC:2.5.1.26	Alkylglycerone-phosphate synthase	IPR016169 (G3DSA:3.30.465.GENE3D); IPR006094 (PFAM); G3DSA:3.30.160.650 (GENE3D); IPR016167 (G3DSA:3.30.43.GENE3D); mobidb-lite (MOBIDB_LITE); IPR025650 (PANTHER); IPR016166 (PROSITE_PROFILES); IPR036318 (SUPERFAMILY)	P:GO:0008610; P:GO:0055114; F:GO:0008609; F:GO:0016491; F:GO:0050660; F:GO:0071949	P:lipid biosynthetic process; P:obsolete oxidation-reduction process; F:alkylglycerone-phosphate synthase activity; F:oxidoreductase activity; F:flavin adenine dinucleotide binding; F:FAD binding
		E. acervulina hit	hypothetical protein EAH_00034940 [Eimeria acervulina] ref|XP_013247588.1|emb|CDI83274.1|	17	0	78.17	392
		Best other Eimeria spp. hit	D-lactate dehydrogenase, related ENH_00074220 [Eimeria necatrix] ref|XP_013438238.1| emb|CDJ69772.1|		0
		C. cayetanensis hit	hypothetical protein cyc_07672 [Cyclospora cayetanensis CHN_HEN01] gb|OEH76570.1|		8.7172e-177
		Other C. cayetanensis hit	alkyldihydroxyacetonephosphate synthase, peroxisomal LOC34623593 [Cyclospora cayetanensis NF1_C8] ref|XP_026190050.1|		2.05073e-158
EAH_00048170	3465.13	Original annotation	subtilase family serine protease, putative CDS					3	P:GO:0006508; F:GO:0004252; C:GO:0016020	P:proteolysis; F:serine-type endopeptidase activity; C:membrane	EC:3.4.21.73; EC:3.4.24.7; EC:3.4.21.71; EC:3.4.24.3; EC:3.4.21.34; EC:3.4.21.78; EC:3.4.21.75; EC:3.4.21.26; EC:3.4.21.27; EC:3.4.21.68; EC:3.4.21.69; EC:3.4.24.34; EC:3.4.21.41; EC:3.4.21.83; EC:3.4.21.88; EC:3.4.21.45; EC:3.4.21.89; EC:3.4.21.42; EC:3.4.19.1; EC:3.4.21.43; EC:3.4.21.87; EC:3.4.21.38; EC:3.4.21.35; EC:3.4.21.79; EC:3.4.21.36; EC:3.4.21.102; EC:3.4.21.39; EC:3.4.21; EC:3.4.21.4;…	U-plasminogen activator; Interstitial collagenase; Pancreatic elastase II; Microbial collagenase; Plasma kallikrein; Granzyme A; Furin; Prolyl oligopeptidase; Coagulation factor XIa; T-plasminogen activator; Protein C (activated); Neutrophil collagenase; Complement subcomponent C1r; Oligopeptidase B; Repressor LexA; Complement factor I; Signal peptidase I; Complement subcomponent C1s; Acylaminoac…	IPR015500 (PRINTS); IPR036852 (G3DSA:3.40.50.GENE3D); IPR000209 (PFAM); mobidb-lite (MOBIDB_LITE); mobidb-lite (MOBIDB_LITE); PTHR43399 (PANTHER); IPR023827 (PROSITE_PATTERNS); IPR022398 (PROSITE_PATTERNS); IPR023828 (PROSITE_PATTERNS); PS51892 (PROSITE_PROFILES); IPR034204 (CDD); IPR036852 (SUPERFAMILY)	P:GO:0006508; F:GO:0004252; F:GO:0008236	P:proteolysis; F:serine-type endopeptidase activity; F:serine-type peptidase activity
		E. acervulina hit	subtilase family serine protease, putative EAH_00048170 [Eimeria acervulina] ref|XP_013246870.1|emb|CDI84081.1|	100	0	57.63	554
		Best other Eimeria spp. hit	subtilase family serine protease, putative EMWEY_00056350 [Eimeria maxima] ref|XP_013335882.1| emb|CDJ59234.1|		0
		C. cayetanensis hit	uncharacterized protein LOC34621881 [Cyclospora cayetanensis NF1_C8] ref|XP_026193368.1|		0
		Other C. cayetanensis hit	subtilase family protein cyc_05542 [Cyclospora cayetanensis CHN_HEN01] gb|OEH79699.1|		0
		Best other apicomplexan hit	subtilisin SUB9 BESB_010210 [Besnoitia besnoiti] ref|XP_029222688.1|gb|PFH38679.1|		1.42391e-106
		T. gondii hit	subtilisin SUB9 [Toxoplasma gondii] TGRH88_075380 gb|KAF4641727.1|		3.22972e-106
EAH_00050370	4111.74	Original annotation	hypothetical protein, conserved CDS					1	C:GO:0016021	C:integral component of membrane			mobidb-lite (MOBIDB_LITE); mobidb-lite (MOBIDB_LITE); mobidb-lite (MOBIDB_LITE); mobidb-lite (MOBIDB_LITE); IPR036188 (SUPERFAMILY)	no GO terms	no GO terms
		E. acervulina hit	hypothetical protein, conserved EAH_00050370 [Eimeria acervulina] ref|XP_013249729.1|emb|CDI80293.1|	8	0	68.88	444
		Best other Eimeria spp. hit	hypothetical protein, conserved ENH_00076920 [Eimeria necatrix] ref|XP_013438075.1| emb|CDJ69609.1|		3.93944e-110
		C. cayetanensis hit	hypothetical protein cyc_01157 [Cyclospora cayetanensis CHN_HEN01] gb|OEH80286.1|		2.71441e-86
