# Supplementary material for: Dynamically expressed genes provide candidate viability biomarkers in a model coccidian
Source: PLoS One. 2021 Oct 1;16(10):e0258157. doi: 10.1371/journal.pone.0258157 (PMC8486141; doi:10.1371/journal.pone.0258157)
Supplement: S10 Table — GO terms (column A) are stratified by GO subontologies Biological Process (BP), Molecular Function (MF), and Cellular Component (CC). The total number of GO terms for subontology is also provided at the bottom of columns B-D. (XLSX) [file pone.0258157.s012.xlsx]

## Sheet: S10 Table
Annotation GO Term	BP	MF	CC
autophagosome assembly	1
autophagy of mitochondrion	1
cellular response to nitrogen starvation	1
ether lipid biosynthetic process	1
glutamate biosynthetic process	1
intra-Golgi vesicle-mediated transport	1
nucleic acid metabolic process	1
positive regulation of ATPase activity	1
protein targeting to peroxisome	1
proteolysis	1
response to drug	1
alkylglycerone-phosphate synthase activity		1
ATPase binding		1
FAD binding		1
glutamate dehydrogenase (NADP+) activity		1
hydrolase activity		1
metal ion binding		1
nucleotide binding		1
oxidoreductase activity		1
serine-type endopeptidase activity		1
SNARE binding		1
cytosol			3
integral component of membrane			3
apicoplast			2
autophagosome membrane			1
cytoplasmic vesicle			1
Golgi membrane			1
membrane			1
mitochondrion			1
nucleolus			1
peroxisomal matrix			1
peroxisomal membrane			1
Total	11	10	16
