# Supplementary material for: Dynamically expressed genes provide candidate viability biomarkers in a model coccidian
Source: PLoS One. 2021 Oct 1;16(10):e0258157. doi: 10.1371/journal.pone.0258157 (PMC8486141; doi:10.1371/journal.pone.0258157)
Supplement: S11 Table — Data in the table include E. acervulina gene names (column A) and mean TPM at T24 (column B). Also included are the mean TPM at T24. BLASTP hits and annotated protein descriptions are in columns C and D, respectively. Column D includes the original E. acervulina genome annotation and hits to E. acervulina, other Eimeria spp., C. cayetanensis, T. gondii, and other apicomplexan species. The table does not include all BLASTP results. Other data include the overall number of hits found (column E), hit e-value (column F), the mean percent similarity for hits (column G), and length of protein amino acid sequence (H). Gene Ontology (GO) data includes number of GO terms (column I), GO ID numbers (column J), and GO term names (column K). KEGG biochemical pathway data includes enzyme codes (column L) and enzyme names (column M). Shading indicates genes for which KEGG analysis found important biochemical pathways. InterPro data include ID names (column N), GO ID numbers (column O), and GO names (column P). Bolded genes indicate E. acervulina genes (originally annotated as hypothetical protein) where BLASTP identified more informative hits in other species. Italicized genes indicate E. acervulina genes (originally annotated as hypothetical protein) where BLASTP found matches to hypothetical proteins in other species or there were no other hits. (XLSX) [file pone.0258157.s013.xlsx]

## Sheet: S11 Table
E. acervulina gene	Mean TPM-T24	BLASTP Hit	Protein description	#Hits	e-Value	Sim Mean	Length	#GO	GO IDs	GO Names	Enzyme Codes	Enzyme Names	InterPro IDs	InterPro GO IDs	InterPro GO Names
EAH_00000090	2715.57	Original annotation	Microneme protein etmic-2/7h, related CDS										IPR009556 (PFAM); mobidb-lite (MOBIDB_LITE); mobidb-lite (MOBIDB_LITE); mobidb-lite (MOBIDB_LITE); mobidb-lite (MOBIDB_LITE); mobidb-lite (MOBIDB_LITE)	no GO terms	no GO terms
		E. acervulina hit	Microneme protein etmic-2/7h, related EAH_00000090 [Eimeria acervulina] ref|XP_013253324.1|emb|CDI76028.1|	17	0	66.73	293
		Best other Eimeria spp. hit	Microneme protein 2 mic2 [Eimeria maxima] emb|CBX60033.1|		3.42535e-129
		C. cayetanensis hit	uncharacterized protein LOC113146814 [Cyclospora cayetanensis NF1_C8] ref|XP_026191042.1|		3.79374e-46
EAH_00000650	5835.55	Original annotation	actin, putative CDS					29	P:GO:0010628; P:GO:0030041; P:GO:0030240; P:GO:0048741; P:GO:0051017; P:GO:0070359; P:GO:0090131; P:GO:1904623; F:GO:0000146; F:GO:0000287; F:GO:0003785; F:GO:0005200; F:GO:0005509; F:GO:0005523; F:GO:0005524; F:GO:0019904; F:GO:0031013; F:GO:0031432; F:GO:0032036; F:GO:0034038; F:GO:0042802; F:GO:0048306; C:GO:0001725; C:GO:0005865; C:GO:0030027; C:GO:0030175; C:GO:0031941; C:GO:0044297; C:GO:00…	P:positive regulation of gene expression; P:actin filament polymerization; P:skeletal muscle thin filament assembly; P:skeletal muscle fiber development; P:actin filament bundle assembly; P:actin polymerization-dependent cell motility involved in migration of symbiont in host; P:mesenchyme migration; P:positive regulation of actin-dependent ATPase activity; F:microfilament motor activity; F:magne…	EC:3.6.1.15	Nucleoside-triphosphate phosphatase	IPR004000 (PRINTS); G3DSA:3.30.420.40 (GENE3D); IPR004000 (PFAM); G3DSA:3.90.640.10 (GENE3D); G3DSA:3.30.420.40 (GENE3D); IPR004000 (PANTHER); PTHR11937:SF423 (PANTHER); IPR020902 (PROSITE_PATTERNS); IPR004001 (PROSITE_PATTERNS); IPR004001 (PROSITE_PATTERNS); cd00012 (CDD); IPR043129 (SUPERFAMILY); IPR043129 (SUPERFAMILY)	no GO terms	no GO terms
		E. acervulina hit	actin, putative EAH_00000650 [Eimeria acervulina] ref|XP_013252163.1|emb|CDI77494.1|	100	0	95.86	376
		Best other Eimeria spp. hit	actin, putative EPH_0020680 [Eimeria praecox] emb|CDI75390.1|		0
		C. cayetanensis hit	actin LOC34620362 [Cyclospora cayetanensis NF1_C8] ref|XP_022588625.1|		0
		Best other apicomplexan hit	actin ACT1 BESB_023240 [Besnoitia besnoiti] ref|XP_029215841.1|gb|PFH31832.1|		0
		T. gondii hit	actin ACT1 TGME49_209030 [Toxoplasma gondii ME49] ref|XP_002369663.1|		0
EAH_00001100	4024.47	Original annotation	hypothetical protein, conserved CDS										no IPS match	no IPS match	no IPS match
		E. acervulina hit	hypothetical protein, conserved EAH_00001100 [Eimeria acervulina] ref|XP_013251524.1|emb|CDI78255.1|	10	1.68128e-124	71.01	171
		Best other Eimeria spp. hit	hypothetical protein, conserved EBH_0048790 [Eimeria brunetti] emb|CDJ48549.1|		4.22E-63
		C. cayetanensis hit	uncharacterized protein LOC34619240 [Cyclospora cayetanensis NF1_C8] ref|XP_026190348.1|		2.72307e-26
		E. acervulina hit	antigen, partial MZ92/120 [Eimeria acervulina] gb|AAA29080.1|		4.1433e-48
EAH_00001210	2213.42	Original annotation	serine proteinase inhibitor TgPI-2, putative CDS					3	P:GO:1904684; F:GO:0005515; F:GO:0008191	P:negative regulation of metalloendopeptidase activity; F:protein binding; F:metalloendopeptidase inhibitor activity			G3DSA:3.30.60.30 (GENE3D); IPR002350 (PFAM); IPR002350 (PFAM); IPR039016 (PANTHER); IPR002350 (PROSITE_PROFILES); IPR002350 (PROSITE_PROFILES); IPR002350 (PROSITE_PROFILES); IPR002350 (PROSITE_PROFILES); cd00104 (CDD); IPR036058 (SUPERFAMILY); IPR036058 (SUPERFAMILY); IPR036058 (SUPERFAMILY); IPR036058 (SUPERFAMILY)	P:GO:1904684; F:GO:0005515; F:GO:0008191	P:negative regulation of metalloendopeptidase activity; F:protein binding; F:metalloendopeptidase inhibitor activity
		E. acervulina hit	serine proteinase inhibitor TgPI-2, putative EAH_00001210 [Eimeria acervulina] ref|XP_013251070.1|emb|CDI78719.1|	54	6.30566e-134	42.31	188
		T. gondii hit	Kazal-type serine protease inhibitor domain-containing protein TGCOUG_259890 [Toxoplasma gondii COUG] gb|PIM05228.1|		3.93896e-31
		Best other apicomplexan hit	Kazal-type serine protease inhibitor domain-containing protein BESB_003160 [Besnoitia besnoiti] ref|XP_029221984.1|gb|PFH37975.1|		7.9793e-31
EAH_00002610	474.037	Original annotation	Heat shock protein, related CDS					13	P:GO:0034620; P:GO:0042026; P:GO:0051085; F:GO:0005524; F:GO:0016887; F:GO:0031072; F:GO:0032440; F:GO:0044183; F:GO:0051082; F:GO:0051787; C:GO:0005634; C:GO:0005737; C:GO:0016021	P:cellular response to unfolded protein; P:protein refolding; P:chaperone cofactor-dependent protein refolding; F:ATP binding; F:ATPase activity; F:heat shock protein binding; F:2-alkenal reductase [NAD(P)+] activity; F:protein folding chaperone; F:unfolded protein binding; F:misfolded protein binding; C:nucleus; C:cytoplasm; C:integral component of membrane	EC:1.3.1.74; EC:3.6.1; EC:1.3; EC:1; EC:3.6; EC:3; EC:3.6.1.15; EC:1.3.1	2-alkenal reductase (NAD(P)(+)); Acting on acid anhydrides; Acting on the CH-CH group of donors; Oxidoreductases; Acting on acid anhydrides; Hydrolases; Nucleoside-triphosphate phosphatase; Acting on the CH-CH group of donors	Coil (COILS); Coil (COILS); Coil (COILS); PR00301 (PRINTS); G3DSA:3.30.420.40 (GENE3D); IPR029048 (G3DSA:1.20.1270.GENE3D); IPR013126 (PFAM); IPR029047 (G3DSA:2.60.34.GENE3D); G3DSA:3.90.640.10 (GENE3D); G3DSA:3.30.30.30 (GENE3D); G3DSA:3.30.420.40 (GENE3D); mobidb-lite (MOBIDB_LITE); PTHR19375:SF370 (PANTHER); IPR013126 (PANTHER); IPR018181 (PROSITE_PATTERNS); IPR018181 (PROSITE_PATTERNS); IPR01…	F:GO:0005524; F:GO:0016887	F:ATP binding; F:ATPase activity
		E. acervulina hit	Heat shock protein, related EAH_00002610 [Eimeria acervulina] ref|XP_013249857.1| emb|CDI80166.1|	100	0	90.78	646
		Best other Eimeria spp. hit	hypothetical protein ETH_00000210 [Eimeria tenella] ref|XP_013234967.1| emb|CDJ44218.1|		0
		C. cayetanensis hit	heat shock 70 kDa protein LOC34622045 [Cyclospora cayetanensis NF1_C8] ref|XP_022588287.1|		0
		Best other apicomplexan hit	heat shock protein HSP70 BESB_007480 [Besnoitia besnoiti] ref|XP_029222415.1| gb|PFH38406.1|		0
		T. gondii hit	heat shock protein 70 HSP70 [Toxoplasma gondii] gb|AAC72001.1|		0
EAH_00002690	4400.23	Original annotation	serine protease inhibitor, putative CDS					3	P:GO:0006508; F:GO:0008233; C:GO:0005615	P:proteolysis; F:peptidase activity; C:extracellular space	EC:3.4; EC:3	Acting on peptide bonds (peptidases); Hydrolases	IPR023796 (PFAM); IPR042185 (G3DSA:2.30.39.GENE3D); IPR042178 (G3DSA:3.30.497.GENE3D); IPR000215 (PANTHER); IPR023795 (PROSITE_PATTERNS); IPR036186 (SUPERFAMILY)	C:GO:0005615	C:extracellular space
		E. acervulina hit	serpin EAH_00002690 [Eimeria acervulina] gb|ACA51541.1|	52	0	60.38	387
		Best other Eimeria spp. hit	serine protease inhibitor, putative EMWEY_00023060 [Eimeria maxima] ref|XP_013336205.1| emb|CDJ59557.1		0
		C. cayetanensis hit	serpin B6 LOC34618913 [Cyclospora cayetanensis NF1_C8] ref|XP_022587439.1|		0
		T. gondii hit	serpin (serine proteinase inhibitor) superfamily protein TGME49_246130 [Toxoplasma gondii ME49] ref|XP_002367021.1		1.69106e-87
		Best other apicomplexan hit	Serpin peptidase inhibitor, clade B (Ovalbumin),member 1, like 3, related NCLIV_063150 [Neospora caninum Liverpool] ref|XP_003885915.1|emb|CBZ55889.1|		5.08695e-86
EAH_00002760	2107.42	Original annotation	hypothetical protein, conserved [Eimeria acervulina]					1	F:GO:0003676	F:nucleic acid binding			IPR012677 (G3DSA:3.30.70.GENE3D); IPR000504 (PFAM); mobidb-lite (MOBIDB_LITE); mobidb-lite (MOBIDB_LITE); cd00590 (CDD); IPR035979 (SUPERFAMILY)	F:GO:0003676	F:nucleic acid binding
		E. acervulina hit	hypothetical protein, conserved EAH_00002760 [Eimeria acervulina] ref|XP_013249609.1| emb|CDI80440.1|	72	7.70905e-103	61.67	144
		Best other Eimeria spp. hit	hypothetical protein, conserved EMWEY_00027550 [Eimeria maxima] ref|XP_013333634.1| emb|CDJ56984.1		3.84688e-64
		C. cayetanensis hit	uncharacterized protein LOC34618917 [Cyclospora cayetanensis NF1_C8] ref|XP_026189744.1|		4.75509e-51
		T. gondii hit	RNA recognition motif (A.K.A RRM, RBD, or RNP domain) protein TGVEG_224130 [Toxoplasma gondii VEG] gb|ESS32339.1|		5.21837e-33
		Best other apicomplexan hit	hypothetical protein BESB_079610 [Besnoitia besnoiti] ref|XP_029217754.1| gb|PFH33745.1|		1.19601e-32
		Other C. cayetanensis hit	polyadenylate-binding protein, cytoplasmic and nuclear [Cyclospora cayetanensis] ref|XP_026193866.1|		0.00024
EAH_00005140	1126.19	Original annotation	hypothetical protein, conserved CDS					3	P:GO:0001676; P:GO:0006633; F:GO:0004467	P:long-chain fatty acid metabolic process; P:fatty acid biosynthetic process; F:long-chain fatty acid-CoA ligase activity	EC:3.6.1; EC:3.6; EC:6.2; EC:3; EC:6.2.1.3; EC:6; EC:6.2.1; EC:3.6.1.15	Acting on acid anhydrides; Acting on acid anhydrides; Forming carbon-sulfur bonds; Hydrolases; Long-chain-fatty-acid--CoA ligase; Ligases; Forming carbon-sulfur bonds; Nucleoside-triphosphate phosphatase	IPR000873 (PFAM); IPR042099 (G3DSA:3.40.50.GENE3D); G3DSA:3.40.50.980 (GENE3D); mobidb-lite (MOBIDB_LITE); mobidb-lite (MOBIDB_LITE); PTHR43107 (PANTHER); SSF56801 (SUPERFAMILY)	no GO terms	no GO terms
		E. acervulina hit	hypothetical protein, conserved EAH_00005140 [Eimeria acervulina] ref|XP_013252139.1|emb|CDI77524.1|	23	0	56.98	887
		Best other Eimeria spp. hit	hypothetical protein, conserved EMH_0040380 [Eimeria mitis] emb|CDJ35890.1|		0
		Other Eimeria spp. hit	Very-long-chain acyl-CoA synthetase, related EMWEY_00001800 [Eimeria maxima] ref|XP_013338462.1|emb|CDJ61812.1|		0
		C. cayetanensis hit	uncharacterized protein LOC34623562 [Cyclospora cayetanensis NF1_C8] ref|XP_022590670.1|		0
		Other C. cayetanensis hit	very-long-chain acyl-related protein cyc_07632 [Cyclospora cayetanensis] gb|OEH77877.1|		0
		Best other apicomplexan hit	amp-binding enzyme CSUI_006137 [Cystoisospora suis] gb|PHJ20032.1|		2.91752e-21
		T. gondii hit	AMP-binding enzyme TGCOUG_224890 [Toxoplasma gondii COUG] gb|PIM03902.1|		2.02854e-15
EAH_00007450	6838.92	Original annotation	glyceraldehyde-3-phosphate dehydrogenase, putative CDS					15	P:GO:0006094; P:GO:0006096; P:GO:0006754; P:GO:0009166; P:GO:0009168; P:GO:0017144; P:GO:0019359; P:GO:0042866; F:GO:0004365; F:GO:0016787; F:GO:0046872; F:GO:0050661; F:GO:0051287; C:GO:0005829; C:GO:0016020	P:gluconeogenesis; P:glycolytic process; P:ATP biosynthetic process; P:nucleotide catabolic process; P:purine ribonucleoside monophosphate biosynthetic process; P:drug metabolic process; P:nicotinamide nucleotide biosynthetic process; P:pyruvate biosynthetic process; F:glyceraldehyde-3-phosphate dehydrogenase (NAD+) (phosphorylating) activity; F:hydrolase activity; F:metal ion binding; F:NADP bin…	EC:1.2.1; EC:1.2; EC:1.2.1.59; EC:1.2.1.12; EC:1; EC:3	Acting on the aldehyde or oxo group of donors; Acting on the aldehyde or oxo group of donors; Glyceraldehyde-3-phosphate dehydrogenase (NAD(P)(+)) (phosphorylating); Glyceraldehyde-3-phosphate dehydrogenase (phosphorylating); Oxidoreductases; Hydrolases	IPR020831 (PRINTS); IPR020829 (PFAM); IPR020831 (PIRSF); G3DSA:3.40.50.720 (GENE3D); G3DSA:3.30.360.10 (GENE3D); IPR020828 (PFAM); IPR006424 (TIGRFAM); PTHR10836:SF76 (PANTHER); IPR020831 (PANTHER); IPR020830 (PROSITE_PATTERNS); IPR036291 (SUPERFAMILY); SSF55347 (SUPERFAMILY)	P:GO:0006006; F:GO:0016620; F:GO:0050661; F:GO:0051287	P:glucose metabolic process; F:oxidoreductase activity, acting on the aldehyde or oxo group of donors, NAD or NADP as acceptor; F:NADP binding; F:NAD binding
		E. acervulina hit	glyceraldehyde-3-phosphate dehydrogenase, putative EAH_00007450 [Eimeria acervulina] ref|XP_013251305.1|emb|CDI78463.1|	100	0	84.6	339
		Best other Eimeria spp. hit	glyceraldehyde-3-phosphate dehydrogenase, putative EMWEY_00033060 [Eimeria maxima] ref|XP_013333916.1| emb|CDJ57266.1|		0
		C. cayetanensis hit	glyceraldehyde-3-phosphate dehydrogenase LOC34619407 [Cyclospora cayetanensis NF1_C8] ref|XP_022589163.1|		0	82.27
		Best other apicomplexan hit	glyceraldehyde-3-phosphate dehydrogenase CSUI_003666 [Cystoisospora suis] gb|PHJ22496.1|		0
		T. gondii hit	glyceraldehyde-3-phosphate dehydrogenase [Toxoplasma gondii] gb|AAK20420.1|		0	80.38
EAH_00009280	1410.78	Original annotation	hypothetical protein CDS										mobidb-lite (MOBIDB_LITE); mobidb-lite (MOBIDB_LITE)	no GO terms	no GO terms
		E. acervulina hit	hypothetical protein EAH_00009280 [Eimeria acervulina] ref|XP_013250819.1|emb|CDJ26796.1|	1	1.68466e-49	100	78
EAH_00010650	1175.31	Original annotation	hypothetical protein, conserved CDS					1	C:GO:0016021	C:integral component of membrane			no IPS match	no IPS match	no IPS match
		E. acervulina hit	hypothetical protein, conserved EAH_00010650 [Eimeria acervulina] ref|XP_013250531.1|emb|CDI79337.1|	4	3.03248e-49	72.19	77
		Best other Eimeria spp. hit	hypothetical protein, conserved EPH_0025630 [Eimeria praecox] emb|CDI87363.1|		4.25622e-21
EAH_00010660	1182.05	Original annotation	hypothetical protein, conserved CDS					2	F:GO:0016787; C:GO:0016021	F:hydrolase activity; C:integral component of membrane	EC:3	Hydrolases	IPR022742 (PFAM); IPR029058 (G3DSA:3.40.50.GENE3D); mobidb-lite (MOBIDB_LITE); mobidb-lite (MOBIDB_LITE); mobidb-lite (MOBIDB_LITE); mobidb-lite (MOBIDB_LITE); PTHR12277 (PANTHER); PTHR12277:SF81 (PANTHER); IPR029058 (SUPERFAMILY)	no GO terms	no GO terms
		E. acervulina hit	hypothetical protein, conserved EAH_00010660 [Eimeria acervulina] ref|XP_013250532.1|emb|CDI79338.1|	100	0	53.95	448
		Best other Eimeria spp. hit	hypothetical protein, conserved EMWEY_00000800 [Eimeria maxima] ref|XP_013334021.1|emb|CDJ57371.1|		5.5146e-115
		Other Eimeria spp. hit	phospholipase/carboxylesterase domain containing protein, putative ETH_00002875 [Eimeria tenella] ref|XP_013232385.1| emb|CDJ41635.1|		3.53969e-76
		Other E. acervulina hit	Abhydrolase domain-containing protein, related EAH_00017700 [Eimeria acervulina] ref|XP_013253043.1| emb|CDI76404.1| emb|CDI76404.1|		3.25744e-81
		C. cayetanensis hit	protein bem46, partial LOC34623721 [Cyclospora cayetanensis NF1_C8] ref|XP_026190240.1|		7.3466e-73
		Best other apicomplexan hit	phospholipase/carboxylesterase BESB_012220 [Besnoitia besnoiti] ref|XP_029216619.1|		3.84203e-65
		T. gondii hit	phospholipase/carboxylesterase TGGT1_254690 [Toxoplasma gondii GT1] gb|EPR59110.1|		3.0325e-64
EAH_00011300	8368.4	Original annotation	hypothetical protein, conserved [Eimeria acervulina]		1.11311e-92								Coil (COILS); mobidb-lite (MOBIDB_LITE); mobidb-lite (MOBIDB_LITE); mobidb-lite (MOBIDB_LITE); mobidb-lite (MOBIDB_LITE)	no GO terms	no GO terms
		E. acervulina hit	hypothetical protein, conserved EAH_00011300 [Eimeria acervulina] ref|XP_013250354.1| emb|CDI79580.1|	7	1.11311e-92	79.45	141
		Best other Eimeria spp. hit	hypothetical protein, conserved EMH_0052030 [Eimeria mitis] ref|XP_013352278.1| emb|CDJ29709.1|		1.56832e-47
		C. cayetanensis hit	late embryogenesis abundant protein, group 3 LOC34620167 [Cyclospora cayetanensis NF1_C8] ref|XP_022593441.1|		3.12028e-23
EAH_00011540	1542.29	Original annotation	14-3-3 protein, putative [Eimeria acervulina]					5	F:GO:0004497; F:GO:0042393; C:GO:0005634; C:GO:0020020; C:GO:0042470	F:monooxygenase activity; F:histone binding; C:nucleus; C:food vacuole; C:melanosome	EC:1	Oxidoreductases	Coil (COILS); IPR000308 (PRINTS); IPR023410 (PFAM); IPR000308 (PIRSF); IPR036815 (G3DSA:1.20.190.GENE3D); mobidb-lite (MOBIDB_LITE); PTHR18860:SF17 (PANTHER); IPR000308 (PANTHER); IPR023409 (PROSITE_PATTERNS); IPR023409 (PROSITE_PATTERNS); cd08774 (CDD); IPR036815 (SUPERFAMILY)	no GO terms	no GO terms
		E. acervulina hit	14-3-3 protein, putative EAH_00011540 [Eimeria acervulina] ref|XP_013250285.1| emb|CDI79645.1	100	0	73.65	278
		Best other Eimeria spp. hit	14-3-3 protein, putative EPH_0001810 [Eimeria praecox] emb|CDI74208.1|		0
		C. cayetanensis hit	14-3-3 protein LOC34622800 [Cyclospora cayetanensis NF1_C8] ref|XP_026194077.1|		0
		Best other apicomplexan hit	14-3-3 protein homolog NCLIV_024820 [Neospora caninum Liverpool] ref|XP_003882726.1|emb|CBZ52694.1|		1.97254e-156
		T. gondii hit	14-3-3 protein homologue [Toxoplasma gondii] dbj|BAA25996.1|		1.97254e-156
EAH_00011680	3304.85	Original annotation	SAG family member [Eimeria acervulina]					1	C:GO:0016021	C:integral component of membrane			IPR021288 (PFAM)	no GO terms	no GO terms
		E. acervulina hit	SAG family member EAH_00011680 [Eimeria acervulina] ref|XP_013250260.1| emb|CDI79672.1|	100	0	59.6	251
		Best other Eimeria spp. hit	SAG family member EMWEY_00012830 [Eimeria maxima] ref|XP_013334603.1| emb|CDJ57955.1|		5.86152e-132
		C. cayetanensis hit	LOW QUALITY PROTEIN: uncharacterized protein LOC113146842 [Cyclospora cayetanensis NF1_C8] ref|XP_026191179.1|		4.25E-55
EAH_00012380	2336.4	Original annotation	hypothetical protein, conserved CDS					4	P:GO:0007049; P:GO:0010468; F:GO:0003682; C:GO:0005634	P:cell cycle; P:regulation of gene expression; F:chromatin binding; C:nucleus			Coil (COILS); Coil (COILS); Coil (COILS); Coil (COILS); mobidb-lite (MOBIDB_LITE); mobidb-lite (MOBIDB_LITE); mobidb-lite (MOBIDB_LITE); mobidb-lite (MOBIDB_LITE); mobidb-lite (MOBIDB_LITE); mobidb-lite (MOBIDB_LITE); mobidb-lite (MOBIDB_LITE); mobidb-lite (MOBIDB_LITE)	no GO terms	no GO terms
		E. acervulina hit	hypothetical protein, conserved EAH_00012380 [Eimeria acervulina] ref|XP_013250168.1|emb|CDI79787.1|	8	0	61.58	424
		Best other Eimeria spp. hit	hypothetical protein, conserved EMH_0088960 [Eimeria mitis] ref|XP_013356813.1|		4.19623e-50
EAH_00013230	3606.61	Original annotation	hypothetical protein, conserved [Eimeria acervulina]										mobidb-lite (MOBIDB_LITE); mobidb-lite (MOBIDB_LITE); mobidb-lite (MOBIDB_LITE)	no GO terms	no GO terms
		E. acervulina hit	hypothetical protein, conserved EAH_00013230 [Eimeria acervulina] ref|XP_013249968.1| emb|CDI80005.1|	9	1.28614e-65	70.48	98
		Best other Eimeria spp. Hit	hypothetical protein EMH_0064560 [Eimeria mitis] ref|XP_013353722.1| emb|CDJ31157.1|		3.16396e-33
		C. cayetanensis hit	uncharacterized protein LOC34619111 [Cyclospora cayetanensis NF1_C8] ref|XP_026192854.1		7.01713e-07
EAH_00015590	4276.86	Original annotation	hypothetical protein, conserved CDS										mobidb-lite (MOBIDB_LITE); mobidb-lite (MOBIDB_LITE); mobidb-lite (MOBIDB_LITE); mobidb-lite (MOBIDB_LITE); mobidb-lite (MOBIDB_LITE)	no GO terms	no GO terms
		E. acervulina hit	hypothetical protein, conserved EAH_00015590 [Eimeria acervulina] ref|XP_013246596.1|emb|CDI84443.1|	8	0	58.61	275
		Best other Eimeria spp. hit	hypothetical protein, conserved EMWEY_00016540 [Eimeria maxima] ref|XP_013335211.1| emb|CDJ58563.1|		1.39549e-47
EAH_00017540	4614.41	Original annotation	hypothetical protein, conserved CDS					1	C:GO:0110165	C:cellular anatomical entity			Coil (COILS); Coil (COILS); Coil (COILS); Coil (COILS); Coil (COILS); mobidb-lite (MOBIDB_LITE); mobidb-lite (MOBIDB_LITE); mobidb-lite (MOBIDB_LITE); mobidb-lite (MOBIDB_LITE); mobidb-lite (MOBIDB_LITE); mobidb-lite (MOBIDB_LITE); mobidb-lite (MOBIDB_LITE); mobidb-lite (MOBIDB_LITE); mobidb-lite (MOBIDB_LITE); mobidb-lite (MOBIDB_LITE); mobidb-lite (MOBIDB_LITE); mobidb-lite (MOBIDB_LITE); mobid…	no GO terms	no GO terms
		E. acervulina hit	hypothetical protein, conserved EAH_00017540 [Eimeria acervulina] ref|XP_013253078.1|emb|CDJ26774.1|	16	0	63.23	1436
		Best other Eimeria spp. hit	hypothetical protein, conserved, partial EMWEY_00030150 [Eimeria maxima] ref|XP_013333742.1| emb|CDJ57092.1|		1.02015e-66
		Best other apicomplexan hit	hypothetical protein MACK_00003900, partial [Theileria orientalis] gb|PVC55119.1|		1.9265e-13
		Other apicomplexan hit	TRAP-like protein PCHDS_000359800 [Plasmodium chabaudi adami] emb|SCM09208.1|		4.26494e-07
EAH_00017580	1353.01	Original annotation	hypothetical protein, conserved [Eimeria acervulina]					1	F:GO:0016624	F:oxidoreductase activity, acting on the aldehyde or oxo group of donors, disulfide as acceptor	EC:1.2; EC:1; EC:1.2.4	Acting on the aldehyde or oxo group of donors; Oxidoreductases; Acting on the aldehyde or oxo group of donors	IPR019562 (PFAM); G3DSA:1.10.150.580 (GENE3D)	no GO terms	no GO terms
		E. acervulina hit	hypothetical protein, conserved EAH_00017580 [Eimeria acervulina] ref|XP_013253057.1| emb|CDI76380.1|	100	6.20458e-142	54.24	192
		Best other Eimeria spp. hit	pyruvate dehydrogenase, putative EMH_0009020 [Eimeria mitis] ref|XP_013350004.1| emb|CDJ27426.1|		4.52E-59
		T. gondii hit	microneme protein MIC13 TGCOUG_260190 [Toxoplasma gondii COUG] gb|PIM05246.1|		1.64027e-15
		Best other apicomplexan hit	uncharacterized protein NCLIV_026810 [Neospora caninum Liverpool] ref|XP_003882925.1|		2.13922e-14
		C. cayetanensis hit	microneme protein cyc_03036 [Cyclospora cayetanensis CHN_HEN01] gb|OEH79286.1|		7.86377e-08
EAH_00017770	5704.33	Original annotation	hypothetical protein, conserved CDS					1	C:GO:0016021	C:integral component of membrane			Coil (COILS); mobidb-lite (MOBIDB_LITE); mobidb-lite (MOBIDB_LITE); mobidb-lite (MOBIDB_LITE); mobidb-lite (MOBIDB_LITE)	no GO terms	no GO terms
		E. acervulina hit	hypothetical protein, conserved EAH_00017770 [Eimeria acervulina] ref|XP_013253050.1|emb|CDI76411.1|	11	0	62.59	415
		Best other Eimeria spp. hit	hypothetical protein, conserved [Eimeria maxima] ref|XP_013336827.1|emb|CDJ60182.1|		5.69566e-68
		Best other apicomplexan hit	hypothetical protein C922_00460 [Plasmodium inui San Antonio 1] ref|XP_008814298.1| gb|EUD68772.1		3.29927e-10
		Other apicomplexan hit	putative Knob-associated histidine-rich protein PKNOH_S05370200 [Plasmodium knowlesi] gb|OTN67839.1|		0.000176
EAH_00019100	2388.02	Original annotation	myosin light chain TgMLC1, putative [Eimeria acervulina]					3	F:GO:0005509; F:GO:0005515; C:GO:0070258	F:calcium ion binding; F:protein binding; C:inner membrane pellicle complex			Coil (COILS); G3DSA:1.10.238.10 (GENE3D); G3DSA:1.10.238.10 (GENE3D); PTHR23048 (PANTHER); PTHR23048:SF0 (PANTHER); IPR002048 (PROSITE_PROFILES); IPR011992 (SUPERFAMILY)	F:GO:0005509	F:calcium ion binding
		E. acervulina hit	myosin light chain TgMLC1, putative [Eimeria acervulina] ref|XP_013249157.1| emb|CDI80991.1|	100	2.65254e-150	62.48	201
		Best other Eimeria spp. Hit	myosin light chain TgMLC1, putative EMWEY_00014920 [Eimeria maxima] ref|XP_013334943.1| emb|CDJ58297.1|		4.13657e-143
		C. cayetanensis hit	calmodulin LOC34617747 [Cyclospora cayetanensis NF1_C8] ref|XP_026191785.1|		3.38794e-128
		Best other apicomplexan hit	putative myosin light chain TgMLC1 NCLIV_029420 [Neospora caninum Liverpool] ref|XP_003883187.1| emb|CBZ53155.1|		5.03773e-88
		T. gondii hit	myosin light chain MLC1 TGME49_057680 [Toxoplasma gondii ME49] ref|XP_002365002.1|		1.55282e-85
EAH_00022290	5847.65	Original annotation	hypothetical protein CDS					1	C:GO:0016021	C:integral component of membrane			mobidb-lite (MOBIDB_LITE); mobidb-lite (MOBIDB_LITE)	no GO terms	no GO terms
		E. acervulina hit	hypothetical protein EAH_00022290 [Eimeria acervulina] ref|XP_013252419.1|emb|CDI77169.1|	23	0	50.36	267
		Other E. acervulina hit	hypothetical protein EAH_00022300 [Eimeria acervulina] ref|XP_013252420.1| emb|CDI77170.1|		3.70854e-26
		Other E. acervulina hit	hypothetical protein, conserved EAH_00022310 [Eimeria acervulina] ref|XP_013252421.1| emb|CDI77171.1|		9.28002e-26
		Best other Eimeria spp. hit	hypothetical protein, conserved EMH_0018830 [Eimeria mitis] emb|CDJ36502.1|		3.40091e-25
EAH_00022310	1133.44	Original annotation	hypothetical protein, conserved CDS					1	C:GO:0016021	C:integral component of membrane			mobidb-lite (MOBIDB_LITE); mobidb-lite (MOBIDB_LITE)	no GO terms	no GO terms
		E. acervulina hit	hypothetical protein, conserved EAH_00022310 [Eimeria acervulina] ref|XP_013252421.1|emb|CDI77171.1|	24	1.41786e-179	56.55	245
		Best other Eimeria spp. hit	hypothetical protein, conserved EMH_0018830 [Eimeria mitis] emb|CDJ36502.1|		1.67733e-59
		Other Eimeria spp. hit	LOW QUALITY PROTEIN: hypothetical protein EMH_0001830 [Eimeria mitis] ref|XP_013351182.1|		5.39594e-16
EAH_00026150	2748.42	Original annotation	hypothetical protein, conserved CDS										Coil (COILS); Coil (COILS); Coil (COILS); mobidb-lite (MOBIDB_LITE); mobidb-lite (MOBIDB_LITE); mobidb-lite (MOBIDB_LITE)	no GO terms	no GO terms
		E. acervulina hit	hypothetical protein, conserved EAH_00026150 [Eimeria acervulina] ref|XP_013252013.1|emb|CDI77670.1|	4	0	70.08	507
		Best other Eimeria spp. hit	hypothetical protein, conserved EMWEY_00056980 [Eimeria maxima] ref|XP_013335995.1|emb|CDJ59347.1|		3.7495e-10
EAH_00031210	3889.89	Original annotation	hypothetical protein, conserved [Eimeria acervulina]					2	F:GO:0003824; C:GO:0110165	F:catalytic activity; C:cellular anatomical entity	EC:1.8.1.8	Protein-disulfide reductase	IPR012336 (PFAM); IPR036249 (G3DSA:3.40.30.GENE3D)	no GO terms	no GO terms
		E. acervulina hit	hypothetical protein, conserved EAH_00031210 [Eimeria acervulina] ref|XP_013251565.1| emb|CDI78185.1|	70	2.13999e-137	57.12	186
		C. cayetanensis hit	probable nucleoredoxin 1-1 LOC34618135 [Cyclospora cayetanensis NF1_C8] ref|XP_026190825.1|		6.39424e-107
		Best other Eimeria spp. hit	hypothetical protein, conserved ETH_00030030 [Eimeria tenella] ref|XP_013228922.1|emb|CDJ38084.1|		1.04334e-97
		Best other apicomplexan hit	pdi family protein PHJ24791.1 [Cystoisospora suis] gb|PHJ24791.1|		1.68108e-75
		T. gondii hit	PDI family protein TGPRC2_232410 [Toxoplasma gondii TgCatPRC2] gb|KYK63595.1|		4.95169e-67
EAH_00032920	11461.4	Original annotation	hypothetical protein CDS										Coil (COILS); mobidb-lite (MOBIDB_LITE); mobidb-lite (MOBIDB_LITE); mobidb-lite (MOBIDB_LITE); mobidb-lite (MOBIDB_LITE); mobidb-lite (MOBIDB_LITE)	no GO terms	no GO terms
		E. acervulina hit	hypothetical protein EAH_00032920 [Eimeria acervulina] ref|XP_013251395.1|emb|CDI78378.1|	2	0	72.36	326
		Best other Eimeria spp. hit	hypothetical protein EMWEY_00001470 [Eimeria maxima] ref|XP_013338108.1| emb|CDJ61458.1|		4.02146e-07
EAH_00034850	3826.84	Original annotation	hypothetical protein, conserved [Eimeria acervulina]					3	P:GO:0006508; F:GO:0005515; C:GO:0005576	P:proteolysis; F:protein binding; C:extracellular region			Coil (COILS); IPR003609 (PFAM); G3DSA:3.50.4.10 (GENE3D); IPR003609 (PFAM); G3DSA:3.50.4.10 (GENE3D); G3DSA:3.50.4.10 (GENE3D); IPR003609 (PROSITE_PROFILES); IPR003609 (PROSITE_PROFILES); IPR003609 (PROSITE_PROFILES); IPR003609 (PROSITE_PROFILES); IPR003609 (PROSITE_PROFILES); IPR003609 (PROSITE_PROFILES); IPR003609 (PROSITE_PROFILES); IPR003609 (PROSITE_PROFILES); IPR003609 (PROSITE_PROFILES); I…	P:GO:0006508; F:GO:0005515; C:GO:0005576	P:proteolysis; F:protein binding; C:extracellular region
		E. acervulina hit	hypothetical protein, conserved EAH_00034850 [Eimeria acervulina] ref|XP_013251239.1| emb|CDI78535.1|	100	0	43.31	913
		Best other Eimeria spp. hit	hypothetical protein, conserved EMWEY_00029270 [Eimeria maxima] ref|XP_013333713.1| emb|CDJ57063.1|		0
		Other Eimeria spp. hit	Micronemal protein MIC4, related ETH_00021655 [Eimeria tenella] ref|XP_013228373.1| emb|CDJ37535.1|		0
		C. cayetanensis hit	micronemal protein 4 LOC34621173 [Cyclospora cayetanensis NF1_C8] ref|XP_022589381.1|		0
		T. gondii hit	TPA: PAN domain-containing protein BN1205_062060 [Toxoplasma gondii VEG] tpe|CEL76848.1|		6.57062e-41
		Best other apicomplexan hit	PAN domain-containing protein BESB_054210 [Besnoitia besnoiti] ref|XP_029219780.1| gb|PFH35771.1|		9.45E-40
EAH_00036040	1731.35	Original annotation	hypothetical protein, conserved CDS										Coil (COILS); mobidb-lite (MOBIDB_LITE); mobidb-lite (MOBIDB_LITE); mobidb-lite (MOBIDB_LITE); mobidb-lite (MOBIDB_LITE); mobidb-lite (MOBIDB_LITE)	no GO terms	no GO terms
		E. acervulina hit	hypothetical protein, conserved EAH_00036040 [Eimeria acervulina] ref|XP_013247537.1|emb|CDI83332.1|	6	4.63827e-139	77.76	194
		Best other Eimeria spp. hit	hypothetical protein, conserved EMH_0012360 [Eimeria mitis] ref|XP_013350503.1| emb|CDJ27926.1|		1.69518e-58
EAH_00036250	1585.62	Original annotation	hypothetical protein, conserved CDS					1	C:GO:0016021	C:integral component of membrane			Coil (COILS); Coil (COILS); mobidb-lite (MOBIDB_LITE); mobidb-lite (MOBIDB_LITE); mobidb-lite (MOBIDB_LITE); mobidb-lite (MOBIDB_LITE)	no GO terms	no GO terms
		E. acervulina hit	hypothetical protein, conserved EAH_00036250 [Eimeria acervulina] ref|XP_013247521.1|emb|CDI83349.1|	7	0	64.77	554
		Best other Eimeria spp. hit	hypothetical protein, conserved EBH_0025610 [Eimeria brunetti] emb|CDJ49352.1|		4.69372e-149
EAH_00037890	1358.76	Original annotation	hypothetical protein, conserved [Eimeria acervulina]										Coil (COILS); mobidb-lite (MOBIDB_LITE); mobidb-lite (MOBIDB_LITE); mobidb-lite (MOBIDB_LITE)	no GO terms	no GO terms
		E. acervulina hit	hypothetical protein, conserved EAH_00037890 [Eimeria acervulina] ref|XP_013250956.1| emb|CDJ26791.1|	11	2.80703e-165	67.25	228
		Best other Eimeria spp. hit	hypothetical protein, conserved EPH_0059200 [Eimeria praecox] emb|CDI84776.1|		6.00124e-81
		C. cayetanensis hit	uncharacterized protein LOC34618942 [Cyclospora cayetanensis NF1_C8] ref|XP_022588271.1|		2.25196e-31
		T. gondii hit	TPA: hypothetical protein BN1205_050295 [Toxoplasma gondii VEG] tpe|CEL71583.1|		0.000491042
		Best other apicomplexan hit	hypothetical protein NCLIV_002150 [Neospora caninum Liverpool] ref|XP_003879763.1| emb|CBZ49728.1|		0.000946412
EAH_00039520	835.847	Original annotation	hypothetical protein, conserved [Eimeria acervulina]					2	P:GO:0006508; F:GO:0008234	P:proteolysis; F:cysteine-type peptidase activity			Coil (COILS)	no GO terms	no GO terms
		E. acervulina hit	hypothetical protein, conserved EAH_00039520 [Eimeria acervulina] ref|XP_013247388.1| emb|CDI83492.1|	63	0	55.67	249
		Best other Eimeria spp. hit	hypothetical protein, conserved EMWEY_00038440 [Eimeria maxima] ref|XP_013337791.1| emb|CDJ61141.1|		9.57082e-134
		C. cayetanensis hit	uncharacterized protein LOC34620226 [Cyclospora cayetanensis NF1_C8] ref|XP_026192146.1|		3.59848e-97
		T. gondii hit	hypothetical protein TGRH88_067170 [Toxoplasma gondii] gb|KAF4640909.1|		1.73497e-44
		Best other apicomplexan hit	hypothetical protein BESB_000310 [Besnoitia besnoiti] ref|XP_029221698.1| gb|PFH37689.1|		3.51296e-44
		Other apicomplexan hit	cysteine proteinase [Theileria orientalis] gb|PVC51795.1|		3.27485e-10
EAH_00040110	3597.51	Original annotation	hypothetical protein, conserved CDS										Coil (COILS); mobidb-lite (MOBIDB_LITE); mobidb-lite (MOBIDB_LITE); mobidb-lite (MOBIDB_LITE); mobidb-lite (MOBIDB_LITE); mobidb-lite (MOBIDB_LITE); mobidb-lite (MOBIDB_LITE); mobidb-lite (MOBIDB_LITE); mobidb-lite (MOBIDB_LITE); IPR016024 (SUPERFAMILY)	no GO terms	no GO terms
		E. acervulina hit	hypothetical protein, conserved EAH_00040110 [Eimeria acervulina] ref|XP_013247336.1|emb|CDI83562.1|	10	0	69.39	646
		Best other Eimeria spp. hit	hypothetical protein, conserved EMWEY_00016000 [Eimeria maxima] ref|XP_013335132.1| emb|CDJ58486.1|		7.90098e-76
		C. cayetanensis hit	uncharacterized serine-rich protein C215.13-like LOC113146951 [Cyclospora cayetanensis NF1_C8] ref|XP_026191624.1|		2.0401e-42
		Best other apicomplexan hit	hypothetical protein BBOV_IV004450 [Babesia bovis T2Bo] ref|XP_001610374.1|		0.000102
EAH_00041420	1060.12	Original annotation	peroxisomal catalase, putative CDS					4	P:GO:0006979; P:GO:0098869; F:GO:0004096; F:GO:0020037	P:response to oxidative stress; P:cellular oxidant detoxification; F:catalase activity; F:heme binding	EC:1.11; EC:1; EC:1.11.1; EC:1.11.1.6	Acting on a peroxide as acceptor; Oxidoreductases; Acting on a peroxide as acceptor; Catalase	IPR010582 (PFAM); IPR037060 (G3DSA:2.40.180.GENE3D); mobidb-lite (MOBIDB_LITE); mobidb-lite (MOBIDB_LITE); PTHR11465:SF9 (PANTHER); IPR018028 (PANTHER); IPR020835 (SUPERFAMILY)	P:GO:0006979; F:GO:0004096; F:GO:0020037	P:response to oxidative stress; F:catalase activity; F:heme binding
		E. acervulina hit	peroxisomal catalase, putative EAH_00041420 [Eimeria acervulina] ref|XP_013247262.1|emb|CDI83646.1|	24	1.44052e-109	61.36	148
		C. cayetanensis hit	peroxisomal catalase LOC34618547 [Cyclospora cayetanensis NF1_C8] ref|XP_026194387.1|		5.88241e-49
		Best other apicomplexan hit	catalase HPII [Cardiosporidium cionae] gb|AZL94247.1|		3.1989e-34
		T. gondii hit	RecName: Full=Peroxisomal catalase TGGT1_232250 [Toxoplasma gondii] sp|Q9XZD5.1|		6.71731e-32
		Best other Eimeria spp. hit	peroxisomal catalase, putative ENH_00044850 [Eimeria necatrix] ref|XP_013436398.1|emb|CDJ67931.1|		1.03929e-29
EAH_00043500	727.552	Original annotation	hypothetical protein, conserved [Eimeria acervulina]										no IPS match	no IPS match	no IPS match
		E. acervulina hit	hypothetical protein, conserved EAH_00043500 [Eimeria acervulina] ref|XP_013247155.1| emb|CDI83769.1|	13	1.80484e-113	63.99	154
		C. cayetanensis hit	uncharacterized protein LOC34623699 [Cyclospora cayetanensis NF1_C8] ref|XP_026189863.1|		3.91502e-68
		Best other Eimeria spp. hit	hypothetical protein, conserved ENH_00054400 [Eimeria necatrix] ref|XP_013439267.1| emb|CDJ63942.1|		1.61449e-64
		Best other apicomplexan hit	hypothetical protein BESB_062820 [Besnoitia besnoiti] ref|XP_029219404.1| gb|PFH35395.1|		2.03818e-31
		T. gondii hit	hypothetical protein TGME49_223070 [Toxoplasma gondii ME49] ref|XP_002370094.1|		3.47458e-31
EAH_00044180	1476.86	Original annotation	hypothetical protein, conserved [Eimeria acervulina]					1	C:GO:0016021	C:integral component of membrane			Coil (COILS); Coil (COILS); mobidb-lite (MOBIDB_LITE)	no GO terms	no GO terms
		E. acervulina hit	hypothetical protein, conserved EAH_00044180 [Eimeria acervulina] ref|XP_013250330.1| emb|CDI79603.1|	51	0	67.82	265
		C. cayetanensis hit	uncharacterized protein LOC34622215 [Cyclospora cayetanensis NF1_C8] ref|XP_022591868.1|		2.24959e-121
		Best other Eimeria spp. hit	hypothetical protein, conserved ETH_00005745 [Eimeria tenella] ref|XP_013231739.1| emb|CDJ40989.1|		3.0529e-108
		Best other apicomplexan hit	hypothetical protein BESB_002990 [Besnoitia besnoiti] ref|XP_029221967.1| gb|PFH37958.1|		2.83918e-85
		T. gondii hit	hypothetical protein TGGT1_259630 [Toxoplasma gondii GT1] gb|EPR62746.1|		2.61504e-58
EAH_00044990	2136.19	Original annotation	Hsp20/alpha crystallin domain-containing protein, putative [Eimeria acervulina]					3	P:GO:0006950; P:GO:0009987; P:GO:0042221	P:response to stress; P:cellular process; P:response to chemical			IPR008978 (G3DSA:2.60.40.GENE3D); IPR002068 (PFAM); IPR031107 (PANTHER); PTHR11527:SF175 (PANTHER); IPR002068 (PROSITE_PROFILES); cd06464 (CDD); IPR008978 (SUPERFAMILY)	no GO terms	no GO terms
		E. acervulina hit	Hsp20/alpha crystallin domain-containing protein, putative EAH_00044990 [Eimeria acervulina] ref|XP_013247082.1| emb|CDI83855.1|	100	1.14175e-172	60.72	230
		Best other Eimeria spp. hit	Hsp20/alpha crystallin domain-containing protein, putative EMWEY_00031210 [Eimeria maxima] ref|XP_013337154.1|emb|CDJ60504.1|		6.95951e-148
		C. cayetanensis hit	18.1 kDa class I heat shock protein-like LOC113146927 [Cyclospora cayetanensis NF1_C8] ref|XP_026191534.1|		9.20622e-109
		Best other apicomplexan hit	heat shock protein hsp29 CSUI_003656 [Cystoisospora suis] gb|PHJ22487.1|		9.69914e-62
		T. gondii hit	heat shock protein HSP29 TGME49_289600 [Toxoplasma gondii ME49] ref|XP_018636410.1|		2.03953e-55
EAH_00045000	4855.68	Original annotation	actin depolymerizing factor, putative [Eimeria acervulina]					7	P:GO:0030042; P:GO:0051014; P:GO:0060327; F:GO:0003785; F:GO:0051015; C:GO:0005829; C:GO:0015629	P:actin filament depolymerization; P:actin filament severing; P:cytoplasmic actin-based contraction involved in cell motility; F:actin monomer binding; F:actin filament binding; C:cytosol; C:actin cytoskeleton			IPR017904 (PRINTS); IPR002108 (PFAM); IPR029006 (G3DSA:3.40.20.GENE3D); IPR017904 (PANTHER); PTHR11913:SF12 (PANTHER); IPR002108 (PROSITE_PROFILES); IPR017904 (CDD); SSF55753 (SUPERFAMILY)	P:GO:0030042; F:GO:0003779; C:GO:0015629	P:actin filament depolymerization; F:actin binding; C:actin cytoskeleton
		E. acervulina hit	actin depolymerizing factor, putative EAH_00045000 [Eimeria acervulina] ref|XP_013247076.1| emb|CDI83856.1|	95	2.56489e-85	64.1	118
		Best other Eimeria spp. hit	actin depolymerizing factor, putative EMWEY_00035580 [Eimeria maxima] ref|XP_013337516.1| emb|CDJ60866.1|		1.61E-79
		C. cayetanensis hit	actin depolymerizing factor cyc_02400 [Cyclospora cayetanensis CHN_HEN01] gb|OEH76704.1|		1.9838e-69
		Best other apicomplexan hit	actin depolymerizing factor [Neospora caninum] gb|ALO20094.1|		2.72966e-51
		T. gondii hit	actin depolymerizing factor ADF TGME49_220400 [Toxoplasma gondii ME49] ref|XP_002371565.1| gb|EPT31140.1|		2.16645e-50
EAH_00047270	2877.75	Original annotation	peroxiredoxin, putative CDS					11	P:GO:0006825; P:GO:0006979; P:GO:0009408; P:GO:0042262; P:GO:0045454; P:GO:0098869; F:GO:0008379; F:GO:0046983; C:GO:0005739; C:GO:0005829; C:GO:0016020	P:copper ion transport; P:response to oxidative stress; P:response to heat; P:DNA protection; P:cell redox homeostasis; P:cellular oxidant detoxification; F:thioredoxin peroxidase activity; F:protein dimerization activity; C:mitochondrion; C:cytosol; C:membrane	EC:1.11; EC:1; EC:1.11.1; EC:1.11.1.15	Acting on a peroxide as acceptor; Oxidoreductases; Acting on a peroxide as acceptor; Acting on a peroxide as acceptor	IPR024706 (PIRSF); IPR000866 (PFAM); IPR036249 (G3DSA:3.40.30.GENE3D); IPR019479 (PFAM); PTHR10681 (PANTHER); PTHR10681:SF128 (PANTHER); IPR013766 (PROSITE_PROFILES); cd03015 (CDD); IPR036249 (SUPERFAMILY)	F:GO:0016209; F:GO:0016491; F:GO:0051920	F:antioxidant activity; F:oxidoreductase activity; F:peroxiredoxin activity
		E. acervulina hit	peroxiredoxin, putative EAH_00047270 [Eimeria acervulina] ref|XP_013246935.1|emb|CDI84011.1|	100	1.14008e-144	76.33	196
		Best other Eimeria spp. hit	peroxiredoxin, putative EMWEY_00055570 [Eimeria maxima] ref|XP_013335735.1| emb|CDJ59087.1|		1.89168e-131
		C. cayetanensis hit	2-Cys peroxiredoxin BAS1, chloroplastic LOC34618354 [Cyclospora cayetanensis NF1_C8] ref|XP_022590042.1|		3.8368e-123
		Best other apicomplexan hit	thioredoxin peroxidase 1 HEP_00155400 [Hepatocystis sp. ex Piliocolobus tephrosceles] emb|VWU49610.1|		2.53811e-95
		T. gondii hit	alkyl hydroperoxide reductase/ Thiol specific antioxidant/ Mal allergen, putative TGME49_217890 [Toxoplasma gondii ME49] ref|XP_002371356.1|		6.27762e-93
EAH_00049190	3116.05	Original annotation	hypothetical protein EAH_00049190 [Eimeria acervulina]										PR00833 (PRINTS)	no GO terms	no GO terms
		E. acervulina hit	hypothetical protein EAH_00049190 [Eimeria acervulina] ref|XP_013246813.1| emb|CDI84151.1|	1	1.82739e-140	100	240
EAH_00049200	5013.05	Original annotation	hypothetical protein EAH_00049200 [Eimeria acervulina]										Coil (COILS); Coil (COILS)	no GO terms	no GO terms
		E. acervulina hit	hypothetical protein EAH_00049200 [Eimeria acervulina] ref|XP_013246814.1| emb|CDI84152.1|	1	5.01812e-125	100	189
EAH_00049210	4032.62	Original annotation	hypothetical protein, conserved CDS					2	P:GO:0032273; C:GO:0005874	P:positive regulation of protein polymerization; C:microtubule			G3DSA:1.10.238.10 (GENE3D); IPR008907 (PFAM); PTHR12932:SF9 (PANTHER); IPR008907 (PANTHER); IPR011992 (SUPERFAMILY)	no GO terms	no GO terms
		E. acervulina hit	hypothetical protein, conserved EAH_00049210 [Eimeria acervulina] ref|XP_013246808.1|emb|CDI84153.1|	67	9.95207e-113	68.39	159
		C. cayetanensis hit	tubulin polymerization-promoting protein family member 3 LOC34620896 [Cyclospora cayetanensis NF1_C8] ref|XP_022588207.1|		4.31286e-91
		Best other Eimeria spp. hit	hypothetical protein, conserved ETH_00015030 [Eimeria tenella] ref|XP_013229121.1| emb|CDJ38283.1|		1.71985e-89
		Best other apicomplexan hit	p25-alpha family protein BESB_053620 [Besnoitia besnoiti] ref|XP_029219720.1|gb|PFH35711.1|		2.51296e-78
		T. gondii hit	p25-alpha family protein TGME49_320560 [Toxoplasma gondii ME49] ref|XP_002369913.1|		2.75181e-46
EAH_00049920	4413.96	Original annotation	hypothetical protein, conserved CDS					1	C:GO:0016021	C:integral component of membrane			no IPS match	no IPS match	no IPS match
		E. acervulina hit	hypothetical protein, conserved EAH_00049920 [Eimeria acervulina] ref|XP_013249779.1|emb|CDI80223.1|	67	0	51.52	407
		Best other Eimeria spp. hit	hypothetical protein, conserved EPH_0001720 [Eimeria praecox] emb|CDI74186.1|		0
		C. cayetanensis hit	hypothetical protein cyc_05039 [Cyclospora cayetanensis CHN_HEN01] gb|OEH75816.1|		2.36653e-134
		T. gondii hit	dense granule protein GRA12 TGME49_288650 [Toxoplasma gondii ME49] ref|XP_002368305.1|		4.85518e-49
		Best other apicomplexan hit	hypothetical protein BESB_029980 [Besnoitia besnoiti] ref|XP_029215133.1|gb|PFH31124.1|		1.69762e-46
EAH_00053040	1911.33	Original annotation	superoxide dismutase, putative CDS					5	P:GO:0019430; F:GO:0004784; F:GO:0005515; F:GO:0046872; C:GO:0005829	P:removal of superoxide radicals; F:superoxide dismutase activity; F:protein binding; F:metal ion binding; C:cytosol	EC:1; EC:1.15.1.1; EC:1.15	Oxidoreductases; Superoxide dismutase; Acting on superoxide as acceptor	Coil (COILS); IPR001189 (PRINTS); IPR019832 (PFAM); IPR019831 (PFAM); IPR036324 (G3DSA:1.10.287.GENE3D); IPR001189 (PIRSF); IPR036314 (G3DSA:2.40.500.GENE3D); PTHR42769 (PANTHER); PTHR42769:SF3 (PANTHER); IPR019833 (PROSITE_PATTERNS); IPR036314 (SUPERFAMILY); IPR036324 (SUPERFAMILY)	P:GO:0006801; F:GO:0004784; F:GO:0046872	P:superoxide metabolic process; F:superoxide dismutase activity; F:metal ion binding
		E. acervulina hit	superoxide dismutase, putative EAH_00053040 [Eimeria acervulina] ref|XP_013246546.1|emb|CDI84493.1|	100	5.00197e-151	72.67	200
		C. cayetanensis hit	superoxide related protein cyc_06119 [Cyclospora cayetanensis CHN_HEN01] gb|OEH78211.1|		2.75584e-105
		Best other Eimeria spp. hit	Superoxide dismutase, related ETH_00011830 [Eimeria tenella] ref|XP_013232031.1| emb|CDJ41281.1|		4.33057e-96
		Best other apicomplexan hit	superoxide dismutase SOD3 BESB_078540 [Besnoitia besnoiti] ref|XP_029217647.1| gb|PFH33638.1|		1.21015e-91
		T. gondii hit	iron-containing superoxide dismutase [Toxoplasma gondii] gb|ABB03935.1|		8.03732e-89
EAH_00054340	3588.73	Original annotation	lactate dehydrogenase, putative CDS					12	P:GO:0006096; P:GO:0006754; P:GO:0009166; P:GO:0009168; P:GO:0017144; P:GO:0019359; P:GO:0042866; F:GO:0004459; F:GO:0005515; F:GO:0030060; F:GO:0051287; C:GO:0005829	P:glycolytic process; P:ATP biosynthetic process; P:nucleotide catabolic process; P:purine ribonucleoside monophosphate biosynthetic process; P:drug metabolic process; P:nicotinamide nucleotide biosynthetic process; P:pyruvate biosynthetic process; F:L-lactate dehydrogenase activity; F:protein binding; F:L-malate dehydrogenase activity; F:NAD binding; C:cytosol	EC:1.1; EC:1; EC:1.1.1.37; EC:1.1.1; EC:1.1.1.27	Acting on the CH-OH group of donors; Oxidoreductases; Malate dehydrogenase; Acting on the CH-OH group of donors; L-lactate dehydrogenase	Coil (COILS); IPR001557 (PRINTS); IPR001557 (PIRSF); IPR001236 (PFAM); IPR022383 (PFAM); G3DSA:3.40.50.720 (GENE3D); IPR015955 (G3DSA:3.90.110.GENE3D); PTHR43128:SF7 (PANTHER); PTHR43128 (PANTHER); IPR011275 (CDD); IPR036291 (SUPERFAMILY); IPR015955 (SUPERFAMILY)	P:GO:0005975; P:GO:0019752; F:GO:0003824; F:GO:0016491; F:GO:0016616	P:carbohydrate metabolic process; P:carboxylic acid metabolic process; F:catalytic activity; F:oxidoreductase activity; F:oxidoreductase activity, acting on the CH-OH group of donors, NAD or NADP as acceptor
		E. acervulina hit	lactate dehydrogenase, putative EAH_00054340 [Eimeria acervulina] ref|XP_013249406.1|emb|CDI80658.1|	100	0	74.65	330
		C. cayetanensis hit	L-lactate dehydrogenase LOC34620608 [Cyclospora cayetanensis NF1_C8] ref|XP_026190421.1|		0
		Best other Eimeria spp. hit	lactate dehydrogenase LDH [Eimeria maxima] gb|AAN38977.1|		0
		Best other apicomplexan hit	AChain A, lactate dehydrogenase [Apicomplexa sp.] pdb|6VDH|A pdb|6VDI|A pdb|6VDJ|A		4.58332e-176
		T. gondii hit	lactate dehydrogenase LDH2 TGVAND_291040 [Toxoplasma gondii VAND] gb|KFG99995.1|		7.50986e-153
EAH_00054350	1298.68	Original annotation	hypothetical protein, conserved [Eimeria acervulina]					1	C:GO:0110165	C:cellular anatomical entity			no IPS match	no IPS match	no IPS match
		E. acervulina hit	hypothetical protein, conserved [Eimeria acervulina] ref|XP_013249404.1| emb|CDI80659.1|	29	0	54.18	556
		Best other Eimeria spp. hit	hypothetical protein, conserved ENH_00002810 [Eimeria necatrix] ref|XP_013439429.1| emb|CDJ62067.1|		2.32821e-20
		Best other apicomplexan hit	CG2 [Plasmodium falciparum] gb|AAC47854.1|		5.70392e-16
EAH_00056010	1543.82	Original annotation	hypothetical protein, conserved CDS					1	F:GO:0003723	F:RNA binding			mobidb-lite (MOBIDB_LITE); mobidb-lite (MOBIDB_LITE)	no GO terms	no GO terms
		E. acervulina hit	hypothetical protein, conserved EAH_00056010 [Eimeria acervulina] ref|XP_013249287.1|emb|CDI80798.1|	7	4.66741e-140	63.86	204
		Best other Eimeria spp. hit	hypothetical protein, conserved EMWEY_00019550 [Eimeria maxima] ref|XP_013335663.1| emb|CDJ59015.1|		2.47974e-36
		Best other apicomplexan hit	RNA-binding protein, putative HEP_00053300 [Hepatocystis sp. ex Piliocolobus tephrosceles] emb|VWU48604.1|		0.000335
EAH_00057690	10216.3	Original annotation	profilin family protein, putative [Eimeria acervulina]					6	P:GO:0030036; P:GO:0060327; F:GO:0003785; F:GO:0005543; C:GO:0005737; C:GO:0015629	P:actin cytoskeleton organization; P:cytoplasmic actin-based contraction involved in cell motility; F:actin monomer binding; F:phospholipid binding; C:cytoplasm; C:actin cytoskeleton			IPR005455 (PFAM); G3DSA:3.30.450.30 (GENE3D); IPR016814 (PIRSF); IPR036140 (SUPERFAMILY)	P:GO:0030036; F:GO:0003779	P:actin cytoskeleton organization; F:actin binding
		E. acervulina hit	profilin family protein, putative EAH_00057690 [Eimeria acervulina] ref|XP_013249165.1| emb|CDI80973.1|	97	1.15302e-121	65.08	170
		Best other Eimeria spp. hit	3-1E protein [Eimeria tenella] gb|AAT97981.1|		1.15302e-121
		C. cayetanensis hit	profilin LOC34623443 [Cyclospora cayetanensis NF1_C8] ref|XP_022590868.1|		3.39519e-100
		Best other apicomplexan hit	profilin CSUI_002367 [Cystoisospora suis] gb|PHJ23784.1|		1.28041e-50
		T. gondii hit	profilin [Toxoplasma gondii] gb|AAX33672.1|		3.26014e-47
EAH_00057900	1507.45	Original annotation	Fructose-bisphosphate aldolase, related CDS					28	P:GO:0006094; P:GO:0006116; P:GO:0008154; P:GO:0008284; P:GO:0009166; P:GO:0009168; P:GO:0009435; P:GO:0017144; P:GO:0030388; P:GO:0032781; P:GO:0042866; P:GO:0044409; P:GO:0044650; P:GO:0061621; P:GO:0061624; P:GO:0070072; P:GO:2001171; F:GO:0004332; F:GO:0042802; F:GO:0051015; F:GO:0051117; F:GO:0061609; F:GO:0070061; C:GO:0005615; C:GO:0005829; C:GO:0016021; C:GO:0034451; C:GO:0090651	P:gluconeogenesis; P:NADH oxidation; P:actin polymerization or depolymerization; P:positive regulation of cell population proliferation; P:nucleotide catabolic process; P:purine ribonucleoside monophosphate biosynthetic process; P:NAD biosynthetic process; P:drug metabolic process; P:fructose 1,6-bisphosphate metabolic process; P:positive regulation of ATPase activity; P:pyruvate biosynthetic pro…	EC:4.1.2; EC:4.1; EC:4.1.2.13; EC:4	Carbon-carbon lyases; Carbon-carbon lyases; Fructose-bisphosphate aldolase; Lyases	IPR000741 (PFAM); IPR013785 (G3DSA:3.20.20.GENE3D); PTHR11627 (PANTHER); IPR029768 (PROSITE_PATTERNS); SSF51569 (SUPERFAMILY)	P:GO:0006096; F:GO:0003824; F:GO:0004332	P:glycolytic process; F:catalytic activity; F:fructose-bisphosphate aldolase activity
		E. acervulina hit	Fructose-bisphosphate aldolase, related EAH_00057900 [Eimeria acervulina] ref|XP_013249148.1|emb|CDI80998.1|	100	0	82.31	270
		Best other Eimeria spp. hit	Fructose-bisphosphate aldolase, related EMWEY_00019570 [Eimeria maxima] ref|XP_013335665.1| emb|CDJ59017.1|		0
		C. cayetanensis hit	fructose-bisphosphate aldolase related protein cyc_06318 [Cyclospora cayetanensis CHN_HEN01] gb|OEH78062.1|		2.06721e-169
		Other C. cayetanensis hit	fructose-1,6-bisphosphate aldolase TGME49_321900 [Toxoplasma gondii ME49] ref|XP_018634766.1| gb|EPT24539.1|		4.44587e-146
		Best other apicomplexan hit	uncharacterized protein NCLIV_050370 [Neospora caninum Liverpool] ref|XP_003884639.1|		3.13729e-145
EAH_00058140	3850.81	Original annotation	hypothetical protein, conserved CDS										Coil (COILS); mobidb-lite (MOBIDB_LITE); mobidb-lite (MOBIDB_LITE); mobidb-lite (MOBIDB_LITE)	no GO terms	no GO terms
		E. acervulina hit	hypothetical protein, conserved, partial EAH_00058140 [Eimeria acervulina] ref|XP_013249129.1|emb|CDI81019.1|	7	3.29887e-93	82.09	140
		Best other Eimeria spp. hit	hypothetical protein, conserved EMH_0064460 [Eimeria mitis] ref|XP_013357161.1| emb|CDJ34598.1|		2.13738e-17
		C. cayetanensis hit	hypothetical protein cyc_00351 [Cyclospora cayetanensis CHN_HEN01] gb|OEH78223.1|		5.9e-06
EAH_00059200	19576.8	Original annotation	SAG family member [Eimeria acervulina]					1	C:GO:0016021	C:integral component of membrane			IPR035940 (G3DSA:3.40.33.GENE3D); IPR035940 (SUPERFAMILY)	no GO terms	no GO terms
		E. acervulina hit	SAG family member EAH_00059200 [Eimeria acervulina] ref|XP_013252646.1| emb|CDI76888.1|	100	7.83504e-146	53.88	198
		Other E. acervulina hit	SAG family member EAH_00059950 [Eimeria acervulina] ref|XP_013248985.1| emb|CDI81232.1|		5.9468e-116
		Best other Eimeria spp. hit	SAG family member EMH_0099450 [Eimeria mitis] ref|XP_013350731.1| emb|CDJ28154.1|		1.13452e-49
EAH_00059950	14459.4	Original annotation	SAG family member [Eimeria acervulina]					1	C:GO:0016021	C:integral component of membrane			IPR035940 (G3DSA:3.40.33.GENE3D); IPR035940 (SUPERFAMILY)	no GO terms	no GO terms
		E. acervulina hit	SAG family member EAH_00059950 [Eimeria acervulina] ref|XP_013248985.1| emb|CDI81232.1|	100	1.72878e-177	55.54	241
		Other E. acervulina hit	SAG family member EAH_00059200 [Eimeria acervulina] ref|XP_013252646.1| emb|CDI76888.1|		3.18236e-116
		Best other Eimeria spp. hit	SAG family member EMH_0039210 [Eimeria mitis] ref|XP_013350823.1| emb|CDJ28249.1|		1.85789e-68
		C. cayetanensis hit	SAG family member cyc_06337 [Cyclospora cayetanensis CHN_HEN01] gb|OEH74805.1|		1.86971e-34
EAH_00062880	673.596	Original annotation	uridine phosphorylase, putative [Eimeria acervulina]					2	P:GO:0009116; F:GO:0016757	P:nucleoside metabolic process; F:transferase activity, transferring glycosyl groups	EC:2.4.2.3; EC:2.4; EC:2	Uridine phosphorylase; Glycosyltransferases; Transferases	IPR000845 (PFAM); IPR035994 (G3DSA:3.40.50.GENE3D); PTHR43691:SF11 (PANTHER); PTHR43691 (PANTHER); IPR035994 (SUPERFAMILY)	P:GO:0009116; F:GO:0003824	P:nucleoside metabolic process; F:catalytic activity
		E. acervulina hit	uridine phosphorylase, putative EAH_00062880 [Eimeria acervulina] ref|XP_013252318.1| emb|CDI77303.1|	32	8.33907e-161	58.63	215
		Best other Eimeria spp. hit	uridine phosphorylase, putative ETH_00030945 [Eimeria tenella] ref|XP_013228331.1| emb|CDJ37493.1|		1.3657e-91
		C. cayetanensis hit	uridine phosphorylase cyc_00214 [Cyclospora cayetanensis CHN_HEN01] gb|OEH74757.1|		7.67679e-72
		Best other apicomplexan hit	putative uridine phosphorylase NCLIV_054700 [Neospora caninum Liverpool] ref|XP_003885073.1| emb|CBZ55045.1|		3.96893e-60
		T. gondii hit	uridine phosphorylase [Toxoplasma gondii] gb|ABC94783.1|		1.44353e-57
EAH_00064490	3820.63	Original annotation	hypothetical protein CDS					1	C:GO:0016021	C:integral component of membrane			no IPS match	no IPS match	no IPS match
		E. acervulina hit	hypothetical protein EAH_00064490 [Eimeria acervulina] ref|XP_013252176.1|emb|CDI77469.1|	53	2.13e-92	47.13	130
		Best other Eimeria spp. hit	hypothetical protein, conserved EBH_0079960 [Eimeria brunetti] emb|CDJ54098.1|		1.25727e-11
		Other Eimeria spp. hit	SAG family member EMH_0058350 [Eimeria mitis] ref|XP_013356590.1|emb|CDJ34027.1|		9.85618e-09
EAH_00065220	1138.46	Original annotation	hypothetical protein CDS										mobidb-lite (MOBIDB_LITE); mobidb-lite (MOBIDB_LITE); mobidb-lite (MOBIDB_LITE); mobidb-lite (MOBIDB_LITE)	no GO terms	no GO terms
		E. acervulina hit	hypothetical protein EAH_00065220, partial [Eimeria acervulina] ref|XP_013248326.1|emb|CDI82172.1|	5	0	82.11	360
		Best other Eimeria spp. hit	hypothetical protein, conserved EBH_0063260 [Eimeria brunetti] emb|CDJ45983.1|		1.70657e-11
		C. cayetanensis hit	hypothetical protein cyc_00351 [Cyclospora cayetanensis CHN_HEN01] gb|OEH78223.1|		0.001
EAH_00067850	1290.07	Original annotation	Fructose-bisphosphate aldolase, related CDS					32	P:GO:0006094; P:GO:0006116; P:GO:0008154; P:GO:0008284; P:GO:0009166; P:GO:0009168; P:GO:0009435; P:GO:0017144; P:GO:0030388; P:GO:0032781; P:GO:0042866; P:GO:0044409; P:GO:0044650; P:GO:0061621; P:GO:0061624; P:GO:0070072; P:GO:2001171; F:GO:0003723; F:GO:0004332; F:GO:0004386; F:GO:0005507; F:GO:0042802; F:GO:0051015; F:GO:0051117; F:GO:0061609; F:GO:0070061; C:GO:0005615; C:GO:0005743; C:GO:00…	P:gluconeogenesis; P:NADH oxidation; P:actin polymerization or depolymerization; P:positive regulation of cell population proliferation; P:nucleotide catabolic process; P:purine ribonucleoside monophosphate biosynthetic process; P:NAD biosynthetic process; P:drug metabolic process; P:fructose 1,6-bisphosphate metabolic process; P:positive regulation of ATPase activity; P:pyruvate biosynthetic pro…	EC:4.1.2; EC:4.1.2.13; EC:3.6.1.15; EC:4.1; EC:3.6.1; EC:3.6; EC:3; EC:4	Carbon-carbon lyases; Fructose-bisphosphate aldolase; Nucleoside-triphosphate phosphatase; Carbon-carbon lyases; Acting on acid anhydrides; Acting on acid anhydrides; Hydrolases; Lyases	IPR013785 (G3DSA:3.20.20.GENE3D); IPR000741 (PFAM); PTHR11627 (PANTHER); SSF51569 (SUPERFAMILY)	P:GO:0006096; F:GO:0003824; F:GO:0004332	P:glycolytic process; F:catalytic activity; F:fructose-bisphosphate aldolase activity
		E. acervulina hit	Fructose-bisphosphate aldolase, related, partial EAH_00067850 [Eimeria acervulina] ref|XP_013247862.1emb|CDI82903.1|	100	2.56542e-73	83.31	107
		Best other Eimeria spp. hit	Fructose-bisphosphate aldolase, related EMWEY_00019570 [Eimeria maxima] ref|XP_013335665.1| emb|CDJ59017.1|		1.92253e-70
		C. cayetanensis hit	fructose-bisphosphate aldolase related protein cyc_06318 [Cyclospora cayetanensis CHN_HEN01] gb|OEH78062.1|		2.75051e-62
		T. gondii hit	fructose-1,6-bisphosphate aldolase, partial TGP89_236040A [Toxoplasma gondii p89] gb|KFG37003.1|		7.19837e-54
		Best other apicomplexan hit	fructose-1,6-bisphosphate aldolase [Besnoitia besnoiti] ref|XP_029221246.1|gb|PFH37237.1|		7.18758e-53
