# Supplementary material for: Dynamically expressed genes provide candidate viability biomarkers in a model coccidian
Source: PLoS One. 2021 Oct 1;16(10):e0258157. doi: 10.1371/journal.pone.0258157 (PMC8486141; doi:10.1371/journal.pone.0258157)
Supplement: S12 Table — GO terms (column A) are stratified by GO subontologies Biological Process (BP), Molecular Function (MF), and Cellular Component (CC). The total number of GO terms for subontology is also provided at the bottom of columns B-D. (XLSX) [file pone.0258157.s014.xlsx]

## Sheet: _xltb_storage_
XL Toolbox Settings
	export_preset	<?xml version="1.0" encoding="utf-16"?>_x000D_ <Preset xmlns:xsi="http://www.w3.org/2001/XMLSchema-instance" xmlns:xsd="http://www.w3.org/2001/XMLSchema">_x000D_ <Name>Png, 300 dpi, RGB, Transparent canvas</Name>_x000D_ <Dpi>300</Dpi>_x000D_ <FileType>Png</FileType>_x000D_ <ColorSpace>Rgb</ColorSpace>_x000D_ <Transparency>TransparentCanvas</Transparency>_x000D_ <UseColorProfile>false</UseColorPro…
	export_path	D:\Documents\Manuscripts\Figures\24-0 genes graph-mod.png

## Sheet: S12 Table
Annotation GO Term	BP	MF	CC
drug metabolic process	4
nucleotide catabolic process	4
purine ribonucleoside monophosphate biosynthetic process	4
pyruvate biosynthetic process	4
gluconeogenesis	3
proteolysis	3
actin polymerization or depolymerization	2
adhesion of symbiont to host cell	2
ATP biosynthetic process	2
canonical glycolysis	2
cellular oxidant detoxification	2
cytoplasmic actin-based contraction involved in cell motility	2
entry into host	2
fructose 1,6-bisphosphate metabolic process	2
fructose catabolic process to hydroxyacetone phosphate and glyceraldehyde-3-phosphate	2
glycolytic process	2
NAD biosynthetic process	2
NADH oxidation	2
nicotinamide nucleotide biosynthetic process	2
positive regulation of ATP biosynthetic process	2
positive regulation of ATPase activity	2
positive regulation of cell population proliferation	2
response to oxidative stress	2
vacuolar proton-transporting V-type ATPase complex assembly	2
actin cytoskeleton organization	1
actin filament bundle assembly	1
actin filament depolymerization	1
actin filament polymerization	1
actin filament severing	1
actin polymerization-dependent cell motility involved in migration of symbiont in host	1
cell cycle	1
cell redox homeostasis	1
cellular process	1
cellular response to unfolded protein	1
chaperone cofactor-dependent protein refolding	1
copper ion transport	1
DNA protection	1
fatty acid biosynthetic process	1
long-chain fatty acid metabolic process	1
mesenchyme migration	1
negative regulation of metalloendopeptidase activity	1
nucleoside metabolic process	1
positive regulation of actin-dependent ATPase activity	1
positive regulation of gene expression	1
positive regulation of protein polymerization	1
protein refolding	1
regulation of gene expression	1
removal of superoxide radicals	1
response to chemical	1
response to heat	1
response to stress	1
skeletal muscle fiber development	1
skeletal muscle thin filament assembly	1
protein binding		5
actin filament binding		3
actin monomer binding		3
identical protein binding		3
ATP binding		2
ATPase binding		2
calcium ion binding		2
fructose binding		2
fructose-1-phosphate aldolase activity		2
fructose-bisphosphate aldolase activity		2
hydrolase activity		2
metal ion binding		2
NAD binding		2
RNA binding		2
2-alkenal reductase [NAD(P)+] activity		1
ATPase activity		1
calcium-dependent protein binding		1
catalase activity		1
catalytic activity		1
chromatin binding		1
copper ion binding		1
cysteine-type peptidase activity		1
deoxyhypusine synthase activity		1
glyceraldehyde-3-phosphate dehydrogenase (NAD+) (phosphorylating) activity		1
heat shock protein binding		1
helicase activity		1
heme binding		1
histone binding		1
L-lactate dehydrogenase activity		1
L-malate dehydrogenase activity		1
long-chain fatty acid-CoA ligase activity		1
magnesium ion binding		1
metalloendopeptidase inhibitor activity		1
microfilament motor activity		1
misfolded protein binding		1
monooxygenase activity		1
myosin heavy chain binding		1
NADP binding		1
nucleic acid binding		1
oxidoreductase activity, acting on the aldehyde or oxo group of donors, disulfide as acceptor		1
peptidase activity		1
phospholipid binding		1
protein dimerization activity		1
protein domain specific binding		1
protein folding chaperone		1
structural constituent of cytoskeleton		1
superoxide dismutase activity		1
thioredoxin peroxidase activity		1
titin binding		1
transferase activity, transferring glycosyl groups		1
tropomyosin binding		1
troponin I binding		1
unfolded protein binding		1
integral component of membrane			15
cytosol			7
cellular anatomical entity			3
extracellular space			3
nucleus			3
actin cytoskeleton			2
apical cytoplasm			2
centriolar satellite			2
cytoplasm			2
membrane			2
cell body			1
extracellular region			1
filamentous actin			1
filopodium			1
food vacuole			1
inner membrane pellicle complex			1
lamellipodium			1
melanosome			1
microtubule			1
mitochondrial inner membrane			1
mitochondrion			1
skeletal muscle myofibril			1
stress fiber			1
striated muscle thin filament			1
Total	87	73	55
